# Supplementary material for: Reactive-site-centric chemoproteomics identifies a distinct class of deubiquitinase enzymes
Source: Nat Commun. 2018 Mar 21;9:1162. doi: 10.1038/s41467-018-03511-6 (PMC5862848; doi:10.1038/s41467-018-03511-6)
Supplement: Supplementary file 4 — Supplementary Data 1(XLSX 388 kb) [file 41467_2018_3511_MOESM4_ESM.xlsx]

## Sheet: Description
	Supplementary Data 1: Peptide-spectrum matches under different enrichment/digestion conditions
	Condition	Probe	Enrichment method	Digestion method	Protease
	A	HA-Ub-VS	anti-HA immunoprecipitation	Filter-assisted sample preparation (FASP)	Trypsin
	B	HA-Ub-VPS	streptavidin-biotin affinity purificaiton	On-bead digestion	Trypsin
	C	HA-Ub-VPS	streptavidin-biotin affinity purificaiton	On-bead digestion	LysC/trypsin
	Shown are the total number of peptide-spectrum matches (PSMs), with the number of unique peptides in brackets.
	Red shading indicates that ≥3 unique peptides were identified (criterion for counting in Figure 3a)

## Sheet: Data table
				Total (Unique) Peptides
Protein ID	Description	Gene Symbol	Enrichment/digesiton condition:	A			B		C
			Replicate:	i	ii	iii	i	ii	i	ii
K1C10_HUMAN	Keratin, type I cytoskeletal 10	KRT10		21 (17)	28 (21)	16 (12)	247 (49)	501 (58)	358 (48)	660 (55)
UBP7_HUMAN	Ubiquitin carboxyl-terminal hydrolase 7	USP7		216 (102)	232 (105)	173 (88)	189 (87)	254 (104)	194 (86)	289 (109)
USP9X_HUMAN	Probable ubiquitin carboxyl-terminal hydrolase FAF-X	USP9X		176 (121)	235 (138)	162 (108)	177 (121)	248 (144)	160 (106)	240 (131)
UBP14_HUMAN	Ubiquitin carboxyl-terminal hydrolase 14	USP14		165 (61)	197 (62)	119 (48)	252 (50)	414 (70)	186 (45)	313 (51)
UBP5_HUMAN	Ubiquitin carboxyl-terminal hydrolase 5	USP5		176 (62)	205 (67)	148 (59)	222 (60)	339 (65)	203 (58)	313 (64)
UBP24_HUMAN	Ubiquitin carboxyl-terminal hydrolase 24	USP24		186 (121)	220 (134)	167 (113)	166 (105)	245 (141)	138 (92)	238 (133)
RL40_HUMAN	Ubiquitin-60S ribosomal protein L40	UBA52		185 (8)	187 (10)	141 (9)	137 (14)	209 (17)	122 (13)	177 (18)
K22E_HUMAN	Keratin, type II cytoskeletal 2 epidermal	KRT2		14 (14)	20 (16)	6 (6)	92 (51)	239 (71)	154 (58)	316 (66)
UCHL1_HUMAN	Ubiquitin carboxyl-terminal hydrolase isozyme L1	UCHL1		62 (28)	87 (32)	55 (22)	94 (24)	199 (35)	81 (25)	110 (24)
K2C1_HUMAN	Keratin, type II cytoskeletal 1	KRT1		20 (18)	21 (18)	28 (22)	119 (47)	229 (61)	140 (55)	293 (68)
K1C9_HUMAN	Keratin, type I cytoskeletal 9	KRT9		11 (10)	24 (19)	16 (15)	133 (50)	241 (71)	157 (51)	293 (60)
UCHL3_HUMAN	Ubiquitin carboxyl-terminal hydrolase isozyme L3	UCHL3		66 (23)	61 (23)	47 (20)	73 (25)	102 (29)	70 (25)	78 (24)
UBP47_HUMAN	Ubiquitin carboxyl-terminal hydrolase 47	USP47		137 (89)	146 (90)	117 (79)	99 (72)	145 (91)	95 (67)	138 (86)
UBP15_HUMAN	Ubiquitin carboxyl-terminal hydrolase 15	USP15		102 (62)	95 (59)	80 (51)	89 (56)	146 (76)	92 (52)	123 (68)
UCHL5_HUMAN	Ubiquitin carboxyl-terminal hydrolase isozyme L5	UCHL5		67 (34)	77 (37)	60 (30)	80 (34)	104 (36)	72 (30)	94 (29)
UBP10_HUMAN	Ubiquitin carboxyl-terminal hydrolase 10	USP10		76 (33)	87 (39)	67 (33)	87 (39)	115 (44)	77 (32)	109 (39)
ACACA_HUMAN	Acetyl-CoA carboxylase 1	ACACA		1 (1)	1 (1)	0 (0)	132 (98)	157 (111)	119 (86)	164 (117)
EF2_HUMAN	Elongation factor 2	EEF2		83 (55)	85 (55)	69 (47)	104 (53)	79 (54)	108 (62)	88 (56)
UBP34_HUMAN	Ubiquitin carboxyl-terminal hydrolase 34	USP34		54 (45)	99 (80)	52 (48)	55 (45)	111 (82)	53 (48)	107 (81)
UBP19_HUMAN	Ubiquitin carboxyl-terminal hydrolase 19	USP19		101 (60)	105 (59)	85 (53)	61 (44)	89 (53)	53 (39)	88 (52)
UBP28_HUMAN	Ubiquitin carboxyl-terminal hydrolase 28	USP28		75 (50)	105 (67)	66 (46)	65 (46)	93 (55)	76 (49)	101 (60)
DESP_HUMAN	Desmoplakin	DSP		12 (12)	24 (21)	15 (14)	61 (55)	151 (121)	81 (70)	194 (151)
FAS_HUMAN	Fatty acid synthase	FASN		60 (48)	65 (55)	58 (50)	90 (72)	48 (45)	79 (63)	48 (44)
HS71B_HUMAN	--	--		47 (33)	54 (34)	41 (31)	106 (41)	65 (37)	121 (38)	56 (32)
UBP8_HUMAN	Ubiquitin carboxyl-terminal hydrolase 8	USP8		67 (49)	74 (52)	62 (46)	59 (43)	84 (54)	55 (43)	76 (55)
KPYM_HUMAN	Pyruvate kinase isozymes M1/M2	PKM2		73 (40)	74 (43)	57 (36)	79 (39)	62 (43)	63 (38)	50 (33)
OTUD4_HUMAN	OTU domain-containing protein 4	OTUD4		71 (46)	76 (48)	56 (39)	65 (39)	82 (49)	56 (36)	83 (48)
EF1A1_HUMAN	Elongation factor 1-alpha 1	EEF1A1		40 (23)	39 (24)	34 (20)	57 (23)	40 (21)	49 (23)	36 (21)
OTU7B_HUMAN	OTU domain-containing protein 7B	OTUD7B		63 (36)	72 (41)	51 (32)	48 (32)	80 (44)	43 (28)	69 (38)
UBP4_HUMAN	Ubiquitin carboxyl-terminal hydrolase 4	USP4		59 (37)	61 (42)	55 (37)	45 (35)	75 (51)	50 (38)	82 (54)
UBP16_HUMAN	Ubiquitin carboxyl-terminal hydrolase 16	USP16		42 (33)	54 (37)	34 (29)	50 (37)	75 (44)	51 (33)	79 (46)
TIF1B_HUMAN	Transcription intermediary factor 1-beta	TRIM28		186 (53)	46 (30)	161 (48)	28 (23)	15 (14)	27 (22)	12 (11)
UBA1_HUMAN	Ubiquitin-like modifier-activating enzyme 1	UBA1		30 (25)	35 (29)	34 (29)	83 (49)	57 (38)	80 (44)	59 (37)
UBP22_HUMAN	Ubiquitin carboxyl-terminal hydrolase 22	USP22		46 (24)	63 (29)	40 (24)	41 (21)	44 (22)	31 (20)	58 (23)
K1C14_HUMAN	Keratin, type I cytoskeletal 14	KRT14		0 (0)	0 (0)	0 (0)	52 (36)	93 (47)	66 (44)	119 (57)
UBP25_HUMAN	Ubiquitin carboxyl-terminal hydrolase 25	USP25		44 (36)	65 (51)	34 (29)	48 (37)	85 (56)	42 (34)	65 (49)
TBB2A_HUMAN	Tubulin beta-2A chain	TUBB2A		46 (22)	38 (20)	32 (16)	62 (25)	30 (18)	55 (26)	30 (20)
PARP1_HUMAN	Poly [ADP-ribose] polymerase 1	PARP1		50 (39)	55 (45)	57 (43)	96 (59)	44 (37)	75 (50)	38 (29)
VCIP1_HUMAN	Deubiquitinating protein VCIP135	VCPIP1		69 (53)	83 (59)	51 (45)	33 (28)	55 (40)	39 (29)	50 (38)
DYHC1_HUMAN	Cytoplasmic dynein 1 heavy chain 1	DYNC1H1		1 (1)	2 (2)	3 (3)	130 (110)	37 (32)	115 (97)	59 (51)
CH60_HUMAN	60 kDa heat shock protein, mitochondrial	HSPD1		12 (10)	27 (21)	16 (14)	91 (39)	45 (34)	113 (39)	47 (32)
ENOA_HUMAN	Alpha-enolase	ENO1		39 (26)	20 (17)	38 (24)	55 (28)	50 (30)	52 (27)	52 (27)
CLH1_HUMAN	Clathrin heavy chain 1	CLTC		10 (10)	33 (28)	15 (15)	88 (61)	42 (33)	68 (48)	47 (36)
OTU6B_HUMAN	OTU domain-containing protein 6B	OTUD6B		45 (22)	47 (23)	36 (19)	32 (17)	44 (18)	38 (16)	40 (18)
TBA1A_HUMAN	Tubulin alpha-1A chain	TUBA1A		37 (19)	39 (21)	41 (20)	65 (27)	35 (20)	52 (23)	37 (22)
SYEP_HUMAN	Bifunctional aminoacyl-tRNA synthetase	EPRS		15 (15)	23 (22)	22 (22)	90 (58)	42 (34)	92 (65)	45 (36)
K2C5_HUMAN	Keratin, type II cytoskeletal 5	KRT5		0 (0)	1 (1)	2 (2)	39 (34)	66 (42)	47 (38)	94 (53)
LDHB_HUMAN	L-lactate dehydrogenase B chain	LDHB		32 (19)	29 (18)	27 (19)	58 (30)	37 (22)	48 (23)	33 (21)
ACLY_HUMAN	ATP-citrate synthase	ACLY		26 (24)	37 (33)	34 (30)	69 (52)	33 (27)	59 (42)	40 (31)
PYR1_HUMAN	CAD protein	CAD		29 (27)	30 (29)	26 (25)	68 (53)	32 (28)	67 (52)	33 (30)
G3P_HUMAN	Glyceraldehyde-3-phosphate dehydrogenase	GAPDH		23 (14)	34 (17)	23 (14)	52 (22)	40 (22)	63 (26)	44 (24)
UBP1_HUMAN	Ubiquitin carboxyl-terminal hydrolase 1	USP1		60 (43)	64 (46)	59 (42)	33 (27)	44 (37)	31 (24)	44 (36)
UBR5_HUMAN	E3 ubiquitin-protein ligase UBR5	UBR5		47 (40)	65 (53)	37 (33)	33 (30)	48 (43)	28 (26)	58 (48)
OTUD5_HUMAN	OTU domain-containing protein 5	OTUD5		59 (28)	61 (27)	45 (23)	31 (17)	41 (21)	38 (22)	43 (25)
GCN1L_HUMAN	Translational activator GCN1	GCN1L1		0 (0)	1 (1)	0 (0)	70 (58)	46 (41)	78 (60)	48 (40)
LDHA_HUMAN	L-lactate dehydrogenase A chain	LDHA		27 (18)	25 (18)	22 (16)	47 (27)	35 (22)	44 (20)	31 (17)
UBP38_HUMAN	Ubiquitin carboxyl-terminal hydrolase 38	USP38		44 (28)	52 (37)	41 (29)	26 (22)	32 (23)	22 (19)	37 (27)
HSP7C_HUMAN	Heat shock cognate 71 kDa protein	HSPA8		23 (18)	25 (18)	20 (15)	61 (31)	35 (24)	61 (29)	28 (18)
C1TC_HUMAN	C-1-tetrahydrofolate synthase, cytoplasmic	MTHFD1		18 (17)	19 (18)	21 (20)	72 (50)	32 (28)	82 (53)	32 (27)
K2C6A_HUMAN	Keratin, type II cytoskeletal 6A	KRT6A		0 (0)	0 (0)	0 (0)	22 (17)	57 (30)	38 (24)	120 (27)
HSP74_HUMAN	Heat shock 70 kDa protein 4	HSPA4		35 (28)	40 (32)	40 (34)	57 (44)	41 (33)	56 (42)	39 (33)
UBP32_HUMAN	Ubiquitin carboxyl-terminal hydrolase 32	USP32		43 (37)	54 (44)	38 (32)	27 (25)	47 (36)	15 (15)	44 (35)
FLNA_HUMAN	Filamin-A	FLNA		7 (7)	14 (12)	7 (7)	93 (72)	23 (19)	93 (72)	31 (24)
NUCL_HUMAN	Nucleolin	NCL		16 (13)	16 (13)	17 (14)	43 (31)	36 (28)	45 (27)	31 (23)
EF1G_HUMAN	Elongation factor 1-gamma	EEF1G		33 (24)	31 (21)	33 (24)	38 (25)	31 (21)	35 (22)	26 (18)
BAP1_HUMAN	Ubiquitin carboxyl-terminal hydrolase BAP1	BAP1		39 (29)	43 (29)	29 (21)	33 (24)	51 (32)	26 (18)	43 (28)
TCPA_HUMAN	T-complex protein 1 subunit alpha	TCP1		42 (31)	41 (31)	43 (31)	44 (27)	26 (19)	47 (27)	31 (23)
TCPD_HUMAN	T-complex protein 1 subunit delta	CCT4		29 (20)	22 (18)	23 (18)	67 (39)	25 (19)	63 (40)	27 (19)
PUR2_HUMAN	Trifunctional purine biosynthetic protein adenosine-3	GART		24 (20)	24 (19)	26 (20)	61 (47)	20 (19)	54 (41)	26 (22)
PSMD1_HUMAN	26S proteasome non-ATPase regulatory subunit 1	PSMD1		66 (46)	43 (33)	58 (42)	36 (29)	14 (12)	25 (19)	18 (15)
UBP48_HUMAN	Ubiquitin carboxyl-terminal hydrolase 48	USP48		35 (29)	40 (33)	31 (23)	33 (28)	47 (36)	28 (24)	39 (31)
PRKDC_HUMAN	DNA-dependent protein kinase catalytic subunit	PRKDC		2 (2)	10 (9)	3 (3)	71 (64)	35 (33)	70 (65)	43 (40)
UBP36_HUMAN	Ubiquitin carboxyl-terminal hydrolase 36	USP36		10 (9)	17 (15)	9 (9)	47 (37)	56 (41)	43 (31)	60 (45)
PYC_HUMAN	Pyruvate carboxylase, mitochondrial	PC		0 (0)	0 (0)	0 (0)	61 (42)	47 (38)	60 (46)	47 (37)
PUR9_HUMAN	Bifunctional purine biosynthesis protein PURH	ATIC		38 (31)	27 (22)	28 (21)	53 (35)	27 (22)	46 (33)	29 (20)
HNRPM_HUMAN	Heterogeneous nuclear ribonucleoprotein M	HNRNPM		2 (2)	12 (12)	12 (11)	72 (60)	35 (32)	65 (56)	31 (28)
UBP33_HUMAN	Ubiquitin carboxyl-terminal hydrolase 33	USP33		60 (40)	67 (43)	51 (35)	16 (14)	24 (19)	12 (10)	22 (18)
XRCC6_HUMAN	X-ray repair cross-complementing protein 6	XRCC6		22 (17)	11 (10)	18 (15)	58 (34)	30 (26)	50 (34)	29 (21)
ALDOA_HUMAN	Fructose-bisphosphate aldolase A	ALDOA		25 (17)	20 (15)	21 (16)	41 (23)	35 (26)	44 (24)	34 (22)
DHX9_HUMAN	ATP-dependent RNA helicase A	DHX9		27 (21)	20 (16)	19 (17)	51 (42)	25 (22)	48 (36)	25 (23)
XRCC5_HUMAN	X-ray repair cross-complementing protein 5	XRCC5		20 (16)	23 (18)	21 (20)	51 (35)	30 (25)	51 (36)	26 (22)
G6PI_HUMAN	Glucose-6-phosphate isomerase	GPI		2 (2)	2 (2)	2 (2)	48 (31)	29 (23)	49 (29)	27 (19)
UBP40_HUMAN	Ubiquitin carboxyl-terminal hydrolase 40	USP40		26 (23)	28 (26)	18 (16)	25 (25)	44 (36)	21 (21)	37 (29)
K1C16_HUMAN	Keratin, type I cytoskeletal 16	KRT16		0 (0)	0 (0)	0 (0)	28 (22)	50 (26)	38 (26)	67 (28)
XPO2_HUMAN	Exportin-2	CSE1L		0 (0)	3 (3)	0 (0)	51 (40)	35 (28)	42 (32)	37 (27)
PGK1_HUMAN	Phosphoglycerate kinase 1	PGK1		4 (4)	21 (17)	9 (9)	59 (33)	28 (22)	53 (34)	38 (26)
HS90A_HUMAN	Heat shock protein HSP 90-alpha	HSP90AA1		26 (18)	23 (19)	27 (19)	44 (22)	36 (22)	39 (21)	30 (18)
SF3B3_HUMAN	Splicing factor 3B subunit 3	SF3B3		32 (25)	37 (31)	26 (23)	40 (32)	22 (19)	36 (28)	18 (17)
UBP37_HUMAN	Ubiquitin carboxyl-terminal hydrolase 37	USP37		33 (30)	37 (34)	27 (27)	23 (21)	36 (28)	22 (18)	30 (24)
GANAB_HUMAN	Neutral alpha-glucosidase AB	GANAB		17 (13)	17 (14)	19 (15)	42 (31)	14 (12)	30 (26)	23 (17)
TERA_HUMAN	Transitional endoplasmic reticulum ATPase	VCP		21 (15)	26 (23)	18 (16)	40 (30)	28 (22)	45 (31)	28 (22)
HORN_HUMAN	Hornerin	HRNR		0 (0)	0 (0)	0 (0)	17 (13)	26 (13)	24 (12)	46 (15)
UBP11_HUMAN	Ubiquitin carboxyl-terminal hydrolase 11	USP11		24 (20)	36 (30)	29 (23)	21 (17)	29 (21)	15 (12)	31 (20)
GUAA_HUMAN	GMP synthase [glutamine-hydrolyzing]	GMPS		24 (20)	20 (19)	19 (17)	55 (34)	13 (11)	53 (33)	20 (16)
RL6_HUMAN	60S ribosomal protein L6	RPL6		8 (6)	6 (4)	8 (6)	24 (15)	27 (17)	28 (16)	30 (16)
KCRB_HUMAN	Creatine kinase B-type	CKB		9 (8)	17 (13)	12 (8)	57 (29)	29 (19)	55 (21)	27 (17)
IF4A1_HUMAN	Eukaryotic initiation factor 4A-I	EIF4A1		37 (30)	29 (25)	30 (25)	30 (22)	23 (19)	35 (25)	24 (15)
ACTA_HUMAN	Actin, aortic smooth muscle	ACTA2		26 (14)	24 (16)	21 (13)	26 (15)	22 (15)	23 (14)	20 (14)
H90B3_HUMAN	Putative heat shock protein HSP 90-beta-3	HSP90AB3P		21 (16)	21 (18)	22 (17)	29 (21)	30 (20)	24 (20)	25 (18)
RL3_HUMAN	60S ribosomal protein L3	RPL3		19 (16)	18 (15)	14 (14)	32 (26)	28 (21)	31 (22)	33 (22)
PTBP1_HUMAN	Polypyrimidine tract-binding protein 1	PTBP1		7 (6)	13 (9)	8 (7)	47 (23)	19 (12)	48 (20)	14 (9)
PLST_HUMAN	Plastin-3	PLS3		2 (2)	7 (7)	5 (4)	56 (26)	13 (9)	49 (30)	19 (15)
TCPE_HUMAN	T-complex protein 1 subunit epsilon	CCT5		28 (23)	19 (17)	27 (21)	42 (28)	26 (21)	37 (26)	25 (21)
SYIC_HUMAN	Isoleucyl-tRNA synthetase, cytoplasmic	IARS		13 (13)	17 (16)	15 (14)	49 (37)	27 (22)	48 (34)	21 (16)
GRP78_HUMAN	78 kDa glucose-regulated protein	HSPA5		33 (24)	13 (13)	34 (26)	36 (27)	27 (22)	32 (23)	29 (22)
TCPQ_HUMAN	T-complex protein 1 subunit theta	CCT8		17 (17)	23 (21)	21 (20)	42 (35)	30 (26)	33 (27)	26 (23)
ATX3_HUMAN	Ataxin-3	ATXN3		22 (14)	27 (16)	17 (13)	26 (16)	34 (20)	23 (16)	27 (16)
XPO1_HUMAN	Exportin-1	XPO1		0 (0)	6 (6)	2 (2)	44 (34)	25 (20)	46 (33)	29 (22)
MYH9_HUMAN	Myosin-9	MYH9		10 (9)	11 (10)	15 (14)	42 (39)	28 (24)	47 (39)	38 (32)
RL4_HUMAN	60S ribosomal protein L4	RPL4		5 (5)	8 (8)	9 (9)	31 (25)	29 (22)	32 (21)	27 (18)
SERA_HUMAN	D-3-phosphoglycerate dehydrogenase	PHGDH		11 (11)	16 (15)	9 (9)	37 (25)	24 (17)	35 (22)	26 (18)
SYAC_HUMAN	Alanyl-tRNA synthetase, cytoplasmic	AARS		0 (0)	5 (5)	3 (3)	61 (46)	22 (18)	49 (36)	21 (17)
IPO5_HUMAN	Importin-5	IPO5		3 (3)	8 (7)	4 (3)	49 (36)	22 (17)	39 (28)	20 (16)
SYTC_HUMAN	Threonyl-tRNA synthetase, cytoplasmic	TARS		26 (22)	24 (21)	26 (24)	37 (28)	18 (16)	34 (29)	19 (17)
FKBP4_HUMAN	Peptidyl-prolyl cis-trans isomerase FKBP4	FKBP4		0 (0)	6 (6)	0 (0)	63 (37)	24 (18)	47 (35)	22 (18)
IMB1_HUMAN	Importin subunit beta-1	KPNB1		4 (4)	11 (9)	9 (7)	35 (25)	21 (16)	40 (26)	30 (19)
RS3_HUMAN	40S ribosomal protein S3	RPS3		26 (17)	27 (19)	27 (20)	29 (19)	24 (20)	29 (18)	24 (17)
PUR6_HUMAN	Multifunctional protein ADE2	PAICS		20 (15)	25 (18)	20 (16)	29 (23)	23 (19)	25 (19)	22 (18)
TCPB_HUMAN	T-complex protein 1 subunit beta	CCT2		8 (8)	14 (13)	8 (7)	43 (29)	30 (23)	47 (29)	31 (22)
DHX15_HUMAN	Putative pre-mRNA-splicing factor ATP-dependent RNA helicase DHX15	DHX15		16 (15)	16 (15)	13 (12)	42 (30)	20 (18)	34 (29)	11 (8)
CAND1_HUMAN	Cullin-associated NEDD8-dissociated protein 1	CAND1		2 (2)	3 (3)	1 (1)	41 (31)	25 (21)	41 (31)	28 (23)
STIP1_HUMAN	Stress-induced-phosphoprotein 1	STIP1		0 (0)	5 (5)	0 (0)	60 (43)	27 (21)	51 (36)	33 (28)
U520_HUMAN	U5 small nuclear ribonucleoprotein 200 kDa helicase	SNRNP200		17 (15)	21 (18)	16 (15)	43 (36)	13 (11)	32 (29)	10 (10)
PUR4_HUMAN	Phosphoribosylformylglycinamidine synthase	PFAS		14 (14)	18 (18)	13 (13)	39 (28)	12 (11)	34 (23)	13 (12)
UBP3_HUMAN	Ubiquitin carboxyl-terminal hydrolase 3	USP3		26 (19)	29 (19)	22 (16)	20 (16)	26 (19)	16 (11)	17 (12)
RS4X_HUMAN	40S ribosomal protein S4, X isoform	RPS4X		19 (16)	20 (17)	19 (17)	25 (19)	21 (17)	26 (20)	23 (19)
CYLD_HUMAN	Ubiquitin carboxyl-terminal hydrolase CYLD	CYLD		39 (34)	41 (33)	35 (31)	17 (14)	23 (19)	8 (8)	20 (17)
PLAK_HUMAN	Junction plakoglobin	JUP		0 (0)	0 (0)	0 (0)	12 (12)	34 (27)	27 (24)	50 (33)
TRYP_PIGC	--	--		20 (7)	21 (7)	14 (8)	23 (7)	39 (8)	17 (5)	12 (4)
HS90B_HUMAN	Heat shock protein HSP 90-beta	HSP90AB1		31 (17)	31 (17)	25 (17)	22 (14)	23 (12)	20 (13)	17 (11)
HUWE1_HUMAN	E3 ubiquitin-protein ligase HUWE1	HUWE1		15 (15)	29 (28)	14 (14)	28 (27)	20 (20)	27 (27)	21 (20)
DDX1_HUMAN	ATP-dependent RNA helicase DDX1	DDX1		18 (16)	17 (15)	17 (15)	47 (28)	12 (10)	39 (25)	14 (10)
ZC3HE_HUMAN	Zinc finger CCCH domain-containing protein 14	ZC3H14		91 (48)	5 (5)	82 (48)	1 (1)	0 (0)	3 (3)	0 (0)
OTU1_HUMAN	Ubiquitin thioesterase OTU1	YOD1		23 (13)	17 (12)	17 (12)	18 (12)	32 (15)	17 (12)	34 (17)
TKT_HUMAN	Transketolase	TKT		3 (2)	0 (0)	3 (3)	50 (29)	24 (21)	55 (26)	30 (24)
NPM_HUMAN	Nucleophosmin	NPM1		19 (12)	14 (9)	8 (6)	29 (13)	15 (11)	34 (16)	15 (10)
RS2_HUMAN	40S ribosomal protein S2	RPS2		20 (17)	26 (21)	23 (18)	31 (18)	19 (13)	23 (16)	17 (11)
TCPG_HUMAN	T-complex protein 1 subunit gamma	CCT3		7 (6)	15 (15)	4 (4)	47 (35)	30 (25)	46 (32)	23 (18)
SND1_HUMAN	Staphylococcal nuclease domain-containing protein 1	SND1		24 (20)	21 (19)	23 (19)	33 (27)	16 (12)	28 (25)	12 (11)
ENPL_HUMAN	Endoplasmin	HSP90B1		9 (8)	9 (8)	4 (4)	52 (37)	17 (15)	41 (30)	19 (15)
SAHH_HUMAN	Adenosylhomocysteinase	AHCY		22 (17)	29 (20)	24 (21)	31 (23)	21 (15)	30 (22)	18 (13)
RIR1_HUMAN	Ribonucleoside-diphosphate reductase large subunit	RRM1		19 (14)	11 (11)	14 (12)	35 (26)	10 (10)	34 (24)	14 (13)
GRP75_HUMAN	Stress-70 protein, mitochondrial	HSPA9		1 (1)	11 (11)	9 (9)	47 (33)	28 (23)	44 (29)	28 (20)
COPA_HUMAN	Coatomer subunit alpha	COPA		6 (6)	12 (12)	12 (10)	40 (30)	14 (13)	36 (28)	19 (16)
CNBP_HUMAN	Cellular nucleic acid-binding protein	CNBP		109 (30)	13 (9)	61 (14)	1 (1)	0 (0)	0 (0)	0 (0)
EIF3A_HUMAN	Eukaryotic translation initiation factor 3 subunit A	EIF3A		5 (5)	2 (2)	5 (5)	43 (35)	32 (29)	41 (34)	25 (23)
SYRC_HUMAN	Arginyl-tRNA synthetase, cytoplasmic	RARS		12 (10)	10 (9)	7 (7)	46 (36)	22 (20)	39 (30)	18 (16)
RAN_HUMAN	GTP-binding nuclear protein Ran	RAN		13 (9)	13 (8)	11 (8)	16 (10)	11 (9)	16 (8)	11 (9)
PYGL_HUMAN	Glycogen phosphorylase, liver form	PYGL		4 (4)	3 (3)	3 (3)	45 (31)	24 (18)	48 (36)	21 (17)
HNRPK_HUMAN	Heterogeneous nuclear ribonucleoprotein K	HNRNPK		9 (7)	19 (17)	11 (10)	36 (19)	23 (17)	36 (23)	21 (17)
DDB1_HUMAN	DNA damage-binding protein 1	DDB1		18 (17)	20 (18)	17 (17)	35 (32)	24 (21)	33 (28)	17 (16)
SYLC_HUMAN	Leucyl-tRNA synthetase, cytoplasmic	LARS		8 (8)	11 (11)	14 (12)	39 (31)	24 (23)	36 (31)	20 (18)
ACTB_HUMAN	Actin, cytoplasmic 1	ACTB		19 (11)	21 (11)	16 (8)	29 (11)	16 (8)	25 (7)	17 (8)
PRP8_HUMAN	Pre-mRNA-processing-splicing factor 8	PRPF8		21 (19)	20 (19)	16 (15)	24 (24)	15 (14)	24 (23)	21 (19)
SYG_HUMAN	Glycyl-tRNA synthetase	GARS		17 (15)	11 (9)	14 (11)	33 (24)	15 (12)	31 (22)	15 (12)
TCPH_HUMAN	T-complex protein 1 subunit eta	CCT7		6 (6)	14 (14)	3 (3)	44 (31)	27 (23)	37 (25)	26 (19)
PCCA_HUMAN	Propionyl-CoA carboxylase alpha chain, mitochondrial	PCCA		0 (0)	0 (0)	0 (0)	47 (37)	22 (19)	46 (34)	25 (23)
MCM7_HUMAN	DNA replication licensing factor MCM7	MCM7		27 (23)	22 (20)	24 (21)	29 (22)	10 (9)	22 (19)	13 (12)
HNRPL_HUMAN	Heterogeneous nuclear ribonucleoprotein L	HNRNPL		12 (8)	17 (12)	5 (4)	44 (23)	17 (14)	34 (22)	15 (10)
IMDH2_HUMAN	Inosine-5'-monophosphate dehydrogenase 2	IMPDH2		5 (5)	10 (8)	4 (4)	45 (30)	16 (11)	41 (26)	16 (12)
GBLP_HUMAN	Guanine nucleotide-binding protein subunit beta-2-like 1	GNB2L1		24 (20)	25 (20)	21 (18)	18 (15)	14 (11)	14 (12)	15 (14)
TPIS_HUMAN	Triosephosphate isomerase	TPI1		4 (4)	12 (9)	2 (2)	37 (18)	22 (17)	40 (17)	27 (17)
CAH2_HUMAN	Carbonic anhydrase 2	CA2		17 (9)	14 (9)	13 (9)	19 (12)	16 (11)	20 (11)	15 (8)
ACTN1_HUMAN	Alpha-actinin-1	ACTN1		1 (1)	5 (5)	0 (0)	41 (32)	29 (25)	33 (26)	28 (24)
RL7A_HUMAN	60S ribosomal protein L7a	RPL7A		8 (7)	7 (6)	8 (6)	27 (18)	17 (13)	20 (14)	11 (9)
RL15_HUMAN	60S ribosomal protein L15	RPL15		8 (8)	9 (8)	7 (7)	16 (11)	14 (12)	18 (11)	13 (9)
SLIT2_HUMAN	Slit homolog 2 protein	SLIT2		81 (57)	0 (0)	78 (55)	1 (1)	0 (0)	2 (2)	0 (0)
RL5_HUMAN	60S ribosomal protein L5	RPL5		16 (12)	13 (11)	8 (7)	21 (15)	21 (16)	24 (17)	22 (15)
SPTN1_HUMAN	--	--		0 (0)	0 (0)	0 (0)	74 (58)	11 (11)	51 (45)	12 (12)
ASNS_HUMAN	Asparagine synthetase [glutamine-hydrolyzing]	ASNS		6 (6)	7 (6)	6 (6)	39 (25)	16 (15)	47 (27)	18 (12)
LKHA4_HUMAN	Leukotriene A-4 hydrolase	LTA4H		9 (8)	8 (6)	10 (9)	31 (24)	19 (17)	31 (25)	22 (19)
VIME_HUMAN	Vimentin	VIM		19 (16)	21 (17)	16 (14)	28 (25)	21 (18)	27 (22)	13 (12)
TCPZ_HUMAN	T-complex protein 1 subunit zeta	CCT6A		11 (8)	13 (9)	9 (8)	33 (16)	18 (13)	22 (13)	20 (13)
RBP2_HUMAN	E3 SUMO-protein ligase RanBP2	RANBP2		41 (37)	8 (8)	57 (48)	19 (19)	7 (6)	12 (12)	1 (1)
ALDR_HUMAN	Aldose reductase	AKR1B1		11 (9)	10 (8)	10 (9)	35 (20)	9 (7)	25 (14)	4 (4)
LPPRC_HUMAN	Leucine-rich PPR motif-containing protein, mitochondrial	LRPPRC		0 (0)	0 (0)	0 (0)	42 (37)	20 (17)	40 (30)	19 (15)
PA2G4_HUMAN	Proliferation-associated protein 2G4	PA2G4		16 (15)	22 (19)	20 (18)	19 (16)	17 (15)	20 (16)	20 (18)
RTCB_HUMAN	tRNA-splicing ligase RtcB homolog	C22orf28		21 (18)	17 (15)	18 (16)	25 (19)	10 (10)	32 (25)	14 (12)
RCC2_HUMAN	Protein RCC2	RCC2		18 (16)	23 (19)	19 (15)	25 (19)	11 (9)	20 (17)	16 (14)
ANM5_HUMAN	Protein arginine N-methyltransferase 5	PRMT5		14 (11)	12 (11)	14 (12)	19 (17)	9 (9)	19 (13)	6 (6)
1433E_HUMAN	14-3-3 protein epsilon	YWHAE		12 (11)	12 (11)	11 (10)	31 (20)	17 (13)	33 (21)	23 (15)
K1C17_HUMAN	Keratin, type I cytoskeletal 17	KRT17		0 (0)	0 (0)	0 (0)	13 (12)	38 (29)	21 (17)	40 (25)
SYVC_HUMAN	Valyl-tRNA synthetase	VARS		1 (1)	8 (8)	3 (3)	39 (31)	13 (9)	43 (33)	14 (13)
HNRH1_HUMAN	Heterogeneous nuclear ribonucleoprotein H	HNRNPH1		10 (7)	12 (10)	10 (7)	38 (21)	10 (8)	38 (21)	15 (10)
RRP44_HUMAN	Exosome complex exonuclease RRP44	DIS3		18 (14)	16 (16)	21 (18)	33 (24)	11 (10)	24 (16)	9 (8)
ZUFSP_HUMAN	Zinc finger with UFM1-specific peptidase domain protein	ZUFSP		23 (19)	24 (19)	13 (12)	11 (11)	20 (18)	12 (11)	23 (18)
RS3A_HUMAN	40S ribosomal protein S3a	RPS3A		14 (13)	15 (11)	12 (10)	27 (19)	16 (14)	26 (18)	19 (17)
MCM6_HUMAN	DNA replication licensing factor MCM6	MCM6		25 (23)	20 (20)	20 (19)	19 (18)	14 (13)	19 (18)	11 (9)
NAA15_HUMAN	N-alpha-acetyltransferase 15, NatA auxiliary subunit	NAA15		0 (0)	1 (1)	0 (0)	46 (38)	11 (11)	43 (36)	14 (13)
MCM3_HUMAN	DNA replication licensing factor MCM3	MCM3		23 (22)	19 (17)	25 (21)	26 (21)	14 (11)	23 (20)	14 (11)
MBB1A_HUMAN	Myb-binding protein 1A	MYBBP1A		1 (1)	0 (0)	1 (1)	32 (27)	6 (6)	27 (24)	8 (7)
EFTU_HUMAN	Elongation factor Tu, mitochondrial	TUFM		9 (8)	14 (13)	16 (14)	29 (18)	13 (9)	27 (18)	11 (9)
COPB_HUMAN	Coatomer subunit beta	COPB1		10 (9)	14 (12)	11 (10)	30 (24)	16 (12)	34 (23)	17 (14)
MYH10_HUMAN	Myosin-10	MYH10		8 (8)	6 (6)	12 (11)	36 (30)	14 (13)	34 (28)	16 (13)
OTUB1_HUMAN	Ubiquitin thioesterase OTUB1	OTUB1		29 (15)	31 (15)	24 (14)	13 (9)	10 (7)	12 (8)	8 (7)
PABP1_HUMAN	Polyadenylate-binding protein 1	PABPC1		23 (20)	11 (10)	17 (15)	18 (16)	20 (19)	20 (17)	18 (16)
TBB5_HUMAN	Tubulin beta chain	TUBB		10 (5)	9 (4)	11 (4)	25 (5)	12 (5)	23 (5)	11 (5)
RL9_HUMAN	60S ribosomal protein L9	RPL9		20 (11)	17 (11)	15 (10)	18 (10)	16 (7)	16 (7)	12 (6)
GLYM_HUMAN	Serine hydroxymethyltransferase, mitochondrial	SHMT2		3 (3)	4 (4)	8 (8)	35 (24)	11 (10)	32 (22)	12 (11)
TCOF_HUMAN	Treacle protein	TCOF1		0 (0)	1 (1)	0 (0)	24 (22)	23 (22)	26 (22)	15 (13)
FLNB_HUMAN	Filamin-B	FLNB		0 (0)	0 (0)	0 (0)	44 (38)	5 (4)	41 (34)	8 (7)
FUBP2_HUMAN	Far upstream element-binding protein 2	KHSRP		4 (4)	13 (12)	5 (5)	32 (22)	19 (17)	38 (24)	21 (18)
IF2GL_HUMAN	Putative eukaryotic translation initiation factor 2 subunit 3-like protein	EIF2S3L		17 (17)	21 (18)	18 (16)	18 (13)	13 (11)	16 (12)	16 (11)
LAMC1_HUMAN	Laminin subunit gamma-1	LAMC1		61 (47)	0 (0)	78 (55)	0 (0)	0 (0)	0 (0)	0 (0)
TRAP1_HUMAN	Heat shock protein 75 kDa, mitochondrial	TRAP1		5 (4)	7 (6)	9 (6)	40 (31)	15 (14)	39 (29)	14 (10)
CHRD1_HUMAN	Cysteine and histidine-rich domain-containing protein 1	CHORDC1		17 (13)	17 (13)	15 (14)	24 (16)	9 (8)	18 (14)	11 (10)
GDIB_HUMAN	Rab GDP dissociation inhibitor beta	GDI2		15 (13)	18 (15)	14 (13)	24 (18)	16 (12)	22 (17)	18 (12)
FHL1_HUMAN	Four and a half LIM domains protein 1	FHL1		54 (17)	24 (13)	51 (16)	3 (3)	1 (1)	3 (3)	1 (1)
PRDX6_HUMAN	Peroxiredoxin-6	PRDX6		6 (5)	10 (9)	9 (8)	22 (16)	15 (11)	25 (19)	12 (9)
MCM5_HUMAN	DNA replication licensing factor MCM5	MCM5		30 (26)	23 (21)	22 (19)	19 (17)	8 (8)	10 (8)	12 (12)
NOTC2_HUMAN	Neurogenic locus notch homolog protein 2	NOTCH2		69 (49)	5 (5)	63 (48)	0 (0)	0 (0)	0 (0)	0 (0)
PSMD2_HUMAN	26S proteasome non-ATPase regulatory subunit 2	PSMD2		8 (7)	10 (10)	10 (10)	23 (20)	12 (10)	27 (25)	10 (9)
VINC_HUMAN	Vinculin	VCL		0 (0)	1 (1)	0 (0)	47 (43)	25 (25)	37 (36)	27 (24)
PRPS1_HUMAN	Ribose-phosphate pyrophosphokinase 1	PRPS1		13 (12)	13 (10)	18 (14)	18 (11)	11 (10)	23 (16)	8 (6)
MCCA_HUMAN	Methylcrotonoyl-CoA carboxylase subunit alpha, mitochondrial	MCCC1		0 (0)	0 (0)	0 (0)	24 (19)	32 (25)	22 (18)	32 (21)
DNMT1_HUMAN	DNA (cytosine-5)-methyltransferase 1	DNMT1		23 (20)	8 (8)	34 (29)	30 (26)	6 (6)	20 (18)	9 (9)
UBP20_HUMAN	Ubiquitin carboxyl-terminal hydrolase 20	USP20		22 (19)	27 (22)	12 (10)	8 (8)	13 (11)	7 (7)	16 (10)
GFPT1_HUMAN	Glucosamine--fructose-6-phosphate aminotransferase [isomerizing] 1	GFPT1		2 (2)	2 (2)	2 (2)	42 (30)	8 (7)	36 (28)	10 (9)
RL7_HUMAN	60S ribosomal protein L7	RPL7		15 (12)	16 (14)	14 (10)	17 (15)	15 (14)	20 (17)	16 (13)
SYSC_HUMAN	Seryl-tRNA synthetase, cytoplasmic	SARS		12 (9)	5 (5)	16 (13)	30 (19)	17 (13)	25 (18)	10 (9)
SYMC_HUMAN	Methionyl-tRNA synthetase, cytoplasmic	MARS		6 (6)	5 (5)	8 (8)	31 (22)	13 (10)	34 (27)	11 (9)
TLN1_HUMAN	Talin-1	TLN1		0 (0)	3 (3)	0 (0)	49 (42)	21 (18)	33 (29)	20 (18)
PPIA_HUMAN	Peptidyl-prolyl cis-trans isomerase A	PPIA		12 (10)	17 (13)	6 (5)	23 (11)	15 (8)	22 (10)	9 (5)
NASP_HUMAN	Nuclear autoantigenic sperm protein	NASP		2 (2)	5 (5)	0 (0)	37 (30)	14 (12)	39 (30)	16 (13)
ILF3_HUMAN	Interleukin enhancer-binding factor 3	ILF3		7 (7)	3 (3)	8 (8)	29 (23)	11 (10)	32 (24)	14 (11)
ABCE1_HUMAN	ATP-binding cassette sub-family E member 1	ABCE1		22 (17)	15 (12)	23 (19)	18 (13)	11 (10)	20 (16)	11 (11)
DDX3X_HUMAN	ATP-dependent RNA helicase DDX3X	DDX3X		12 (11)	18 (18)	11 (11)	20 (17)	5 (5)	29 (26)	7 (6)
UBE3C_HUMAN	Ubiquitin-protein ligase E3C	UBE3C		11 (10)	15 (13)	9 (9)	15 (12)	19 (15)	10 (8)	18 (11)
LRP1_HUMAN	Prolow-density lipoprotein receptor-related protein 1	LRP1		45 (41)	0 (0)	82 (72)	0 (0)	0 (0)	0 (0)	0 (0)
IPO7_HUMAN	Importin-7	IPO7		0 (0)	3 (2)	0 (0)	29 (22)	11 (10)	17 (16)	7 (7)
UBP30_HUMAN	Ubiquitin carboxyl-terminal hydrolase 30	USP30		8 (5)	14 (10)	5 (4)	15 (10)	11 (8)	9 (6)	11 (9)
DCTN1_HUMAN	Dynactin subunit 1	DCTN1		0 (0)	0 (0)	0 (0)	50 (39)	4 (4)	42 (33)	9 (9)
PDIA1_HUMAN	Protein disulfide-isomerase	P4HB		1 (1)	5 (4)	3 (3)	29 (25)	24 (20)	23 (19)	26 (21)
IPO4_HUMAN	Importin-4	IPO4		1 (1)	3 (2)	2 (2)	25 (20)	14 (11)	18 (14)	14 (11)
GFAP_HUMAN	Glial fibrillary acidic protein	GFAP		1 (1)	0 (0)	0 (0)	5 (2)	15 (1)	15 (2)	37 (2)
DDX17_HUMAN	Probable ATP-dependent RNA helicase DDX17	DDX17		17 (17)	18 (17)	9 (9)	21 (19)	6 (6)	22 (21)	8 (8)
COPB2_HUMAN	Coatomer subunit beta'	COPB2		12 (12)	19 (17)	18 (16)	22 (22)	11 (11)	15 (14)	16 (12)
CUL1_HUMAN	Cullin-1	CUL1		10 (9)	8 (7)	9 (8)	24 (22)	7 (7)	22 (19)	12 (11)
MDHM_HUMAN	Malate dehydrogenase, mitochondrial	MDH2		6 (6)	4 (4)	12 (11)	21 (13)	14 (12)	21 (14)	15 (11)
SF3B1_HUMAN	Splicing factor 3B subunit 1	SF3B1		0 (0)	0 (0)	0 (0)	37 (28)	11 (11)	37 (29)	12 (10)
RL10A_HUMAN	60S ribosomal protein L10a	RPL10A		13 (10)	10 (7)	13 (9)	14 (8)	9 (8)	10 (8)	6 (6)
HS105_HUMAN	Heat shock protein 105 kDa	HSPH1		15 (14)	14 (14)	14 (14)	24 (21)	9 (9)	22 (20)	11 (10)
SERC_HUMAN	Phosphoserine aminotransferase	PSAT1		4 (4)	8 (7)	0 (0)	24 (18)	15 (13)	21 (16)	15 (13)
UBP45_HUMAN	Ubiquitin carboxyl-terminal hydrolase 45	USP45		12 (10)	15 (13)	10 (8)	13 (9)	21 (19)	10 (9)	18 (16)
SYYC_HUMAN	Tyrosyl-tRNA synthetase, cytoplasmic	YARS		3 (3)	6 (6)	4 (4)	22 (21)	16 (16)	24 (21)	19 (19)
ZRAN1_HUMAN	Ubiquitin thioesterase ZRANB1	ZRANB1		30 (20)	30 (19)	25 (17)	4 (3)	8 (7)	2 (1)	7 (7)
COPG1_HUMAN	--	--		10 (9)	9 (9)	9 (8)	26 (21)	7 (6)	19 (17)	10 (9)
PDC6I_HUMAN	Programmed cell death 6-interacting protein	PDCD6IP		2 (2)	2 (2)	1 (1)	33 (25)	11 (11)	33 (29)	16 (14)
CALX_HUMAN	Calnexin	CANX		11 (10)	12 (11)	7 (7)	21 (17)	9 (8)	14 (11)	5 (5)
DNJA1_HUMAN	DnaJ homolog subfamily A member 1	DNAJA1		41 (22)	15 (13)	34 (22)	6 (4)	1 (1)	9 (5)	2 (1)
SYQ_HUMAN	Glutaminyl-tRNA synthetase	QARS		4 (4)	5 (5)	5 (5)	26 (21)	8 (8)	22 (20)	6 (6)
ARF1_HUMAN	ADP-ribosylation factor 1	ARF1		16 (12)	15 (10)	11 (9)	13 (10)	10 (9)	15 (11)	12 (8)
HNRPU_HUMAN	Heterogeneous nuclear ribonucleoprotein U	HNRNPU		9 (9)	7 (7)	8 (8)	23 (17)	12 (11)	23 (17)	17 (14)
IF5A1_HUMAN	Eukaryotic translation initiation factor 5A-1	EIF5A		12 (9)	18 (11)	13 (8)	15 (10)	12 (8)	14 (8)	13 (9)
NFX1_HUMAN	Transcriptional repressor NF-X1	NFX1		53 (43)	2 (2)	57 (46)	1 (1)	0 (0)	1 (1)	0 (0)
SFPQ_HUMAN	Splicing factor, proline- and glutamine-rich	SFPQ		2 (2)	3 (3)	1 (1)	25 (19)	20 (17)	27 (21)	16 (13)
SYDC_HUMAN	Aspartyl-tRNA synthetase, cytoplasmic	DARS		2 (2)	3 (2)	5 (5)	27 (23)	13 (13)	23 (18)	14 (13)
DDX21_HUMAN	Nucleolar RNA helicase 2	DDX21		4 (4)	2 (2)	9 (9)	28 (25)	18 (15)	24 (21)	14 (12)
RL13_HUMAN	60S ribosomal protein L13	RPL13		7 (7)	8 (8)	8 (8)	15 (12)	11 (10)	13 (11)	10 (8)
PRDX1_HUMAN	Peroxiredoxin-1	PRDX1		10 (9)	10 (9)	11 (11)	15 (13)	15 (12)	16 (13)	13 (12)
SPB3_HUMAN	Serpin B3	SERPINB3		0 (0)	0 (0)	0 (0)	5 (5)	26 (19)	9 (8)	35 (22)
DSG1_HUMAN	Desmoglein-1	DSG1		0 (0)	0 (0)	0 (0)	5 (5)	27 (24)	9 (8)	43 (33)
ACTN4_HUMAN	Alpha-actinin-4	ACTN4		0 (0)	2 (2)	0 (0)	28 (22)	20 (15)	28 (23)	23 (16)
CISY_HUMAN	Citrate synthase, mitochondrial	CS		0 (0)	0 (0)	1 (1)	20 (14)	8 (7)	22 (14)	7 (7)
SYFB_HUMAN	Phenylalanyl-tRNA synthetase beta chain	FARSB		8 (6)	8 (7)	9 (8)	31 (19)	6 (6)	29 (21)	6 (6)
1433B_HUMAN	14-3-3 protein beta/alpha	YWHAB		9 (6)	11 (8)	5 (4)	17 (12)	14 (12)	22 (15)	20 (14)
THIL_HUMAN	Acetyl-CoA acetyltransferase, mitochondrial	ACAT1		4 (4)	9 (8)	6 (6)	30 (23)	7 (6)	22 (18)	9 (6)
RL8_HUMAN	60S ribosomal protein L8	RPL8		4 (3)	4 (3)	3 (2)	14 (9)	8 (6)	12 (8)	8 (7)
BRAT1_HUMAN	BRCA1-associated ATM activator 1	BRAT1		6 (6)	20 (20)	6 (6)	13 (11)	15 (13)	9 (8)	21 (14)
GDIA_HUMAN	Rab GDP dissociation inhibitor alpha	GDI1		10 (9)	11 (10)	10 (9)	24 (18)	13 (11)	16 (15)	13 (10)
OTUB2_HUMAN	Ubiquitin thioesterase OTUB2	OTUB2		10 (9)	12 (9)	10 (8)	14 (10)	15 (11)	15 (11)	16 (13)
RUVB2_HUMAN	RuvB-like 2	RUVBL2		8 (8)	8 (8)	3 (3)	28 (23)	15 (14)	29 (24)	14 (12)
EIF3I_HUMAN	Eukaryotic translation initiation factor 3 subunit I	EIF3I		17 (13)	15 (12)	13 (10)	21 (17)	11 (8)	13 (8)	7 (7)
FILA2_HUMAN	Filaggrin-2	FLG2		0 (0)	0 (0)	0 (0)	9 (9)	13 (12)	15 (13)	29 (20)
TTL12_HUMAN	Tubulin--tyrosine ligase-like protein 12	TTLL12		10 (9)	6 (5)	15 (13)	18 (13)	10 (9)	22 (16)	14 (10)
PCBP1_HUMAN	Poly(rC)-binding protein 1	PCBP1		13 (13)	18 (14)	11 (10)	14 (12)	7 (6)	16 (13)	9 (9)
RFA1_HUMAN	Replication protein A 70 kDa DNA-binding subunit	RPA1		16 (13)	17 (15)	19 (14)	17 (14)	15 (13)	11 (10)	9 (8)
PUF60_HUMAN	Poly(U)-binding-splicing factor PUF60	PUF60		19 (15)	9 (7)	21 (15)	17 (11)	6 (6)	20 (14)	5 (5)
ZNFX1_HUMAN	NFX1-type zinc finger-containing protein 1	ZNFX1		44 (36)	4 (4)	55 (48)	0 (0)	1 (1)	1 (1)	1 (1)
STRAP_HUMAN	Serine-threonine kinase receptor-associated protein	STRAP		18 (13)	16 (13)	18 (14)	14 (11)	8 (7)	16 (14)	10 (9)
DDX5_HUMAN	Probable ATP-dependent RNA helicase DDX5	DDX5		14 (12)	16 (13)	18 (14)	15 (12)	2 (2)	21 (17)	6 (5)
RS9_HUMAN	40S ribosomal protein S9	RPS9		7 (7)	9 (9)	9 (9)	20 (12)	15 (12)	18 (11)	11 (10)
ANXA5_HUMAN	Annexin A5	ANXA5		0 (0)	0 (0)	0 (0)	29 (19)	20 (14)	21 (14)	17 (12)
OTUD3_HUMAN	OTU domain-containing protein 3	OTUD3		18 (14)	17 (14)	15 (11)	8 (7)	13 (10)	7 (7)	8 (8)
IQGA1_HUMAN	Ras GTPase-activating-like protein IQGAP1	IQGAP1		1 (1)	3 (3)	0 (0)	24 (22)	18 (16)	18 (16)	23 (22)
ROA2_HUMAN	Heterogeneous nuclear ribonucleoproteins A2/B1	HNRNPA2B1		6 (5)	10 (8)	3 (3)	19 (13)	10 (8)	17 (13)	11 (10)
PSMD3_HUMAN	26S proteasome non-ATPase regulatory subunit 3	PSMD3		2 (2)	5 (5)	3 (3)	31 (22)	6 (5)	24 (19)	10 (9)
HCDH_HUMAN	Hydroxyacyl-coenzyme A dehydrogenase, mitochondrial	HADH		0 (0)	0 (0)	0 (0)	26 (19)	3 (3)	23 (17)	5 (4)
IF4G1_HUMAN	Eukaryotic translation initiation factor 4 gamma 1	EIF4G1		0 (0)	0 (0)	0 (0)	29 (25)	14 (14)	31 (30)	19 (19)
PROF1_HUMAN	Profilin-1	PFN1		7 (6)	10 (8)	3 (3)	18 (11)	12 (10)	15 (9)	12 (10)
TBA1B_HUMAN	Tubulin alpha-1B chain	TUBA1B		3 (2)	2 (2)	3 (2)	6 (2)	4 (2)	11 (2)	3 (2)
PAIRB_HUMAN	Plasminogen activator inhibitor 1 RNA-binding protein	SERBP1		3 (3)	6 (6)	4 (4)	32 (18)	8 (8)	26 (18)	12 (9)
LAMA5_HUMAN	Laminin subunit alpha-5	LAMA5		43 (39)	0 (0)	59 (52)	0 (0)	0 (0)	0 (0)	0 (0)
UBP12_HUMAN	Ubiquitin carboxyl-terminal hydrolase 12	USP12		14 (11)	13 (8)	13 (9)	11 (9)	10 (7)	10 (8)	8 (7)
PUR8_HUMAN	Adenylosuccinate lyase	ADSL		2 (2)	4 (4)	1 (1)	24 (18)	6 (6)	20 (12)	6 (5)
SYWC_HUMAN	Tryptophanyl-tRNA synthetase, cytoplasmic	WARS		5 (5)	4 (2)	6 (6)	21 (16)	6 (5)	22 (16)	6 (5)
EIF3B_HUMAN	Eukaryotic translation initiation factor 3 subunit B	EIF3B		10 (10)	6 (6)	7 (7)	16 (14)	7 (7)	16 (14)	8 (8)
FSCN1_HUMAN	Fascin	FSCN1		8 (8)	18 (15)	13 (12)	17 (16)	4 (4)	12 (12)	8 (8)
CALR_HUMAN	Calreticulin	CALR		0 (0)	1 (1)	0 (0)	25 (14)	11 (8)	23 (14)	12 (10)
EIF3L_HUMAN	Eukaryotic translation initiation factor 3 subunit L	EIF3L		0 (0)	0 (0)	0 (0)	22 (19)	10 (7)	17 (16)	14 (11)
UBP27_HUMAN	Ubiquitin carboxyl-terminal hydrolase 27	USP27X		9 (7)	12 (9)	7 (6)	6 (6)	10 (8)	6 (5)	17 (11)
PRS8_HUMAN	26S protease regulatory subunit 8	PSMC5		3 (3)	3 (3)	5 (5)	35 (21)	8 (7)	33 (21)	10 (10)
HYOU1_HUMAN	Hypoxia up-regulated protein 1	HYOU1		5 (4)	3 (3)	6 (4)	37 (27)	5 (4)	29 (22)	7 (6)
ESTD_HUMAN	S-formylglutathione hydrolase	ESD		0 (0)	2 (2)	0 (0)	28 (15)	11 (7)	25 (14)	11 (7)
XPO5_HUMAN	Exportin-5	XPO5		2 (2)	2 (2)	2 (2)	22 (20)	11 (8)	22 (19)	10 (9)
PPIB_HUMAN	Peptidyl-prolyl cis-trans isomerase B	PPIB		6 (6)	10 (10)	8 (8)	16 (12)	12 (11)	15 (14)	15 (13)
CSDE1_HUMAN	Cold shock domain-containing protein E1	CSDE1		16 (15)	17 (15)	14 (13)	17 (16)	5 (5)	19 (18)	7 (6)
APEX1_HUMAN	DNA-(apurinic or apyrimidinic site) lyase	APEX1		9 (7)	8 (6)	12 (9)	21 (15)	9 (6)	19 (13)	10 (9)
PLRG1_HUMAN	Pleiotropic regulator 1	PLRG1		0 (0)	0 (0)	0 (0)	32 (21)	3 (3)	26 (20)	2 (2)
IF2A_HUMAN	Eukaryotic translation initiation factor 2 subunit 1	EIF2S1		14 (14)	12 (11)	13 (13)	15 (14)	11 (10)	18 (16)	11 (10)
ANM1_HUMAN	Protein arginine N-methyltransferase 1	PRMT1		13 (12)	10 (9)	13 (11)	16 (13)	10 (9)	14 (11)	10 (8)
OTU7A_HUMAN	OTU domain-containing protein 7A	OTUD7A		4 (3)	11 (7)	6 (5)	5 (3)	14 (9)	7 (5)	16 (11)
BLMH_HUMAN	Bleomycin hydrolase	BLMH		0 (0)	0 (0)	0 (0)	25 (19)	6 (6)	27 (19)	12 (10)
PGAM1_HUMAN	Phosphoglycerate mutase 1	PGAM1		3 (3)	4 (4)	6 (6)	21 (13)	9 (7)	16 (12)	15 (9)
NDKA_HUMAN	Nucleoside diphosphate kinase A	NME1		7 (5)	7 (5)	7 (5)	15 (9)	9 (6)	14 (8)	9 (7)
DX39A_HUMAN	ATP-dependent RNA helicase DDX39A	DDX39A		9 (9)	15 (13)	12 (12)	15 (12)	5 (5)	11 (10)	8 (8)
6PGD_HUMAN	6-phosphogluconate dehydrogenase, decarboxylating	PGD		6 (5)	11 (9)	7 (6)	17 (15)	13 (11)	14 (12)	15 (12)
U5S1_HUMAN	116 kDa U5 small nuclear ribonucleoprotein component	EFTUD2		13 (13)	13 (12)	11 (11)	15 (12)	9 (8)	12 (9)	9 (9)
LAMB2_HUMAN	Laminin subunit beta-2	LAMB2		42 (37)	0 (0)	53 (41)	0 (0)	0 (0)	0 (0)	0 (0)
PRS4_HUMAN	26S protease regulatory subunit 4	PSMC1		9 (8)	8 (7)	11 (10)	24 (15)	4 (4)	27 (19)	5 (4)
NAMPT_HUMAN	Nicotinamide phosphoribosyltransferase	NAMPT		7 (7)	2 (2)	8 (7)	28 (19)	2 (2)	28 (21)	10 (10)
RS8_HUMAN	40S ribosomal protein S8	RPS8		5 (5)	6 (6)	7 (7)	13 (8)	14 (8)	12 (8)	11 (8)
TALDO_HUMAN	Transaldolase	TALDO1		4 (4)	3 (3)	9 (9)	29 (21)	5 (5)	19 (16)	6 (6)
RUVB1_HUMAN	RuvB-like 1	RUVBL1		11 (9)	7 (6)	19 (14)	21 (16)	10 (10)	15 (13)	6 (6)
HECD1_HUMAN	E3 ubiquitin-protein ligase HECTD1	HECTD1		32 (28)	19 (19)	26 (24)	4 (4)	1 (1)	5 (5)	2 (2)
RENT1_HUMAN	Regulator of nonsense transcripts 1	UPF1		7 (7)	13 (12)	5 (5)	19 (17)	4 (4)	12 (9)	3 (3)
CAZA1_HUMAN	F-actin-capping protein subunit alpha-1	CAPZA1		8 (7)	8 (8)	8 (8)	25 (13)	12 (9)	22 (11)	10 (6)
PDIA3_HUMAN	Protein disulfide-isomerase A3	PDIA3		3 (2)	5 (4)	6 (5)	26 (21)	12 (12)	28 (19)	7 (7)
CAP1_HUMAN	Adenylyl cyclase-associated protein 1	CAP1		1 (1)	2 (2)	2 (2)	26 (19)	16 (12)	23 (17)	13 (11)
EIF3D_HUMAN	Eukaryotic translation initiation factor 3 subunit D	EIF3D		11 (8)	12 (8)	11 (9)	16 (12)	6 (5)	20 (16)	9 (7)
PSB4_HUMAN	Proteasome subunit beta type-4	PSMB4		6 (6)	5 (5)	7 (6)	16 (9)	9 (6)	25 (10)	9 (5)
PSD12_HUMAN	26S proteasome non-ATPase regulatory subunit 12	PSMD12		0 (0)	0 (0)	0 (0)	29 (25)	9 (8)	17 (16)	18 (16)
TNPO1_HUMAN	Transportin-1	TNPO1		0 (0)	0 (0)	0 (0)	26 (22)	12 (9)	19 (18)	10 (9)
PNPH_HUMAN	Purine nucleoside phosphorylase	PNP		14 (10)	17 (12)	14 (11)	9 (9)	9 (7)	5 (4)	10 (9)
TRXR1_HUMAN	Thioredoxin reductase 1, cytoplasmic	TXNRD1		0 (0)	0 (0)	0 (0)	33 (20)	4 (4)	32 (22)	5 (4)
DHE3_HUMAN	Glutamate dehydrogenase 1, mitochondrial	GLUD1		13 (12)	11 (11)	17 (16)	16 (14)	4 (4)	14 (12)	5 (4)
VPS35_HUMAN	Vacuolar protein sorting-associated protein 35	VPS35		0 (0)	0 (0)	0 (0)	25 (22)	8 (7)	21 (17)	8 (6)
CND1_HUMAN	Condensin complex subunit 1	NCAPD2		0 (0)	0 (0)	0 (0)	27 (24)	2 (2)	23 (21)	7 (7)
AHSA1_HUMAN	Activator of 90 kDa heat shock protein ATPase homolog 1	AHSA1		13 (12)	10 (9)	11 (11)	18 (14)	5 (5)	17 (15)	10 (8)
MCM2_HUMAN	DNA replication licensing factor MCM2	MCM2		12 (11)	5 (5)	10 (10)	21 (17)	4 (4)	19 (18)	10 (8)
PCNA_HUMAN	Proliferating cell nuclear antigen	PCNA		24 (20)	16 (12)	18 (14)	9 (8)	5 (5)	10 (8)	7 (7)
TBB4A_HUMAN	Tubulin beta-4A chain	TUBB4A		7 (5)	8 (5)	8 (5)	10 (6)	4 (4)	15 (8)	8 (6)
KINH_HUMAN	Kinesin-1 heavy chain	KIF5B		3 (3)	3 (3)	5 (4)	27 (22)	6 (6)	27 (22)	6 (5)
MCM4_HUMAN	DNA replication licensing factor MCM4	MCM4		21 (17)	8 (7)	15 (13)	14 (12)	2 (2)	12 (9)	5 (5)
PPM1G_HUMAN	Protein phosphatase 1G	PPM1G		4 (4)	18 (15)	4 (4)	22 (17)	6 (5)	20 (16)	11 (10)
RL18A_HUMAN	60S ribosomal protein L18a	RPL18A		3 (3)	6 (5)	3 (3)	8 (7)	8 (8)	8 (7)	6 (6)
2AAA_HUMAN	Serine/threonine-protein phosphatase 2A 65 kDa regulatory subunit A alpha isoform	PPP2R1A		0 (0)	1 (1)	1 (1)	19 (14)	12 (9)	20 (16)	16 (13)
SPEE_HUMAN	Spermidine synthase	SRM		14 (10)	14 (11)	13 (11)	14 (11)	6 (6)	13 (9)	8 (7)
AP1B1_HUMAN	AP-1 complex subunit beta-1	AP1B1		2 (2)	9 (9)	4 (4)	29 (26)	7 (7)	19 (17)	8 (7)
CBS_HUMAN	Cystathionine beta-synthase	CBS		6 (6)	3 (3)	4 (4)	19 (16)	6 (6)	20 (15)	11 (10)
TRIPC_HUMAN	Probable E3 ubiquitin-protein ligase TRIP12	TRIP12		16 (16)	26 (24)	16 (14)	10 (8)	2 (2)	8 (8)	1 (1)
RS17_HUMAN	40S ribosomal protein S17	RPS17		8 (5)	8 (6)	5 (4)	14 (8)	10 (6)	9 (6)	11 (6)
SMC4_HUMAN	Structural maintenance of chromosomes protein 4	SMC4		4 (4)	1 (1)	4 (4)	28 (26)	6 (6)	28 (24)	7 (6)
P5CS_HUMAN	Delta-1-pyrroline-5-carboxylate synthase	ALDH18A1		7 (7)	13 (13)	14 (14)	13 (13)	7 (7)	16 (14)	6 (6)
TGM3_HUMAN	Protein-glutamine gamma-glutamyltransferase E	TGM3		0 (0)	0 (0)	0 (0)	3 (2)	21 (17)	7 (7)	29 (23)
CBR1_HUMAN	Carbonyl reductase [NADPH] 1	CBR1		10 (8)	8 (8)	12 (10)	15 (12)	8 (7)	15 (11)	8 (7)
MIB1_HUMAN	E3 ubiquitin-protein ligase MIB1	MIB1		44 (37)	0 (0)	43 (38)	0 (0)	0 (0)	0 (0)	0 (0)
ITB1_HUMAN	Integrin beta-1	ITGB1		42 (28)	0 (0)	45 (28)	0 (0)	0 (0)	0 (0)	0 (0)
EDC4_HUMAN	Enhancer of mRNA-decapping protein 4	EDC4		1 (1)	2 (2)	1 (1)	24 (22)	3 (3)	19 (16)	5 (5)
RL18_HUMAN	60S ribosomal protein L18	RPL18		7 (7)	5 (5)	6 (6)	13 (8)	9 (7)	10 (7)	8 (7)
RL21_HUMAN	60S ribosomal protein L21	RPL21		4 (3)	6 (5)	4 (4)	15 (12)	7 (6)	11 (9)	7 (7)
COF1_HUMAN	Cofilin-1	CFL1		7 (5)	15 (11)	8 (7)	14 (9)	17 (11)	11 (7)	12 (11)
AIMP2_HUMAN	Aminoacyl tRNA synthase complex-interacting multifunctional protein 2	AIMP2		6 (6)	6 (6)	6 (6)	13 (8)	4 (4)	13 (9)	5 (4)
PARK7_HUMAN	Protein DJ-1	PARK7		5 (4)	9 (9)	4 (4)	14 (11)	9 (7)	14 (11)	10 (9)
SYFA_HUMAN	Phenylalanyl-tRNA synthetase alpha chain	FARSA		10 (9)	9 (7)	10 (9)	21 (16)	5 (3)	16 (11)	6 (4)
PSMD6_HUMAN	26S proteasome non-ATPase regulatory subunit 6	PSMD6		0 (0)	0 (0)	0 (0)	26 (19)	8 (7)	18 (14)	13 (11)
RL19_HUMAN	60S ribosomal protein L19	RPL19		1 (1)	3 (3)	3 (2)	6 (4)	4 (3)	5 (4)	6 (5)
AGRIN_HUMAN	Agrin	AGRN		42 (35)	0 (0)	42 (38)	0 (0)	0 (0)	0 (0)	0 (0)
NSUN2_HUMAN	tRNA (cytosine(34)-C(5))-methyltransferase	NSUN2		7 (5)	3 (3)	6 (5)	19 (16)	5 (5)	18 (14)	11 (11)
ILF2_HUMAN	Interleukin enhancer-binding factor 2	ILF2		1 (1)	3 (3)	1 (1)	27 (15)	10 (8)	20 (12)	13 (9)
PSA_HUMAN	Puromycin-sensitive aminopeptidase	NPEPPS		0 (0)	5 (4)	1 (1)	26 (20)	11 (8)	23 (19)	11 (9)
TRAF2_HUMAN	TNF receptor-associated factor 2	TRAF2		40 (26)	2 (2)	41 (26)	1 (1)	0 (0)	0 (0)	0 (0)
PSB5_HUMAN	Proteasome subunit beta type-5	PSMB5		1 (1)	8 (7)	5 (4)	13 (12)	9 (8)	12 (10)	6 (6)
RS15A_HUMAN	40S ribosomal protein S15a	RPS15A		9 (8)	10 (8)	9 (7)	10 (8)	9 (9)	8 (7)	11 (9)
ECHA_HUMAN	Trifunctional enzyme subunit alpha, mitochondrial	HADHA		13 (10)	7 (7)	18 (13)	12 (9)	6 (6)	16 (13)	9 (8)
PPP5_HUMAN	Serine/threonine-protein phosphatase 5	PPP5C		1 (1)	1 (1)	1 (1)	27 (20)	8 (8)	26 (18)	2 (2)
HAT1_HUMAN	Histone acetyltransferase type B catalytic subunit	HAT1		6 (6)	7 (7)	8 (7)	18 (12)	5 (5)	13 (10)	6 (6)
PRP19_HUMAN	Pre-mRNA-processing factor 19	PRPF19		16 (12)	14 (11)	14 (12)	13 (10)	2 (2)	9 (8)	4 (4)
PPCE_HUMAN	Prolyl endopeptidase	PREP		1 (1)	6 (6)	0 (0)	23 (20)	7 (7)	17 (15)	6 (5)
EIF3C_HUMAN	Eukaryotic translation initiation factor 3 subunit C	EIF3C		2 (2)	3 (3)	0 (0)	21 (18)	13 (13)	18 (15)	16 (13)
CYBP_HUMAN	Calcyclin-binding protein	CACYBP		13 (11)	16 (13)	15 (12)	6 (6)	6 (5)	9 (8)	4 (4)
THIO_HUMAN	Thioredoxin	TXN		7 (6)	7 (6)	5 (5)	10 (8)	8 (7)	7 (6)	9 (6)
UBP35_HUMAN	Ubiquitin carboxyl-terminal hydrolase 35	USP35		11 (11)	16 (14)	10 (10)	6 (6)	14 (14)	6 (6)	13 (12)
ATPA_HUMAN	ATP synthase subunit alpha, mitochondrial	ATP5A1		15 (14)	8 (8)	13 (12)	10 (9)	8 (8)	7 (7)	8 (7)
NFXL1_HUMAN	NF-X1-type zinc finger protein NFXL1	NFXL1		41 (30)	1 (1)	39 (28)	1 (1)	0 (0)	0 (0)	0 (0)
PURA2_HUMAN	Adenylosuccinate synthetase isozyme 2	ADSS		10 (9)	10 (9)	12 (11)	18 (13)	6 (6)	18 (13)	7 (6)
DDX6_HUMAN	Probable ATP-dependent RNA helicase DDX6	DDX6		6 (6)	4 (4)	8 (8)	21 (17)	5 (5)	19 (13)	7 (7)
PDIA4_HUMAN	Protein disulfide-isomerase A4	PDIA4		5 (5)	15 (15)	2 (2)	24 (19)	6 (6)	21 (17)	5 (5)
EIF3H_HUMAN	Eukaryotic translation initiation factor 3 subunit H	EIF3H		6 (6)	11 (11)	6 (5)	18 (15)	6 (4)	9 (8)	6 (5)
SC31A_HUMAN	Protein transport protein Sec31A	SEC31A		1 (1)	0 (0)	1 (1)	25 (19)	5 (3)	28 (19)	5 (5)
TBC15_HUMAN	TBC1 domain family member 15	TBC1D15		15 (15)	18 (17)	9 (9)	5 (4)	4 (4)	4 (4)	7 (6)
IPYR_HUMAN	Inorganic pyrophosphatase	PPA1		11 (9)	7 (6)	10 (9)	15 (9)	6 (5)	11 (9)	9 (8)
TES_HUMAN	Testin	TES		29 (25)	10 (9)	29 (24)	6 (6)	1 (1)	5 (5)	0 (0)
GDE_HUMAN	Glycogen debranching enzyme	AGL		1 (1)	2 (2)	2 (2)	21 (20)	3 (3)	20 (20)	3 (3)
CPSF5_HUMAN	Cleavage and polyadenylation specificity factor subunit 5	NUDT21		0 (0)	0 (0)	1 (1)	20 (14)	5 (5)	15 (11)	6 (5)
DHB4_HUMAN	Peroxisomal multifunctional enzyme type 2	HSD17B4		8 (8)	8 (8)	9 (9)	14 (14)	9 (8)	12 (11)	14 (12)
PSA1_HUMAN	Proteasome subunit alpha type-1	PSMA1		1 (1)	3 (3)	3 (2)	19 (16)	11 (10)	18 (13)	9 (7)
AT1A1_HUMAN	Sodium/potassium-transporting ATPase subunit alpha-1	ATP1A1		9 (8)	11 (9)	7 (7)	16 (16)	11 (10)	17 (14)	8 (8)
RL23_HUMAN	60S ribosomal protein L23	RPL23		13 (10)	15 (10)	9 (7)	9 (7)	8 (6)	11 (8)	9 (6)
FANCI_HUMAN	Fanconi anemia group I protein	FANCI		0 (0)	1 (1)	0 (0)	16 (16)	5 (5)	16 (15)	7 (6)
PGM1_HUMAN	Phosphoglucomutase-1	PGM1		2 (2)	2 (2)	8 (8)	22 (18)	7 (6)	21 (19)	10 (8)
ZCCHV_HUMAN	Zinc finger CCCH-type antiviral protein 1	ZC3HAV1		19 (16)	6 (5)	35 (26)	4 (4)	1 (1)	4 (4)	0 (0)
RL26L_HUMAN	60S ribosomal protein L26-like 1	RPL26L1		2 (2)	3 (2)	2 (2)	3 (3)	8 (7)	5 (5)	5 (5)
RL17_HUMAN	60S ribosomal protein L17	RPL17		7 (6)	5 (5)	4 (4)	11 (7)	9 (8)	14 (10)	10 (8)
RINI_HUMAN	Ribonuclease inhibitor	RNH1		19 (15)	17 (13)	22 (17)	6 (5)	3 (3)	4 (4)	2 (2)
RL10L_HUMAN	60S ribosomal protein L10-like	RPL10L		5 (5)	7 (5)	6 (5)	10 (6)	6 (4)	7 (5)	5 (4)
GSTP1_HUMAN	Glutathione S-transferase P	GSTP1		0 (0)	2 (2)	0 (0)	19 (12)	12 (9)	16 (11)	14 (11)
NONO_HUMAN	Non-POU domain-containing octamer-binding protein	NONO		9 (7)	17 (14)	11 (10)	13 (11)	8 (8)	9 (9)	7 (7)
RS11_HUMAN	40S ribosomal protein S11	RPS11		8 (7)	12 (10)	6 (6)	9 (9)	9 (8)	8 (8)	9 (9)
UBP42_HUMAN	Ubiquitin carboxyl-terminal hydrolase 42	USP42		2 (2)	9 (9)	4 (4)	6 (5)	13 (11)	8 (7)	13 (11)
METK2_HUMAN	S-adenosylmethionine synthase isoform type-2	MAT2A		10 (9)	14 (13)	9 (8)	12 (11)	5 (4)	8 (7)	5 (4)
RS6_HUMAN	40S ribosomal protein S6	RPS6		6 (6)	4 (4)	4 (3)	16 (9)	12 (9)	13 (9)	11 (8)
GEMI5_HUMAN	Gem-associated protein 5	GEMIN5		2 (2)	8 (8)	1 (1)	17 (16)	4 (4)	16 (14)	6 (6)
ADRM1_HUMAN	Proteasomal ubiquitin receptor ADRM1	ADRM1		20 (11)	22 (11)	16 (9)	2 (2)	3 (3)	3 (3)	4 (4)
RL12_HUMAN	60S ribosomal protein L12	RPL12		8 (7)	13 (8)	8 (7)	12 (8)	9 (7)	9 (6)	9 (6)
LDLR_HUMAN	Low-density lipoprotein receptor	LDLR		32 (26)	0 (0)	42 (31)	0 (0)	0 (0)	0 (0)	0 (0)
IF2B_HUMAN	Eukaryotic translation initiation factor 2 subunit 2	EIF2S2		18 (14)	10 (9)	16 (13)	8 (7)	3 (3)	11 (11)	4 (4)
EF1B_HUMAN	Elongation factor 1-beta	EEF1B2		11 (9)	12 (9)	13 (10)	9 (8)	6 (5)	9 (7)	9 (6)
SMC2_HUMAN	Structural maintenance of chromosomes protein 2	SMC2		4 (4)	2 (2)	3 (3)	23 (21)	5 (5)	23 (21)	6 (6)
RLA0L_HUMAN	60S acidic ribosomal protein P0-like	RPLP0P6		6 (5)	6 (5)	6 (5)	11 (9)	8 (7)	15 (11)	14 (9)
PRS7_HUMAN	26S protease regulatory subunit 7	PSMC2		8 (8)	9 (9)	8 (7)	16 (13)	5 (5)	20 (16)	8 (8)
AMPL_HUMAN	Cytosol aminopeptidase	LAP3		1 (1)	0 (0)	0 (0)	24 (18)	5 (5)	24 (20)	6 (6)
SEP11_HUMAN	Septin-11	2017-09-11		4 (4)	5 (4)	9 (6)	19 (15)	8 (6)	17 (13)	6 (5)
CKAP5_HUMAN	Cytoskeleton-associated protein 5	CKAP5		0 (0)	0 (0)	0 (0)	21 (20)	4 (4)	24 (22)	5 (5)
RSSA_HUMAN	40S ribosomal protein SA	RPSA		4 (4)	7 (7)	5 (5)	15 (12)	4 (4)	9 (7)	6 (5)
VIGLN_HUMAN	Vigilin	HDLBP		0 (0)	3 (3)	0 (0)	26 (22)	7 (7)	20 (18)	9 (9)
G3BP1_HUMAN	Ras GTPase-activating protein-binding protein 1	G3BP1		18 (12)	3 (3)	10 (8)	13 (11)	8 (7)	10 (8)	5 (4)
LRP2_HUMAN	Low-density lipoprotein receptor-related protein 2	LRP2		29 (25)	0 (0)	44 (41)	0 (0)	0 (0)	0 (0)	0 (0)
HNRPQ_HUMAN	Heterogeneous nuclear ribonucleoprotein Q	SYNCRIP		3 (3)	2 (2)	3 (3)	16 (13)	7 (7)	17 (13)	11 (9)
PUR1_HUMAN	Amidophosphoribosyltransferase	PPAT		6 (5)	7 (6)	7 (6)	15 (12)	4 (4)	15 (13)	7 (6)
PDIA6_HUMAN	Protein disulfide-isomerase A6	PDIA6		4 (3)	6 (6)	2 (2)	21 (14)	8 (7)	18 (13)	9 (8)
RNZ2_HUMAN	Zinc phosphodiesterase ELAC protein 2	ELAC2		7 (6)	6 (6)	6 (5)	12 (10)	4 (4)	10 (8)	6 (5)
RS5_HUMAN	40S ribosomal protein S5	RPS5		2 (1)	4 (3)	1 (1)	12 (8)	9 (6)	14 (9)	14 (11)
CCAR2_HUMAN	--	--		3 (3)	2 (2)	4 (4)	23 (19)	2 (2)	22 (19)	4 (4)
ANXA2_HUMAN	Annexin A2	ANXA2		0 (0)	0 (0)	0 (0)	6 (6)	13 (12)	13 (8)	24 (19)
IF4A3_HUMAN	Eukaryotic initiation factor 4A-III	EIF4A3		1 (1)	2 (2)	4 (4)	19 (15)	8 (7)	18 (14)	11 (10)
PRS10_HUMAN	26S protease regulatory subunit 10B	PSMC6		3 (3)	3 (3)	2 (2)	23 (17)	8 (8)	23 (20)	7 (6)
DUT_HUMAN	Deoxyuridine 5'-triphosphate nucleotidohydrolase, mitochondrial	DUT		2 (2)	5 (3)	4 (4)	18 (10)	7 (4)	16 (9)	6 (4)
IF2B1_HUMAN	Insulin-like growth factor 2 mRNA-binding protein 1	IGF2BP1		6 (6)	8 (7)	8 (8)	13 (12)	5 (5)	11 (11)	6 (6)
SYNC_HUMAN	Asparaginyl-tRNA synthetase, cytoplasmic	NARS		3 (3)	2 (2)	11 (10)	17 (13)	6 (6)	15 (12)	9 (9)
VATA_HUMAN	V-type proton ATPase catalytic subunit A	ATP6V1A		2 (1)	3 (2)	4 (3)	15 (14)	7 (7)	16 (15)	2 (2)
BAP31_HUMAN	B-cell receptor-associated protein 31	BCAP31		8 (8)	15 (12)	9 (7)	9 (9)	10 (8)	6 (6)	11 (8)
MDHC_HUMAN	Malate dehydrogenase, cytoplasmic	MDH1		0 (0)	3 (3)	1 (1)	18 (14)	12 (10)	13 (12)	8 (7)
Q5LJB0_HUMAN	Ubiquitin carboxyl-terminal hydrolase L5	UCHL5		9 (4)	11 (4)	8 (4)	9 (3)	11 (4)	8 (3)	12 (4)
MCMBP_HUMAN	Mini-chromosome maintenance complex-binding protein	MCMBP		5 (5)	4 (4)	8 (7)	21 (18)	2 (2)	19 (14)	3 (3)
ERF3A_HUMAN	Eukaryotic peptide chain release factor GTP-binding subunit ERF3A	GSPT1		6 (5)	10 (10)	6 (6)	9 (9)	7 (7)	10 (9)	7 (6)
HPRT_HUMAN	Hypoxanthine-guanine phosphoribosyltransferase	HPRT1		7 (7)	9 (8)	7 (7)	11 (10)	7 (7)	12 (11)	10 (9)
ECM29_HUMAN	Proteasome-associated protein ECM29 homolog	ECM29		0 (0)	0 (0)	1 (1)	18 (17)	7 (7)	15 (13)	6 (6)
AP3D1_HUMAN	AP-3 complex subunit delta-1	AP3D1		0 (0)	1 (1)	0 (0)	14 (12)	14 (12)	15 (12)	7 (6)
HDAC1_HUMAN	Histone deacetylase 1	HDAC1		5 (4)	4 (4)	8 (7)	12 (7)	2 (2)	9 (8)	3 (3)
MEGF8_HUMAN	Multiple epidermal growth factor-like domains protein 8	MEGF8		30 (25)	0 (0)	34 (27)	1 (1)	0 (0)	1 (1)	0 (0)
RA1L2_HUMAN	Heterogeneous nuclear ribonucleoprotein A1-like 2	HNRNPA1L2		6 (5)	9 (8)	5 (4)	19 (8)	8 (6)	13 (7)	9 (6)
S10A9_HUMAN	Protein S100-A9	S100A9		0 (0)	0 (0)	0 (0)	1 (1)	13 (8)	10 (7)	24 (15)
XPOT_HUMAN	Exportin-T	XPOT		1 (1)	4 (4)	2 (2)	19 (15)	7 (7)	16 (14)	5 (5)
TBB1_HUMAN	Tubulin beta-1 chain	TUBB1		7 (4)	5 (2)	5 (2)	13 (7)	7 (4)	12 (5)	8 (4)
PYRG1_HUMAN	CTP synthase 1	CTPS		5 (3)	6 (4)	7 (6)	9 (7)	9 (7)	15 (8)	8 (6)
HMCS1_HUMAN	Hydroxymethylglutaryl-CoA synthase, cytoplasmic	HMGCS1		12 (10)	14 (11)	15 (11)	4 (4)	3 (3)	6 (6)	1 (1)
UBP46_HUMAN	Ubiquitin carboxyl-terminal hydrolase 46	USP46		11 (9)	9 (8)	11 (10)	5 (4)	7 (7)	4 (4)	6 (6)
RL28_HUMAN	60S ribosomal protein L28	RPL28		6 (6)	7 (7)	4 (4)	10 (10)	5 (5)	7 (7)	6 (6)
RPN1_HUMAN	Dolichyl-diphosphooligosaccharide--protein glycosyltransferase subunit 1	RPN1		11 (11)	13 (11)	14 (13)	7 (7)	3 (3)	4 (4)	6 (6)
MMS19_HUMAN	MMS19 nucleotide excision repair protein homolog	MMS19		0 (0)	0 (0)	0 (0)	13 (12)	5 (4)	13 (11)	1 (1)
K1C13_HUMAN	Keratin, type I cytoskeletal 13	KRT13		0 (0)	0 (0)	0 (0)	4 (3)	33 (25)	6 (3)	12 (5)
IPO9_HUMAN	Importin-9	IPO9		0 (0)	0 (0)	0 (0)	26 (19)	4 (4)	22 (18)	4 (4)
PSA2_HUMAN	Proteasome subunit alpha type-2	PSMA2		5 (4)	9 (7)	5 (4)	7 (5)	7 (5)	10 (8)	9 (7)
SPTB2_HUMAN	Spectrin beta chain, brain 1	SPTBN1		0 (0)	0 (0)	0 (0)	29 (29)	1 (1)	21 (20)	4 (4)
MTNB_HUMAN	Probable methylthioribulose-1-phosphate dehydratase	APIP		27 (18)	1 (1)	29 (20)	3 (3)	0 (0)	2 (2)	0 (0)
ABCF2_HUMAN	ATP-binding cassette sub-family F member 2	ABCF2		7 (6)	8 (7)	8 (6)	16 (12)	6 (6)	14 (12)	5 (5)
BUB3_HUMAN	Mitotic checkpoint protein BUB3	BUB3		8 (7)	9 (8)	8 (7)	13 (11)	10 (9)	10 (10)	6 (6)
NDK8_HUMAN	Putative nucleoside diphosphate kinase	NME2P1		4 (3)	4 (2)	4 (3)	16 (9)	7 (5)	14 (7)	4 (3)
GLRX3_HUMAN	Glutaredoxin-3	GLRX3		0 (0)	4 (4)	0 (0)	20 (11)	4 (4)	19 (14)	5 (5)
G3BP2_HUMAN	Ras GTPase-activating protein-binding protein 2	G3BP2		23 (15)	10 (9)	20 (13)	5 (5)	1 (1)	4 (4)	3 (3)
AL7A1_HUMAN	Alpha-aminoadipic semialdehyde dehydrogenase	ALDH7A1		1 (1)	2 (2)	3 (3)	21 (17)	5 (5)	17 (16)	5 (5)
SRP68_HUMAN	Signal recognition particle 68 kDa protein	SRP68		2 (2)	1 (1)	3 (3)	24 (22)	7 (7)	14 (12)	9 (9)
SF3A1_HUMAN	Splicing factor 3A subunit 1	SF3A1		1 (1)	4 (4)	1 (1)	18 (13)	6 (5)	22 (15)	7 (7)
IDHC_HUMAN	Isocitrate dehydrogenase [NADP] cytoplasmic	IDH1		3 (3)	1 (1)	4 (4)	17 (13)	7 (5)	16 (12)	9 (7)
SYK_HUMAN	Lysyl-tRNA synthetase	KARS		3 (3)	4 (4)	5 (5)	19 (16)	7 (7)	17 (16)	7 (7)
1433Z_HUMAN	14-3-3 protein zeta/delta	YWHAZ		1 (1)	4 (4)	3 (3)	13 (9)	10 (7)	17 (12)	14 (9)
PYGB_HUMAN	Glycogen phosphorylase, brain form	PYGB		5 (4)	1 (1)	5 (5)	17 (15)	7 (6)	14 (12)	7 (6)
FHL2_HUMAN	Four and a half LIM domains protein 2	FHL2		28 (17)	7 (7)	29 (17)	0 (0)	0 (0)	0 (0)	0 (0)
RAGP1_HUMAN	Ran GTPase-activating protein 1	RANGAP1		0 (0)	2 (2)	2 (2)	13 (13)	6 (5)	14 (10)	4 (3)
NMT1_HUMAN	Glycylpeptide N-tetradecanoyltransferase 1	NMT1		0 (0)	0 (0)	0 (0)	23 (15)	3 (3)	18 (13)	6 (6)
PRS6A_HUMAN	26S protease regulatory subunit 6A	PSMC3		1 (1)	3 (3)	3 (3)	24 (15)	7 (6)	19 (13)	7 (7)
RL23A_HUMAN	60S ribosomal protein L23a	RPL23A		0 (0)	4 (4)	3 (2)	6 (6)	18 (14)	7 (6)	6 (6)
BRE1A_HUMAN	E3 ubiquitin-protein ligase BRE1A	RNF20		19 (19)	1 (1)	36 (32)	0 (0)	0 (0)	0 (0)	0 (0)
UBP31_HUMAN	Ubiquitin carboxyl-terminal hydrolase 31	USP31		3 (3)	7 (6)	4 (4)	8 (7)	13 (12)	3 (3)	16 (14)
UBP13_HUMAN	Ubiquitin carboxyl-terminal hydrolase 13	USP13		4 (3)	3 (2)	3 (2)	7 (4)	5 (2)	5 (3)	4 (2)
NUDC_HUMAN	Nuclear migration protein nudC	NUDC		3 (3)	7 (6)	6 (6)	17 (12)	5 (4)	13 (11)	5 (4)
MSH2_HUMAN	DNA mismatch repair protein Msh2	MSH2		4 (4)	7 (7)	10 (9)	12 (11)	7 (6)	14 (12)	4 (4)
PP1A_HUMAN	Serine/threonine-protein phosphatase PP1-alpha catalytic subunit	PPP1CA		11 (8)	7 (5)	11 (8)	10 (8)	4 (3)	13 (9)	3 (2)
HEM3_HUMAN	Porphobilinogen deaminase	HMBS		1 (1)	1 (1)	0 (0)	20 (14)	4 (4)	21 (14)	5 (5)
ARP2_HUMAN	Actin-related protein 2	ACTR2		1 (1)	1 (1)	2 (2)	15 (11)	2 (2)	16 (13)	3 (3)
HCFC1_HUMAN	Host cell factor 1	HCFC1		6 (6)	16 (14)	9 (9)	9 (9)	3 (3)	10 (8)	7 (6)
CUL4B_HUMAN	Cullin-4B	CUL4B		4 (4)	2 (2)	4 (4)	12 (12)	5 (4)	10 (8)	6 (5)
ADPPT_HUMAN	L-aminoadipate-semialdehyde dehydrogenase-phosphopantetheinyl transferase	AASDHPPT		6 (5)	5 (5)	3 (3)	16 (11)	6 (6)	10 (7)	6 (5)
CAPZB_HUMAN	F-actin-capping protein subunit beta	CAPZB		11 (9)	7 (6)	6 (5)	12 (11)	4 (4)	7 (7)	6 (5)
LA_HUMAN	Lupus La protein	SSB		0 (0)	2 (2)	1 (1)	20 (17)	11 (9)	14 (13)	13 (12)
ERF1_HUMAN	Eukaryotic peptide chain release factor subunit 1	ETF1		9 (9)	9 (9)	8 (8)	11 (9)	3 (3)	11 (9)	5 (5)
NUB1_HUMAN	NEDD8 ultimate buster 1	NUB1		0 (0)	0 (0)	0 (0)	11 (11)	19 (13)	11 (10)	16 (12)
DNJA2_HUMAN	DnaJ homolog subfamily A member 2	DNAJA2		16 (14)	10 (9)	19 (16)	4 (2)	1 (1)	4 (3)	7 (4)
PHF6_HUMAN	PHD finger protein 6	PHF6		15 (11)	15 (10)	20 (15)	4 (4)	1 (1)	4 (3)	3 (2)
THIC_HUMAN	Acetyl-CoA acetyltransferase, cytosolic	ACAT2		5 (4)	3 (3)	6 (5)	11 (9)	7 (5)	10 (7)	7 (6)
PSMD7_HUMAN	--	--		0 (0)	0 (0)	0 (0)	10 (7)	6 (5)	8 (8)	10 (8)
IMA1_HUMAN	Importin subunit alpha-1	KPNA1		3 (2)	5 (3)	4 (3)	11 (8)	9 (9)	6 (4)	6 (5)
HS74L_HUMAN	Heat shock 70 kDa protein 4L	HSPA4L		4 (4)	4 (4)	1 (1)	16 (12)	5 (4)	20 (15)	9 (8)
DAAF5_HUMAN	--	--		0 (0)	1 (1)	0 (0)	15 (13)	6 (6)	19 (16)	6 (6)
HCD2_HUMAN	3-hydroxyacyl-CoA dehydrogenase type-2	HSD17B10		12 (9)	9 (7)	14 (11)	10 (8)	4 (4)	9 (8)	3 (3)
EIF3G_HUMAN	Eukaryotic translation initiation factor 3 subunit G	EIF3G		11 (9)	10 (7)	6 (5)	10 (7)	3 (3)	10 (9)	4 (4)
PEBP1_HUMAN	Phosphatidylethanolamine-binding protein 1	PEBP1		0 (0)	2 (2)	0 (0)	15 (10)	6 (5)	11 (6)	8 (7)
OLA1_HUMAN	Obg-like ATPase 1	OLA1		3 (3)	9 (9)	4 (4)	11 (10)	7 (5)	11 (9)	3 (3)
OAT_HUMAN	Ornithine aminotransferase, mitochondrial	OAT		1 (1)	2 (2)	2 (2)	17 (14)	4 (4)	17 (14)	8 (8)
EIF3E_HUMAN	Eukaryotic translation initiation factor 3 subunit E	EIF3E		0 (0)	0 (0)	0 (0)	17 (14)	7 (6)	18 (11)	6 (5)
EIF3M_HUMAN	Eukaryotic translation initiation factor 3 subunit M	EIF3M		0 (0)	0 (0)	0 (0)	12 (9)	4 (4)	12 (11)	2 (2)
LIS1_HUMAN	Platelet-activating factor acetylhydrolase IB subunit alpha	PAFAH1B1		6 (6)	5 (5)	10 (9)	9 (7)	8 (7)	11 (8)	5 (4)
DHSO_HUMAN	Sorbitol dehydrogenase	SORD		6 (6)	6 (6)	6 (6)	14 (10)	5 (5)	9 (9)	3 (3)
PSA6_HUMAN	Proteasome subunit alpha type-6	PSMA6		7 (7)	10 (10)	7 (7)	8 (7)	7 (6)	8 (7)	6 (4)
NCBP1_HUMAN	Nuclear cap-binding protein subunit 1	NCBP1		0 (0)	0 (0)	0 (0)	13 (13)	2 (2)	11 (10)	2 (2)
PSD11_HUMAN	26S proteasome non-ATPase regulatory subunit 11	PSMD11		1 (1)	0 (0)	0 (0)	17 (16)	7 (6)	16 (16)	11 (9)
PRDX2_HUMAN	Peroxiredoxin-2	PRDX2		4 (3)	5 (4)	3 (3)	11 (8)	9 (7)	13 (10)	10 (7)
SYCC_HUMAN	Cysteinyl-tRNA synthetase, cytoplasmic	CARS		0 (0)	0 (0)	1 (1)	18 (17)	4 (3)	19 (18)	2 (2)
ADT1_HUMAN	ADP/ATP translocase 1	SLC25A4		4 (3)	6 (5)	4 (3)	8 (7)	7 (7)	5 (5)	4 (4)
UBR4_HUMAN	E3 ubiquitin-protein ligase UBR4	UBR4		1 (1)	3 (3)	1 (1)	7 (7)	1 (1)	11 (11)	3 (3)
PIMT_HUMAN	Protein-L-isoaspartate(D-aspartate) O-methyltransferase	PCMT1		1 (1)	4 (3)	1 (1)	18 (13)	5 (5)	16 (12)	4 (4)
PSA4_HUMAN	Proteasome subunit alpha type-4	PSMA4		8 (7)	9 (9)	9 (8)	7 (6)	4 (4)	10 (8)	6 (5)
A0A0A0MR08_HUMAN	--	--		10 (6)	10 (7)	6 (4)	3 (3)	6 (5)	5 (5)	5 (4)
RL27_HUMAN	60S ribosomal protein L27	RPL27		5 (4)	5 (4)	4 (4)	5 (4)	7 (6)	3 (2)	4 (3)
ACON_HUMAN	Aconitate hydratase, mitochondrial	ACO2		1 (1)	2 (2)	3 (3)	18 (15)	5 (5)	20 (18)	5 (4)
SEPT2_HUMAN	Septin-2	2017-09-02		7 (6)	10 (7)	5 (4)	17 (14)	3 (3)	11 (11)	4 (4)
ACTBM_HUMAN	Putative beta-actin-like protein 3	POTEKP		5 (2)	5 (2)	5 (2)	6 (2)	5 (3)	8 (3)	7 (3)
NP1L1_HUMAN	Nucleosome assembly protein 1-like 1	NAP1L1		4 (4)	4 (4)	2 (2)	11 (8)	5 (4)	12 (8)	9 (6)
DNM1L_HUMAN	Dynamin-1-like protein	DNM1L		1 (1)	1 (1)	1 (1)	15 (13)	5 (5)	14 (9)	4 (3)
MIF_HUMAN	Macrophage migration inhibitory factor	MIF		1 (1)	4 (2)	2 (2)	10 (6)	6 (5)	9 (5)	7 (5)
THOP1_HUMAN	Thimet oligopeptidase	THOP1		3 (3)	1 (1)	5 (4)	18 (12)	6 (5)	12 (11)	4 (3)
BZW1_HUMAN	Basic leucine zipper and W2 domain-containing protein 1	BZW1		0 (0)	0 (0)	0 (0)	19 (18)	6 (6)	20 (19)	6 (6)
RS24_HUMAN	40S ribosomal protein S24	RPS24		5 (4)	4 (4)	3 (3)	3 (3)	9 (6)	3 (2)	5 (3)
MTAP_HUMAN	S-methyl-5'-thioadenosine phosphorylase	MTAP		8 (6)	7 (6)	8 (6)	11 (8)	4 (3)	9 (7)	7 (5)
SMC3_HUMAN	Structural maintenance of chromosomes protein 3	SMC3		8 (8)	4 (4)	4 (4)	16 (15)	3 (3)	15 (14)	4 (4)
GRN_HUMAN	Granulins	GRN		25 (19)	5 (5)	28 (20)	0 (0)	0 (0)	0 (0)	0 (0)
RAB1A_HUMAN	Ras-related protein Rab-1A	RAB1A		10 (9)	9 (9)	10 (8)	9 (7)	4 (3)	8 (7)	8 (5)
ADHX_HUMAN	Alcohol dehydrogenase class-3	ADH5		7 (6)	5 (4)	6 (5)	8 (7)	5 (5)	6 (4)	5 (4)
BACH_HUMAN	Cytosolic acyl coenzyme A thioester hydrolase	ACOT7		5 (5)	8 (7)	4 (4)	7 (6)	5 (4)	7 (5)	5 (4)
SERPH_HUMAN	Serpin H1	SERPINH1		1 (1)	3 (3)	2 (2)	13 (11)	2 (2)	11 (7)	3 (3)
AATM_HUMAN	Aspartate aminotransferase, mitochondrial	GOT2		0 (0)	0 (0)	0 (0)	15 (13)	8 (7)	14 (13)	5 (5)
MEP50_HUMAN	Methylosome protein 50	WDR77		12 (8)	11 (8)	11 (8)	11 (8)	2 (2)	8 (6)	1 (1)
RLA0_HUMAN	60S acidic ribosomal protein P0	RPLP0		4 (3)	3 (3)	4 (2)	7 (3)	8 (4)	8 (4)	7 (3)
RHOA_HUMAN	Transforming protein RhoA	RHOA		8 (6)	7 (6)	4 (4)	11 (6)	6 (4)	6 (5)	7 (5)
G6PD_HUMAN	Glucose-6-phosphate 1-dehydrogenase	G6PD		1 (1)	1 (1)	1 (1)	20 (16)	4 (4)	13 (11)	4 (4)
RECQ1_HUMAN	ATP-dependent DNA helicase Q1	RECQL		5 (5)	7 (7)	8 (8)	9 (8)	4 (4)	7 (7)	6 (5)
COR1C_HUMAN	Coronin-1C	CORO1C		4 (4)	4 (4)	5 (5)	12 (10)	5 (5)	10 (9)	5 (4)
K2C78_HUMAN	Keratin, type II cytoskeletal 78	KRT78		0 (0)	0 (0)	0 (0)	6 (6)	18 (16)	9 (9)	17 (16)
MARE1_HUMAN	Microtubule-associated protein RP/EB family member 1	MAPRE1		0 (0)	2 (2)	0 (0)	16 (10)	6 (6)	12 (9)	7 (7)
TXNL1_HUMAN	Thioredoxin-like protein 1	TXNL1		5 (5)	10 (8)	9 (8)	7 (5)	7 (6)	7 (6)	11 (8)
ADA10_HUMAN	Disintegrin and metalloproteinase domain-containing protein 10	ADAM10		23 (19)	0 (0)	33 (25)	0 (0)	0 (0)	0 (0)	0 (0)
EMAL4_HUMAN	Echinoderm microtubule-associated protein-like 4	EML4		0 (0)	2 (2)	1 (1)	15 (14)	6 (5)	13 (12)	2 (2)
S10A8_HUMAN	Protein S100-A8	S100A8		0 (0)	0 (0)	0 (0)	4 (3)	4 (3)	7 (6)	14 (9)
SMC1A_HUMAN	Structural maintenance of chromosomes protein 1A	SMC1A		4 (4)	3 (3)	7 (6)	18 (13)	2 (1)	15 (15)	3 (2)
IDE_HUMAN	Insulin-degrading enzyme	IDE		1 (1)	1 (1)	0 (0)	11 (11)	5 (5)	7 (7)	10 (10)
COPD_HUMAN	Coatomer subunit delta	ARCN1		7 (7)	7 (7)	4 (4)	10 (10)	3 (3)	10 (10)	8 (7)
MATR3_HUMAN	Matrin-3	MATR3		2 (2)	3 (3)	3 (3)	17 (13)	3 (3)	14 (12)	5 (5)
PCBP2_HUMAN	Poly(rC)-binding protein 2	PCBP2		3 (3)	7 (5)	4 (4)	7 (6)	2 (2)	5 (5)	3 (3)
PFKAL_HUMAN	--	--		0 (0)	1 (1)	3 (3)	13 (11)	6 (6)	10 (9)	8 (7)
UBP21_HUMAN	Ubiquitin carboxyl-terminal hydrolase 21	USP21		6 (6)	5 (5)	4 (4)	5 (5)	9 (8)	2 (2)	10 (9)
SEPT7_HUMAN	Septin-7	2017-09-07		5 (5)	4 (4)	6 (5)	15 (13)	5 (5)	12 (10)	4 (4)
SF3A3_HUMAN	Splicing factor 3A subunit 3	SF3A3		0 (0)	0 (0)	0 (0)	19 (14)	4 (3)	19 (15)	9 (7)
CPNE3_HUMAN	Copine-3	CPNE3		10 (10)	8 (8)	6 (6)	8 (6)	4 (4)	8 (6)	5 (5)
RL24_HUMAN	60S ribosomal protein L24	RPL24		2 (2)	6 (6)	2 (2)	7 (6)	6 (6)	6 (6)	6 (5)
UBCP1_HUMAN	Ubiquitin-like domain-containing CTD phosphatase 1	UBLCP1		1 (1)	1 (1)	2 (2)	17 (11)	3 (3)	14 (10)	2 (2)
AMPB_HUMAN	Aminopeptidase B	RNPEP		0 (0)	1 (1)	0 (0)	12 (11)	1 (1)	9 (8)	1 (1)
HNRPF_HUMAN	Heterogeneous nuclear ribonucleoprotein F	HNRNPF		7 (6)	7 (6)	5 (5)	11 (8)	7 (5)	12 (8)	4 (3)
RL1D1_HUMAN	Ribosomal L1 domain-containing protein 1	RSL1D1		0 (0)	0 (0)	0 (0)	14 (12)	9 (9)	9 (8)	7 (7)
AATC_HUMAN	Aspartate aminotransferase, cytoplasmic	GOT1		0 (0)	0 (0)	0 (0)	7 (6)	9 (8)	10 (9)	11 (8)
RBM39_HUMAN	RNA-binding protein 39	RBM39		7 (7)	4 (4)	4 (4)	9 (7)	9 (7)	6 (6)	5 (5)
CLU_HUMAN	--	--		3 (3)	7 (7)	4 (4)	13 (12)	3 (3)	8 (8)	1 (1)
FBN2_HUMAN	Fibrillin-2	FBN2		23 (22)	0 (0)	30 (26)	0 (0)	0 (0)	0 (0)	0 (0)
FUBP1_HUMAN	Far upstream element-binding protein 1	FUBP1		0 (0)	1 (1)	0 (0)	17 (15)	6 (6)	19 (15)	6 (6)
RCC1_HUMAN	Regulator of chromosome condensation	RCC1		6 (5)	8 (7)	9 (7)	8 (8)	5 (5)	5 (4)	4 (4)
SNR40_HUMAN	U5 small nuclear ribonucleoprotein 40 kDa protein	SNRNP40		6 (6)	7 (6)	8 (7)	9 (7)	1 (1)	14 (9)	2 (2)
SC23A_HUMAN	Protein transport protein Sec23A	SEC23A		7 (6)	7 (7)	8 (7)	6 (6)	3 (3)	5 (5)	2 (2)
PRDX3_HUMAN	Thioredoxin-dependent peroxide reductase, mitochondrial	PRDX3		1 (1)	5 (5)	2 (2)	14 (9)	8 (6)	9 (7)	7 (5)
ITB5_HUMAN	Integrin beta-5	ITGB5		25 (21)	0 (0)	27 (22)	0 (0)	0 (0)	0 (0)	0 (0)
AP2B1_HUMAN	AP-2 complex subunit beta	AP2B1		3 (3)	6 (4)	3 (3)	11 (9)	5 (4)	9 (7)	3 (3)
RBBP4_HUMAN	Histone-binding protein RBBP4	RBBP4		5 (5)	4 (4)	6 (6)	7 (7)	4 (4)	13 (12)	5 (5)
PGM2_HUMAN	Phosphoglucomutase-2	PGM2		3 (3)	5 (4)	3 (2)	6 (6)	6 (6)	7 (7)	2 (2)
PSDE_HUMAN	26S proteasome non-ATPase regulatory subunit 14	PSMD14		2 (2)	0 (0)	2 (2)	10 (8)	5 (4)	7 (6)	3 (2)
RL38_HUMAN	60S ribosomal protein L38	RPL38		8 (5)	8 (5)	8 (6)	9 (5)	6 (4)	6 (3)	6 (3)
PSA3_HUMAN	Proteasome subunit alpha type-3	PSMA3		8 (7)	4 (4)	7 (7)	7 (7)	1 (1)	11 (8)	7 (4)
PSB1_HUMAN	Proteasome subunit beta type-1	PSMB1		4 (2)	6 (4)	7 (4)	5 (3)	8 (7)	5 (4)	5 (4)
EIF3F_HUMAN	Eukaryotic translation initiation factor 3 subunit F	EIF3F		7 (7)	4 (4)	9 (9)	9 (8)	5 (5)	9 (8)	5 (5)
EPIPL_HUMAN	Epiplakin	EPPK1		0 (0)	0 (0)	0 (0)	1 (1)	15 (11)	2 (2)	18 (14)
PSB3_HUMAN	Proteasome subunit beta type-3	PSMB3		7 (5)	5 (4)	5 (4)	6 (5)	6 (4)	8 (6)	6 (5)
RS14_HUMAN	40S ribosomal protein S14	RPS14		5 (4)	5 (5)	2 (2)	10 (8)	5 (4)	7 (6)	8 (6)
AL9A1_HUMAN	4-trimethylaminobutyraldehyde dehydrogenase	ALDH9A1		6 (6)	5 (5)	6 (6)	12 (9)	3 (3)	9 (7)	3 (3)
CDK1_HUMAN	Cyclin-dependent kinase 1	CDK1		2 (2)	0 (0)	0 (0)	14 (12)	4 (4)	15 (13)	2 (2)
RO60_HUMAN	60 kDa SS-A/Ro ribonucleoprotein	TROVE2		0 (0)	2 (2)	1 (1)	15 (13)	4 (4)	10 (8)	3 (3)
PABP4_HUMAN	Polyadenylate-binding protein 4	PABPC4		6 (5)	2 (2)	7 (7)	7 (7)	2 (2)	10 (7)	4 (4)
CYC_HUMAN	Cytochrome c	CYCS		6 (5)	7 (5)	7 (5)	6 (5)	6 (5)	7 (5)	6 (5)
S10A7_HUMAN	Protein S100-A7	S100A7		0 (0)	0 (0)	0 (0)	2 (2)	8 (6)	5 (4)	14 (9)
HNRH3_HUMAN	Heterogeneous nuclear ribonucleoprotein H3	HNRNPH3		0 (0)	0 (0)	0 (0)	13 (8)	3 (3)	10 (8)	2 (2)
MK01_HUMAN	Mitogen-activated protein kinase 1	MAPK1		0 (0)	0 (0)	0 (0)	18 (12)	1 (1)	22 (15)	1 (1)
U2AF2_HUMAN	Splicing factor U2AF 65 kDa subunit	U2AF2		3 (3)	2 (2)	5 (5)	10 (7)	5 (5)	7 (6)	7 (5)
APT_HUMAN	Adenine phosphoribosyltransferase	APRT		6 (6)	5 (5)	7 (6)	10 (8)	6 (5)	6 (6)	3 (3)
HNRPD_HUMAN	Heterogeneous nuclear ribonucleoprotein D0	HNRNPD		3 (2)	4 (3)	0 (0)	16 (11)	7 (7)	10 (7)	6 (6)
FEN1_HUMAN	Flap endonuclease 1	FEN1		2 (2)	1 (1)	1 (1)	12 (10)	4 (4)	10 (9)	6 (5)
PLAP_HUMAN	Phospholipase A-2-activating protein	PLAA		6 (6)	7 (7)	4 (4)	9 (9)	3 (3)	16 (16)	3 (3)
THOC2_HUMAN	THO complex subunit 2	THOC2		2 (2)	1 (1)	2 (2)	16 (15)	3 (3)	11 (9)	2 (2)
RAB7A_HUMAN	Ras-related protein Rab-7a	RAB7A		6 (6)	10 (9)	7 (7)	6 (5)	6 (5)	6 (5)	5 (5)
GSHB_HUMAN	Glutathione synthetase	GSS		0 (0)	0 (0)	2 (2)	19 (18)	4 (4)	16 (16)	4 (4)
CDC37_HUMAN	Hsp90 co-chaperone Cdc37	CDC37		0 (0)	2 (1)	1 (1)	13 (11)	9 (8)	16 (12)	9 (7)
DSRAD_HUMAN	Double-stranded RNA-specific adenosine deaminase	ADAR		0 (0)	0 (0)	2 (2)	16 (13)	2 (2)	13 (12)	1 (1)
SF01_HUMAN	Splicing factor 1	SF1		3 (3)	3 (3)	0 (0)	13 (9)	3 (3)	12 (9)	7 (6)
HS905_HUMAN	Putative heat shock protein HSP 90-alpha A5	HSP90AA5P		2 (1)	2 (1)	1 (1)	4 (3)	3 (2)	4 (2)	3 (2)
RN114_HUMAN	RING finger protein 114	RNF114		18 (13)	5 (4)	22 (13)	1 (1)	0 (0)	2 (2)	1 (1)
PSD13_HUMAN	26S proteasome non-ATPase regulatory subunit 13	PSMD13		0 (0)	0 (0)	0 (0)	12 (11)	3 (3)	11 (9)	5 (5)
LARP1_HUMAN	La-related protein 1	LARP1		1 (1)	0 (0)	1 (1)	15 (15)	2 (2)	19 (17)	3 (3)
RS23_HUMAN	40S ribosomal protein S23	RPS23		2 (2)	3 (3)	4 (4)	9 (6)	8 (6)	5 (4)	4 (3)
CND2_HUMAN	Condensin complex subunit 2	NCAPH		7 (7)	12 (10)	5 (5)	10 (8)	1 (1)	3 (3)	2 (1)
GLU2B_HUMAN	Glucosidase 2 subunit beta	PRKCSH		8 (7)	0 (0)	14 (12)	12 (10)	3 (3)	8 (7)	4 (4)
PTN11_HUMAN	Tyrosine-protein phosphatase non-receptor type 11	PTPN11		3 (3)	4 (4)	1 (1)	12 (10)	1 (1)	10 (9)	1 (1)
NSDHL_HUMAN	Sterol-4-alpha-carboxylate 3-dehydrogenase, decarboxylating	NSDHL		8 (6)	5 (4)	9 (8)	12 (10)	0 (0)	7 (6)	0 (0)
MCTS1_HUMAN	Malignant T cell-amplified sequence 1	MCTS1		4 (3)	3 (2)	3 (2)	8 (4)	7 (5)	6 (4)	7 (4)
HS902_HUMAN	Putative heat shock protein HSP 90-alpha A2	HSP90AA2		4 (3)	4 (3)	5 (3)	10 (4)	4 (3)	10 (3)	6 (3)
LYAR_HUMAN	Cell growth-regulating nucleolar protein	LYAR		7 (7)	1 (1)	13 (12)	4 (4)	5 (4)	9 (6)	5 (5)
ATX10_HUMAN	Ataxin-10	ATXN10		3 (3)	3 (3)	3 (2)	15 (12)	3 (3)	10 (9)	4 (4)
OST48_HUMAN	Dolichyl-diphosphooligosaccharide--protein glycosyltransferase 48 kDa subunit	DDOST		6 (5)	6 (6)	5 (4)	4 (4)	5 (5)	8 (7)	6 (6)
H11_HUMAN	Histone H1.1	HIST1H1A		1 (1)	1 (1)	0 (0)	1 (1)	5 (4)	1 (1)	1 (1)
IPO11_HUMAN	Importin-11	IPO11		0 (0)	0 (0)	0 (0)	15 (10)	1 (1)	10 (8)	1 (1)
UBA6_HUMAN	Ubiquitin-like modifier-activating enzyme 6	UBA6		0 (0)	1 (1)	0 (0)	16 (13)	2 (2)	20 (18)	2 (2)
SMU1_HUMAN	WD40 repeat-containing protein SMU1	SMU1		8 (7)	14 (11)	11 (10)	7 (6)	3 (3)	3 (3)	1 (1)
DD19A_HUMAN	ATP-dependent RNA helicase DDX19A	DDX19A		4 (3)	2 (2)	5 (5)	9 (9)	3 (3)	8 (8)	2 (1)
DLDH_HUMAN	Dihydrolipoyl dehydrogenase, mitochondrial	DLD		1 (1)	1 (1)	5 (4)	10 (8)	2 (2)	8 (4)	2 (2)
PLSI_HUMAN	Plastin-1	PLS1		0 (0)	3 (3)	1 (1)	11 (6)	5 (4)	8 (5)	6 (4)
RL32_HUMAN	60S ribosomal protein L32	RPL32		2 (2)	1 (1)	1 (1)	5 (5)	4 (3)	4 (4)	4 (4)
RL30_HUMAN	60S ribosomal protein L30	RPL30		6 (3)	6 (4)	5 (5)	11 (8)	5 (5)	5 (5)	6 (5)
K2C1B_HUMAN	Keratin, type II cytoskeletal 1b	KRT77		0 (0)	0 (0)	0 (0)	2 (2)	15 (15)	5 (5)	18 (17)
BRE1B_HUMAN	E3 ubiquitin-protein ligase BRE1B	RNF40		21 (19)	2 (2)	24 (21)	0 (0)	0 (0)	0 (0)	0 (0)
ZN363_HUMAN	RING finger and CHY zinc finger domain-containing protein 1	RCHY1		25 (17)	3 (3)	19 (13)	0 (0)	0 (0)	0 (0)	0 (0)
SMD2_HUMAN	Small nuclear ribonucleoprotein Sm D2	SNRPD2		8 (7)	8 (7)	7 (7)	7 (6)	7 (5)	5 (4)	3 (3)
RS7_HUMAN	40S ribosomal protein S7	RPS7		8 (6)	10 (7)	7 (5)	5 (4)	2 (2)	4 (3)	4 (3)
ADAM9_HUMAN	Disintegrin and metalloproteinase domain-containing protein 9	ADAM9		21 (17)	0 (0)	26 (20)	0 (0)	0 (0)	0 (0)	0 (0)
MAP4_HUMAN	Microtubule-associated protein 4	MAP4		0 (0)	2 (2)	1 (1)	16 (14)	2 (2)	16 (14)	5 (5)
CDC42_HUMAN	Cell division control protein 42 homolog	CDC42		6 (4)	7 (5)	5 (3)	6 (3)	5 (4)	6 (3)	7 (4)
CYFP1_HUMAN	Cytoplasmic FMR1-interacting protein 1	CYFIP1		1 (1)	0 (0)	0 (0)	11 (10)	5 (5)	11 (9)	8 (7)
DRG1_HUMAN	Developmentally-regulated GTP-binding protein 1	DRG1		7 (7)	3 (3)	6 (6)	13 (11)	1 (1)	10 (10)	3 (3)
AT2A2_HUMAN	Sarcoplasmic/endoplasmic reticulum calcium ATPase 2	ATP2A2		6 (6)	7 (7)	6 (6)	9 (9)	3 (3)	7 (5)	5 (4)
1433T_HUMAN	14-3-3 protein theta	YWHAQ		4 (3)	6 (4)	5 (4)	9 (8)	7 (6)	7 (6)	3 (2)
API5_HUMAN	Apoptosis inhibitor 5	API5		0 (0)	0 (0)	0 (0)	11 (9)	1 (1)	11 (9)	5 (5)
K2C6B_HUMAN	Keratin, type II cytoskeletal 6B	KRT6B		0 (0)	0 (0)	0 (0)	4 (4)	8 (6)	6 (5)	12 (8)
CPSF1_HUMAN	Cleavage and polyadenylation specificity factor subunit 1	CPSF1		3 (3)	3 (3)	7 (6)	8 (8)	2 (2)	5 (5)	2 (2)
ARC1A_HUMAN	Actin-related protein 2/3 complex subunit 1A	ARPC1A		6 (5)	9 (7)	6 (5)	6 (5)	1 (1)	5 (3)	5 (5)
GSTO1_HUMAN	Glutathione S-transferase omega-1	GSTO1		1 (1)	1 (1)	0 (0)	10 (10)	8 (7)	14 (12)	9 (8)
FILA_HUMAN	Filaggrin	FLG		0 (0)	0 (0)	0 (0)	1 (1)	11 (9)	5 (5)	21 (16)
IMA5_HUMAN	Importin subunit alpha-6	KPNA5		7 (7)	6 (6)	11 (10)	5 (5)	3 (3)	5 (4)	4 (3)
TRM1_HUMAN	tRNA (guanine(26)-N(2))-dimethyltransferase	TRMT1		5 (3)	4 (4)	7 (6)	14 (12)	1 (1)	9 (9)	1 (1)
USO1_HUMAN	General vesicular transport factor p115	USO1		0 (0)	0 (0)	0 (0)	11 (11)	4 (4)	13 (12)	4 (3)
RFA2_HUMAN	Replication protein A 32 kDa subunit	RPA2		7 (6)	7 (6)	4 (3)	7 (5)	3 (2)	7 (5)	1 (1)
PSAL_HUMAN	Puromycin-sensitive aminopeptidase-like protein	NPEPPSL1		1 (1)	5 (5)	2 (2)	16 (12)	3 (3)	14 (12)	5 (5)
RL35A_HUMAN	60S ribosomal protein L35a	RPL35A		5 (5)	7 (7)	6 (6)	8 (6)	5 (4)	5 (5)	6 (5)
C1TM_HUMAN	Monofunctional C1-tetrahydrofolate synthase, mitochondrial	MTHFD1L		0 (0)	1 (1)	11 (11)	11 (10)	1 (1)	9 (8)	0 (0)
PSB7_HUMAN	Proteasome subunit beta type-7	PSMB7		2 (2)	5 (4)	1 (1)	11 (7)	5 (3)	9 (7)	3 (3)
TECR_HUMAN	Trans-2,3-enoyl-CoA reductase	TECR		6 (4)	5 (4)	8 (5)	4 (4)	7 (6)	2 (2)	6 (6)
CGL_HUMAN	Cystathionine gamma-lyase	CTH		0 (0)	0 (0)	0 (0)	10 (7)	3 (2)	10 (7)	5 (4)
MSH6_HUMAN	DNA mismatch repair protein Msh6	MSH6		5 (5)	6 (6)	5 (4)	15 (13)	4 (4)	6 (6)	3 (3)
HSP72_HUMAN	Heat shock-related 70 kDa protein 2	HSPA2		4 (3)	4 (3)	5 (4)	6 (4)	7 (6)	7 (5)	4 (3)
RS26L_HUMAN	Putative 40S ribosomal protein S26-like 1	RPS26P11		2 (2)	2 (2)	2 (2)	5 (5)	2 (2)	2 (2)	2 (2)
PSME3_HUMAN	Proteasome activator complex subunit 3	PSME3		0 (0)	0 (0)	0 (0)	16 (12)	3 (2)	12 (9)	10 (7)
LAP2A_HUMAN	Lamina-associated polypeptide 2, isoform alpha	TMPO		0 (0)	0 (0)	0 (0)	17 (15)	2 (2)	14 (13)	7 (7)
RL37A_HUMAN	60S ribosomal protein L37a	RPL37A		8 (5)	6 (4)	5 (4)	5 (3)	3 (3)	4 (2)	4 (2)
RPB2_HUMAN	DNA-directed RNA polymerase II subunit RPB2	POLR2B		2 (2)	2 (2)	3 (2)	16 (15)	0 (0)	9 (8)	4 (3)
U2AF1_HUMAN	Splicing factor U2AF 35 kDa subunit	U2AF1		8 (8)	5 (5)	7 (5)	7 (4)	4 (2)	5 (4)	2 (2)
PSB2_HUMAN	Proteasome subunit beta type-2	PSMB2		5 (5)	3 (3)	4 (4)	7 (7)	3 (3)	3 (3)	3 (2)
LC7L2_HUMAN	Putative RNA-binding protein Luc7-like 2	LUC7L2		1 (1)	1 (1)	1 (1)	12 (10)	8 (7)	11 (10)	6 (5)
IF2P_HUMAN	Eukaryotic translation initiation factor 5B	EIF5B		0 (0)	2 (2)	1 (1)	10 (10)	8 (7)	6 (6)	6 (6)
D3VVH6_HUMAN	Ataxin 3 variant m	ATXN3		2 (2)	2 (2)	1 (1)	5 (2)	7 (2)	3 (1)	7 (2)
XPO7_HUMAN	Exportin-7	XPO7		0 (0)	0 (0)	0 (0)	13 (9)	5 (5)	11 (10)	5 (5)
UBP54_HUMAN	Inactive ubiquitin carboxyl-terminal hydrolase 54	USP54		3 (3)	11 (11)	4 (4)	3 (3)	8 (8)	2 (2)	5 (5)
NID1_HUMAN	Nidogen-1	NID1		14 (14)	0 (0)	30 (26)	0 (0)	0 (0)	0 (0)	0 (0)
TBCE_HUMAN	Tubulin-specific chaperone E	TBCE		1 (1)	0 (0)	0 (0)	17 (14)	2 (2)	12 (12)	0 (0)
DC1I2_HUMAN	Cytoplasmic dynein 1 intermediate chain 2	DYNC1I2		4 (4)	8 (7)	6 (5)	12 (11)	3 (3)	9 (7)	2 (2)
PSA5_HUMAN	Proteasome subunit alpha type-5	PSMA5		6 (5)	6 (4)	7 (6)	11 (7)	2 (2)	9 (7)	0 (0)
IMDH1_HUMAN	Inosine-5'-monophosphate dehydrogenase 1	IMPDH1		0 (0)	2 (2)	0 (0)	16 (14)	1 (1)	13 (12)	3 (3)
NUP50_HUMAN	Nuclear pore complex protein Nup50	NUP50		0 (0)	0 (0)	0 (0)	14 (13)	3 (3)	12 (11)	6 (6)
PIPNB_HUMAN	Phosphatidylinositol transfer protein beta isoform	PITPNB		0 (0)	4 (4)	0 (0)	7 (6)	5 (5)	11 (10)	5 (4)
CND3_HUMAN	Condensin complex subunit 3	NCAPG		1 (1)	0 (0)	0 (0)	12 (11)	7 (7)	10 (10)	4 (4)
DDX46_HUMAN	Probable ATP-dependent RNA helicase DDX46	DDX46		0 (0)	1 (1)	1 (1)	8 (8)	9 (9)	7 (7)	4 (4)
EGFR_HUMAN	Epidermal growth factor receptor	EGFR		18 (14)	0 (0)	25 (24)	0 (0)	0 (0)	0 (0)	0 (0)
WDR1_HUMAN	WD repeat-containing protein 1	WDR1		4 (3)	2 (2)	3 (3)	8 (8)	4 (4)	11 (10)	7 (7)
ACOC_HUMAN	Cytoplasmic aconitate hydratase	ACO1		1 (1)	1 (1)	1 (1)	13 (12)	4 (4)	15 (11)	1 (1)
SAE2_HUMAN	SUMO-activating enzyme subunit 2	UBA2		1 (1)	1 (1)	0 (0)	15 (15)	3 (3)	7 (7)	6 (6)
RS20_HUMAN	40S ribosomal protein S20	RPS20		5 (3)	6 (4)	4 (3)	5 (3)	6 (4)	9 (5)	5 (3)
SRP72_HUMAN	Signal recognition particle 72 kDa protein	SRP72		0 (0)	0 (0)	0 (0)	10 (9)	7 (6)	6 (5)	5 (4)
HACD3_HUMAN	3-hydroxyacyl-CoA dehydratase 3	PTPLAD1		6 (5)	7 (5)	5 (5)	4 (4)	9 (7)	5 (4)	6 (4)
PSD10_HUMAN	26S proteasome non-ATPase regulatory subunit 10	PSMD10		1 (1)	1 (1)	0 (0)	14 (8)	3 (3)	12 (8)	2 (2)
DEST_HUMAN	Destrin	DSTN		9 (7)	13 (11)	12 (9)	2 (2)	2 (2)	3 (3)	1 (1)
RS16_HUMAN	40S ribosomal protein S16	RPS16		7 (5)	6 (6)	6 (5)	6 (6)	5 (5)	6 (6)	5 (5)
CUL3_HUMAN	Cullin-3	CUL3		2 (2)	3 (3)	4 (4)	11 (11)	4 (4)	11 (11)	4 (4)
PHF5A_HUMAN	PHD finger-like domain-containing protein 5A	PHF5A		20 (10)	6 (6)	15 (9)	0 (0)	1 (1)	0 (0)	1 (1)
2ABA_HUMAN	Serine/threonine-protein phosphatase 2A 55 kDa regulatory subunit B alpha isoform	PPP2R2A		2 (2)	2 (2)	5 (4)	15 (11)	2 (2)	10 (8)	4 (4)
PDS5A_HUMAN	Sister chromatid cohesion protein PDS5 homolog A	PDS5A		0 (0)	0 (0)	0 (0)	13 (12)	3 (3)	18 (16)	5 (5)
TBCD4_HUMAN	TBC1 domain family member 4	TBC1D4		0 (0)	0 (0)	1 (1)	9 (8)	3 (3)	7 (7)	3 (3)
C1QBP_HUMAN	Complement component 1 Q subcomponent-binding protein, mitochondrial	C1QBP		8 (5)	8 (5)	8 (6)	4 (4)	4 (3)	5 (4)	5 (3)
E7ESU0_HUMAN	Ubiquitin carboxyl-terminal hydrolase	USP19		6 (2)	8 (3)	6 (3)	6 (4)	5 (3)	6 (3)	5 (3)
EZRI_HUMAN	Ezrin	EZR		1 (1)	4 (4)	0 (0)	5 (5)	11 (11)	7 (6)	12 (12)
PAL4A_HUMAN	Peptidylprolyl cis-trans isomerase A-like 4A/B/C	PPIAL4A		6 (5)	8 (6)	4 (4)	8 (5)	3 (3)	6 (4)	4 (4)
NRDC_HUMAN	Nardilysin	NRD1		1 (1)	3 (3)	1 (1)	5 (5)	3 (3)	4 (4)	1 (1)
RL31_HUMAN	60S ribosomal protein L31	RPL31		6 (5)	8 (6)	5 (5)	2 (2)	6 (5)	3 (3)	4 (4)
ATS1_HUMAN	A disintegrin and metalloproteinase with thrombospondin motifs 1	ADAMTS1		17 (15)	0 (0)	24 (19)	0 (0)	0 (0)	0 (0)	0 (0)
MPPA_HUMAN	Mitochondrial-processing peptidase subunit alpha	PMPCA		3 (2)	2 (1)	7 (5)	9 (8)	2 (1)	9 (7)	2 (1)
SAE1_HUMAN	SUMO-activating enzyme subunit 1	SAE1		6 (5)	6 (5)	7 (6)	10 (7)	1 (1)	6 (6)	3 (3)
DCPS_HUMAN	Scavenger mRNA-decapping enzyme DcpS	DCPS		4 (3)	2 (1)	3 (2)	10 (9)	4 (4)	5 (5)	5 (5)
MK14_HUMAN	Mitogen-activated protein kinase 14	MAPK14		0 (0)	0 (0)	0 (0)	7 (7)	9 (7)	4 (4)	11 (10)
TADBP_HUMAN	TAR DNA-binding protein 43	TARDBP		0 (0)	9 (9)	1 (1)	13 (10)	1 (1)	5 (5)	3 (3)
GNAS1_HUMAN	Guanine nucleotide-binding protein G(s) subunit alpha isoforms XLas	GNAS		0 (0)	0 (0)	0 (0)	14 (12)	2 (2)	13 (12)	2 (2)
NT5D1_HUMAN	5'-nucleotidase domain-containing protein 1	NT5DC1		7 (6)	1 (1)	7 (6)	9 (6)	0 (0)	9 (5)	1 (1)
AMOT_HUMAN	Angiomotin	AMOT		0 (0)	1 (1)	2 (2)	13 (10)	6 (6)	8 (6)	5 (5)
GEMI4_HUMAN	Gem-associated protein 4	GEMIN4		0 (0)	1 (1)	1 (1)	12 (12)	5 (4)	6 (6)	2 (2)
ELP1_HUMAN	Elongator complex protein 1	IKBKAP		1 (1)	2 (2)	0 (0)	12 (10)	3 (3)	12 (11)	7 (6)
TPP2_HUMAN	Tripeptidyl-peptidase 2	TPP2		0 (0)	1 (1)	0 (0)	18 (18)	0 (0)	12 (11)	3 (3)
FBX5_HUMAN	F-box only protein 5	FBXO5		19 (16)	0 (0)	22 (18)	0 (0)	0 (0)	0 (0)	0 (0)
GSHR_HUMAN	Glutathione reductase, mitochondrial	GSR		4 (3)	2 (2)	4 (4)	13 (11)	1 (1)	11 (8)	4 (4)
DRG2_HUMAN	Developmentally-regulated GTP-binding protein 2	DRG2		6 (6)	7 (6)	3 (3)	6 (4)	2 (2)	7 (4)	6 (4)
MPI_HUMAN	Mannose-6-phosphate isomerase	MPI		1 (1)	1 (1)	0 (0)	10 (8)	5 (4)	10 (9)	7 (5)
CATD_HUMAN	Cathepsin D	CTSD		9 (7)	7 (7)	10 (9)	5 (5)	2 (2)	2 (2)	4 (4)
ZCCHL_HUMAN	Zinc finger CCCH-type antiviral protein 1-like	ZC3HAV1L		6 (6)	2 (2)	12 (9)	6 (4)	1 (1)	7 (4)	3 (2)
ROA3_HUMAN	Heterogeneous nuclear ribonucleoprotein A3	HNRNPA3		4 (3)	3 (2)	1 (1)	10 (8)	5 (4)	8 (7)	5 (4)
FLII_HUMAN	Protein flightless-1 homolog	FLII		3 (3)	0 (0)	1 (1)	16 (15)	1 (1)	8 (8)	2 (2)
NUP93_HUMAN	Nuclear pore complex protein Nup93	NUP93		0 (0)	0 (0)	3 (3)	16 (13)	2 (2)	8 (7)	2 (2)
H90B2_HUMAN	Putative heat shock protein HSP 90-beta 2	HSP90AB2P		5 (4)	5 (4)	6 (5)	5 (5)	4 (4)	5 (4)	4 (4)
AUP1_HUMAN	Ancient ubiquitous protein 1	AUP1		7 (6)	7 (6)	6 (4)	4 (2)	6 (5)	3 (2)	6 (4)
CPNE1_HUMAN	Copine-1	CPNE1		1 (1)	5 (5)	2 (2)	8 (7)	3 (2)	9 (7)	4 (3)
PP2AA_HUMAN	Serine/threonine-protein phosphatase 2A catalytic subunit alpha isoform	PPP2CA		4 (4)	2 (2)	5 (5)	10 (9)	2 (2)	7 (5)	4 (3)
SR140_HUMAN	U2 snRNP-associated SURP motif-containing protein	U2SURP		0 (0)	0 (0)	0 (0)	11 (9)	9 (9)	10 (10)	4 (4)
IRS4_HUMAN	Insulin receptor substrate 4	IRS4		0 (0)	1 (1)	0 (0)	8 (8)	2 (2)	9 (9)	3 (3)
VPS29_HUMAN	Vacuolar protein sorting-associated protein 29	VPS29		1 (1)	3 (3)	3 (3)	4 (4)	0 (0)	3 (3)	4 (3)
RL22_HUMAN	60S ribosomal protein L22	RPL22		5 (5)	5 (5)	4 (4)	5 (5)	4 (4)	5 (4)	5 (5)
KTHY_HUMAN	Thymidylate kinase	DTYMK		0 (0)	0 (0)	0 (0)	15 (12)	2 (2)	16 (11)	2 (2)
KS6A3_HUMAN	Ribosomal protein S6 kinase alpha-3	RPS6KA3		0 (0)	0 (0)	0 (0)	11 (8)	1 (1)	13 (10)	0 (0)
SEC13_HUMAN	Protein SEC13 homolog	SEC13		8 (6)	9 (6)	7 (5)	6 (5)	1 (1)	5 (3)	2 (2)
RD23B_HUMAN	UV excision repair protein RAD23 homolog B	RAD23B		1 (1)	5 (4)	2 (2)	4 (2)	4 (3)	7 (6)	4 (3)
DX39B_HUMAN	Spliceosome RNA helicase DDX39B	DDX39B		4 (3)	5 (4)	2 (2)	7 (6)	3 (3)	7 (6)	5 (4)
CNOT1_HUMAN	CCR4-NOT transcription complex subunit 1	CNOT1		0 (0)	0 (0)	0 (0)	16 (15)	3 (3)	6 (6)	0 (0)
RL10_HUMAN	60S ribosomal protein L10	RPL10		3 (3)	4 (4)	3 (3)	9 (8)	5 (3)	9 (7)	7 (6)
LC7L3_HUMAN	Luc7-like protein 3	LUC7L3		3 (2)	1 (1)	2 (2)	11 (10)	5 (4)	12 (9)	5 (4)
RL34_HUMAN	60S ribosomal protein L34	RPL34		5 (5)	3 (3)	5 (5)	3 (3)	3 (3)	4 (4)	3 (3)
ETFA_HUMAN	Electron transfer flavoprotein subunit alpha, mitochondrial	ETFA		4 (4)	1 (1)	7 (7)	6 (5)	2 (2)	8 (6)	6 (5)
PSME2_HUMAN	Proteasome activator complex subunit 2	PSME2		0 (0)	0 (0)	0 (0)	11 (9)	6 (4)	5 (4)	7 (5)
ARI2_HUMAN	E3 ubiquitin-protein ligase ARIH2	ARIH2		15 (13)	0 (0)	20 (16)	2 (1)	0 (0)	0 (0)	0 (0)
CAN2_HUMAN	Calpain-2 catalytic subunit	CAPN2		5 (5)	4 (4)	5 (4)	11 (11)	1 (1)	8 (8)	4 (4)
NHLC2_HUMAN	NHL repeat-containing protein 2	NHLRC2		2 (2)	3 (3)	2 (2)	15 (12)	2 (2)	10 (9)	2 (2)
RS25_HUMAN	40S ribosomal protein S25	RPS25		2 (2)	2 (2)	2 (2)	7 (6)	7 (6)	5 (4)	5 (3)
RL13A_HUMAN	60S ribosomal protein L13a	RPL13A		2 (2)	3 (3)	6 (6)	7 (7)	8 (8)	5 (5)	2 (2)
DNJB1_HUMAN	DnaJ homolog subfamily B member 1	DNAJB1		0 (0)	3 (3)	0 (0)	15 (13)	4 (4)	16 (13)	1 (1)
RAB10_HUMAN	Ras-related protein Rab-10	RAB10		5 (4)	7 (5)	2 (2)	6 (5)	4 (3)	7 (7)	4 (4)
SPB12_HUMAN	Serpin B12	SERPINB12		0 (0)	0 (0)	0 (0)	2 (2)	8 (6)	2 (2)	7 (5)
KPRB_HUMAN	Phosphoribosyl pyrophosphate synthase-associated protein 2	PRPSAP2		2 (2)	3 (3)	2 (2)	12 (10)	2 (2)	10 (8)	5 (5)
H4_HUMAN	Histone H4	HIST1H4A		3 (3)	3 (3)	3 (3)	3 (3)	6 (5)	6 (5)	8 (6)
RS18_HUMAN	40S ribosomal protein S18	RPS18		3 (3)	0 (0)	5 (5)	2 (2)	5 (5)	2 (2)	8 (8)
EF1D_HUMAN	Elongation factor 1-delta	EEF1D		1 (1)	3 (3)	2 (2)	9 (8)	4 (3)	10 (8)	8 (7)
HDAC2_HUMAN	Histone deacetylase 2	HDAC2		4 (4)	3 (3)	3 (2)	6 (4)	2 (2)	7 (5)	0 (0)
LRC47_HUMAN	Leucine-rich repeat-containing protein 47	LRRC47		4 (4)	3 (3)	1 (1)	12 (11)	4 (4)	8 (7)	4 (3)
PHB_HUMAN	Prohibitin	PHB		0 (0)	0 (0)	0 (0)	10 (9)	3 (2)	11 (10)	1 (1)
CNDP2_HUMAN	Cytosolic non-specific dipeptidase	CNDP2		0 (0)	0 (0)	1 (1)	9 (8)	2 (2)	9 (7)	2 (2)
CSN3_HUMAN	COP9 signalosome complex subunit 3	COPS3		0 (0)	0 (0)	0 (0)	10 (9)	6 (6)	9 (9)	6 (6)
RPP30_HUMAN	Ribonuclease P protein subunit p30	RPP30		8 (6)	3 (2)	4 (3)	7 (6)	2 (2)	6 (5)	0 (0)
SPT5H_HUMAN	Transcription elongation factor SPT5	SUPT5H		5 (4)	5 (5)	3 (3)	11 (11)	1 (1)	11 (10)	0 (0)
ADK_HUMAN	Adenosine kinase	ADK		4 (4)	0 (0)	4 (4)	10 (9)	0 (0)	6 (6)	1 (1)
ABCD3_HUMAN	ATP-binding cassette sub-family D member 3	ABCD3		1 (1)	2 (2)	1 (1)	8 (7)	2 (2)	8 (7)	3 (3)
AGM1_HUMAN	Phosphoacetylglucosamine mutase	PGM3		1 (1)	1 (1)	3 (3)	10 (9)	4 (3)	9 (7)	4 (3)
IDHP_HUMAN	Isocitrate dehydrogenase [NADP], mitochondrial	IDH2		0 (0)	0 (0)	0 (0)	11 (11)	3 (3)	12 (11)	1 (1)
SYTC2_HUMAN	Probable threonyl-tRNA synthetase 2, cytoplasmic	TARSL2		3 (2)	2 (2)	4 (3)	8 (6)	2 (2)	3 (3)	2 (2)
OSBP1_HUMAN	Oxysterol-binding protein 1	OSBP		2 (2)	3 (3)	4 (4)	10 (8)	1 (1)	9 (7)	1 (1)
ULA1_HUMAN	NEDD8-activating enzyme E1 regulatory subunit	NAE1		2 (2)	0 (0)	2 (2)	11 (9)	4 (4)	11 (10)	3 (3)
TBCA_HUMAN	Tubulin-specific chaperone A	TBCA		0 (0)	0 (0)	0 (0)	10 (9)	5 (4)	13 (10)	6 (5)
GDIR1_HUMAN	Rho GDP-dissociation inhibitor 1	ARHGDIA		3 (3)	4 (4)	1 (1)	12 (10)	6 (4)	7 (7)	2 (2)
DPOD1_HUMAN	DNA polymerase delta catalytic subunit	POLD1		3 (3)	1 (1)	4 (4)	14 (13)	1 (1)	10 (9)	1 (1)
VLDLR_HUMAN	Very low-density lipoprotein receptor	VLDLR		15 (14)	0 (0)	23 (20)	0 (0)	0 (0)	0 (0)	0 (0)
NAA10_HUMAN	N-alpha-acetyltransferase 10	NAA10		6 (6)	4 (4)	4 (4)	7 (6)	1 (1)	8 (6)	3 (3)
WDR82_HUMAN	WD repeat-containing protein 82	WDR82		6 (6)	5 (5)	3 (3)	7 (6)	3 (3)	5 (5)	2 (2)
HS904_HUMAN	Putative heat shock protein HSP 90-alpha A4	HSP90AA4P		6 (3)	6 (3)	5 (3)	5 (2)	5 (2)	5 (3)	5 (2)
TBB3_HUMAN	Tubulin beta-3 chain	TUBB3		4 (3)	2 (2)	4 (3)	7 (4)	4 (3)	8 (3)	4 (3)
TXND5_HUMAN	Thioredoxin domain-containing protein 5	TXNDC5		2 (2)	7 (5)	1 (1)	10 (8)	2 (2)	11 (10)	3 (3)
TTC37_HUMAN	Tetratricopeptide repeat protein 37	TTC37		0 (0)	0 (0)	0 (0)	17 (15)	1 (1)	9 (8)	1 (1)
ROA1_HUMAN	Heterogeneous nuclear ribonucleoprotein A1	HNRNPA1		2 (2)	3 (2)	2 (2)	3 (2)	2 (2)	6 (4)	6 (4)
UBE2N_HUMAN	Ubiquitin-conjugating enzyme E2 N	UBE2N		0 (0)	0 (0)	0 (0)	11 (7)	7 (6)	6 (6)	6 (6)
SAMH1_HUMAN	SAM domain and HD domain-containing protein 1	SAMHD1		2 (2)	0 (0)	3 (3)	8 (7)	2 (2)	11 (10)	4 (3)
MYO6_HUMAN	Myosin-VI	MYO6		3 (3)	1 (1)	2 (2)	13 (13)	1 (1)	9 (9)	2 (2)
FERM2_HUMAN	Fermitin family homolog 2	FERMT2		4 (2)	3 (3)	3 (2)	12 (9)	1 (1)	9 (8)	2 (2)
RL11_HUMAN	60S ribosomal protein L11	RPL11		6 (5)	6 (5)	5 (4)	3 (3)	1 (1)	3 (3)	3 (3)
AP1G1_HUMAN	AP-1 complex subunit gamma-1	AP1G1		0 (0)	0 (0)	0 (0)	13 (12)	2 (2)	12 (10)	1 (1)
GRHPR_HUMAN	Glyoxylate reductase/hydroxypyruvate reductase	GRHPR		2 (2)	3 (3)	2 (2)	11 (7)	3 (3)	7 (7)	5 (3)
SQSTM_HUMAN	Sequestosome-1	SQSTM1		17 (13)	3 (2)	13 (10)	0 (0)	0 (0)	1 (1)	0 (0)
ALBU_HUMAN	Serum albumin	ALB		0 (0)	1 (1)	9 (9)	1 (1)	4 (4)	0 (0)	10 (8)
RL14_HUMAN	60S ribosomal protein L14	RPL14		1 (1)	3 (3)	1 (1)	5 (4)	6 (5)	6 (5)	5 (5)
SK2L2_HUMAN	Superkiller viralicidic activity 2-like 2	SKIV2L2		2 (2)	1 (1)	0 (0)	10 (10)	1 (1)	6 (5)	1 (1)
KAD2_HUMAN	Adenylate kinase 2, mitochondrial	AK2		0 (0)	1 (1)	1 (1)	9 (5)	5 (5)	9 (7)	6 (4)
ZC3HF_HUMAN	Zinc finger CCCH domain-containing protein 15	ZC3H15		0 (0)	3 (3)	0 (0)	12 (11)	1 (1)	13 (10)	3 (3)
LGUL_HUMAN	Lactoylglutathione lyase	GLO1		0 (0)	0 (0)	0 (0)	7 (6)	7 (6)	7 (7)	6 (6)
TSR1_HUMAN	Pre-rRNA-processing protein TSR1 homolog	TSR1		0 (0)	3 (3)	2 (2)	11 (11)	1 (1)	11 (11)	2 (2)
GNPI1_HUMAN	Glucosamine-6-phosphate isomerase 1	GNPDA1		0 (0)	0 (0)	0 (0)	12 (10)	3 (3)	9 (8)	2 (2)
ABCF1_HUMAN	ATP-binding cassette sub-family F member 1	ABCF1		6 (6)	5 (5)	5 (5)	8 (7)	2 (2)	4 (4)	3 (2)
YBOX1_HUMAN	Nuclease-sensitive element-binding protein 1	YBX1		7 (7)	9 (9)	8 (7)	1 (1)	3 (3)	4 (4)	4 (4)
CPIN1_HUMAN	Anamorsin	CIAPIN1		12 (10)	1 (1)	12 (10)	4 (4)	2 (2)	4 (4)	2 (2)
ERO1A_HUMAN	ERO1-like protein alpha	ERO1L		0 (0)	0 (0)	0 (0)	10 (7)	3 (3)	10 (9)	3 (2)
COTL1_HUMAN	Coactosin-like protein	COTL1		1 (1)	3 (3)	3 (3)	7 (6)	5 (4)	3 (3)	5 (5)
CN166_HUMAN	UPF0568 protein C14orf166	C14orf166		0 (0)	0 (0)	0 (0)	8 (7)	7 (7)	10 (8)	6 (5)
HBS1L_HUMAN	HBS1-like protein	HBS1L		6 (5)	6 (5)	4 (4)	3 (3)	5 (4)	7 (6)	1 (1)
F10A1_HUMAN	Hsc70-interacting protein	ST13		0 (0)	0 (0)	0 (0)	9 (9)	7 (7)	10 (10)	6 (6)
FTO_HUMAN	Alpha-ketoglutarate-dependent dioxygenase FTO	FTO		2 (2)	0 (0)	2 (2)	13 (9)	2 (2)	9 (7)	4 (4)
NELFB_HUMAN	Negative elongation factor B	COBRA1		0 (0)	0 (0)	0 (0)	12 (9)	1 (1)	11 (10)	3 (3)
IF4G2_HUMAN	Eukaryotic translation initiation factor 4 gamma 2	EIF4G2		0 (0)	0 (0)	0 (0)	12 (12)	2 (2)	8 (8)	2 (2)
DIAP1_HUMAN	Protein diaphanous homolog 1	DIAPH1		1 (1)	0 (0)	2 (2)	10 (10)	2 (1)	2 (2)	0 (0)
COPG2_HUMAN	Coatomer subunit gamma-2	COPG2		1 (1)	0 (0)	0 (0)	9 (9)	0 (0)	10 (8)	2 (2)
BPNT1_HUMAN	3'(2'),5'-bisphosphate nucleotidase 1	BPNT1		2 (2)	3 (3)	3 (3)	8 (6)	3 (3)	11 (7)	2 (2)
ARMT1_HUMAN	--	--		2 (2)	0 (0)	2 (2)	10 (9)	1 (1)	6 (4)	4 (4)
ELP2_HUMAN	Elongator complex protein 2	ELP2		2 (2)	3 (3)	4 (4)	11 (10)	3 (3)	4 (4)	0 (0)
NIF3L_HUMAN	NIF3-like protein 1	NIF3L1		1 (1)	1 (1)	1 (1)	8 (6)	1 (1)	9 (7)	1 (1)
K2C80_HUMAN	Keratin, type II cytoskeletal 80	KRT80		0 (0)	0 (0)	0 (0)	1 (1)	10 (10)	3 (3)	17 (15)
DNLI1_HUMAN	DNA ligase 1	LIG1		1 (1)	1 (1)	1 (1)	9 (8)	7 (5)	8 (7)	5 (4)
SMD1_HUMAN	Small nuclear ribonucleoprotein Sm D1	SNRPD1		5 (4)	5 (4)	3 (2)	1 (1)	5 (4)	3 (2)	3 (3)
FUCM_HUMAN	Fucose mutarotase	C10orf125		12 (9)	14 (9)	9 (7)	0 (0)	0 (0)	0 (0)	0 (0)
DPP3_HUMAN	Dipeptidyl peptidase 3	DPP3		0 (0)	0 (0)	0 (0)	12 (11)	0 (0)	13 (12)	0 (0)
JOS2_HUMAN	Josephin-2	JOSD2		4 (3)	2 (2)	3 (3)	1 (1)	3 (3)	0 (0)	1 (1)
IDH3A_HUMAN	Isocitrate dehydrogenase [NAD] subunit alpha, mitochondrial	IDH3A		0 (0)	0 (0)	0 (0)	10 (8)	2 (2)	8 (6)	2 (2)
PSA7_HUMAN	Proteasome subunit alpha type-7	PSMA7		2 (2)	3 (3)	2 (2)	8 (7)	5 (4)	7 (6)	4 (3)
UN45A_HUMAN	Protein unc-45 homolog A	UNC45A		0 (0)	0 (0)	0 (0)	11 (9)	3 (3)	10 (9)	6 (6)
EI2BD_HUMAN	Translation initiation factor eIF-2B subunit delta	EIF2B4		0 (0)	0 (0)	0 (0)	9 (9)	1 (1)	9 (9)	1 (1)
ZCHC3_HUMAN	Zinc finger CCHC domain-containing protein 3	ZCCHC3		13 (11)	0 (0)	15 (13)	3 (3)	0 (0)	2 (2)	0 (0)
TAGL2_HUMAN	Transgelin-2	TAGLN2		0 (0)	2 (2)	1 (1)	10 (9)	7 (4)	7 (6)	8 (7)
IF6_HUMAN	Eukaryotic translation initiation factor 6	EIF6		1 (1)	2 (2)	2 (2)	9 (6)	5 (5)	7 (4)	5 (3)
PSMD8_HUMAN	26S proteasome non-ATPase regulatory subunit 8	PSMD8		0 (0)	0 (0)	0 (0)	4 (3)	3 (3)	6 (4)	3 (3)
RBM25_HUMAN	RNA-binding protein 25	RBM25		3 (3)	3 (3)	4 (4)	10 (9)	3 (3)	10 (10)	0 (0)
GTF2I_HUMAN	General transcription factor II-I	GTF2I		1 (1)	1 (1)	0 (0)	12 (12)	3 (3)	11 (11)	4 (3)
SRSF3_HUMAN	Serine/arginine-rich splicing factor 3	SRSF3		0 (0)	2 (2)	0 (0)	5 (4)	6 (5)	4 (4)	4 (4)
P53_HUMAN	Cellular tumor antigen p53	TP53		3 (3)	10 (10)	7 (7)	4 (4)	1 (1)	5 (5)	1 (1)
SF3B2_HUMAN	Splicing factor 3B subunit 2	SF3B2		0 (0)	1 (1)	0 (0)	19 (18)	2 (2)	8 (8)	2 (2)
TGM1_HUMAN	Protein-glutamine gamma-glutamyltransferase K	TGM1		0 (0)	0 (0)	0 (0)	1 (1)	10 (8)	3 (3)	13 (13)
DHX16_HUMAN	Putative pre-mRNA-splicing factor ATP-dependent RNA helicase DHX16	DHX16		3 (3)	2 (2)	1 (1)	9 (9)	1 (1)	6 (6)	1 (1)
ROAA_HUMAN	Heterogeneous nuclear ribonucleoprotein A/B	HNRNPAB		2 (2)	2 (2)	2 (2)	7 (5)	5 (5)	5 (5)	2 (2)
TRAD1_HUMAN	TRAF-type zinc finger domain-containing protein 1	TRAFD1		19 (13)	2 (2)	13 (9)	0 (0)	0 (0)	0 (0)	0 (0)
ARFP1_HUMAN	Arfaptin-1	ARFIP1		0 (0)	0 (0)	0 (0)	7 (7)	0 (0)	9 (7)	0 (0)
SAHH2_HUMAN	Putative adenosylhomocysteinase 2	AHCYL1		5 (5)	6 (6)	7 (6)	6 (5)	2 (2)	6 (5)	2 (2)
RS12_HUMAN	40S ribosomal protein S12	RPS12		5 (4)	11 (7)	4 (4)	5 (4)	2 (2)	3 (2)	4 (4)
HMGB1_HUMAN	High mobility group protein B1	HMGB1		0 (0)	0 (0)	0 (0)	6 (5)	7 (5)	6 (3)	4 (3)
PRDX4_HUMAN	Peroxiredoxin-4	PRDX4		2 (2)	9 (6)	1 (1)	4 (4)	5 (4)	6 (5)	5 (4)
GGCT_HUMAN	Gamma-glutamylcyclotransferase	GGCT		3 (3)	2 (2)	4 (4)	6 (6)	6 (5)	3 (3)	7 (6)
ECI1_HUMAN	Enoyl-CoA delta isomerase 1, mitochondrial	ECI1		1 (1)	0 (0)	1 (1)	8 (7)	3 (3)	7 (6)	4 (3)
ARP3_HUMAN	Actin-related protein 3	ACTR3		6 (6)	1 (1)	8 (7)	4 (4)	1 (1)	4 (4)	2 (2)
GBB1_HUMAN	Guanine nucleotide-binding protein G(I)/G(S)/G(T) subunit beta-1	GNB1		7 (6)	4 (2)	8 (7)	8 (6)	0 (0)	3 (3)	2 (2)
HNRH2_HUMAN	Heterogeneous nuclear ribonucleoprotein H2	HNRNPH2		1 (1)	1 (1)	0 (0)	9 (7)	4 (3)	15 (8)	3 (3)
TOM34_HUMAN	Mitochondrial import receptor subunit TOM34	TOMM34		0 (0)	0 (0)	0 (0)	15 (14)	6 (6)	8 (7)	3 (3)
PRPS2_HUMAN	Ribose-phosphate pyrophosphokinase 2	PRPS2		3 (3)	4 (4)	3 (3)	7 (5)	1 (1)	6 (5)	0 (0)
CSRP2_HUMAN	Cysteine and glycine-rich protein 2	CSRP2		13 (10)	7 (4)	11 (8)	2 (2)	0 (0)	1 (1)	0 (0)
PFKAM_HUMAN	--	--		1 (1)	2 (2)	2 (2)	9 (9)	4 (4)	9 (8)	5 (5)
UBC12_HUMAN	NEDD8-conjugating enzyme Ubc12	UBE2M		0 (0)	4 (4)	0 (0)	8 (7)	5 (4)	10 (9)	3 (2)
CUL2_HUMAN	Cullin-2	CUL2		0 (0)	1 (1)	0 (0)	7 (7)	3 (3)	8 (8)	5 (5)
UBE2O_HUMAN	Ubiquitin-conjugating enzyme E2 O	UBE2O		1 (1)	1 (1)	2 (2)	6 (6)	2 (2)	10 (10)	3 (3)
OGA_HUMAN	--	--		0 (0)	2 (2)	1 (1)	12 (11)	2 (2)	10 (8)	1 (1)
ANM3_HUMAN	Protein arginine N-methyltransferase 3	PRMT3		4 (4)	4 (4)	4 (4)	9 (7)	1 (1)	9 (7)	1 (1)
PP1R8_HUMAN	Nuclear inhibitor of protein phosphatase 1	PPP1R8		0 (0)	0 (0)	0 (0)	10 (8)	2 (2)	9 (8)	2 (2)
MYG1_HUMAN	UPF0160 protein MYG1, mitochondrial	C12orf10		1 (1)	2 (2)	0 (0)	10 (8)	2 (2)	9 (6)	1 (1)
CSK_HUMAN	Tyrosine-protein kinase CSK	CSK		1 (1)	0 (0)	1 (1)	11 (10)	4 (4)	11 (10)	2 (2)
RSMB_HUMAN	Small nuclear ribonucleoprotein-associated proteins B and B'	SNRPB		3 (3)	3 (3)	3 (3)	7 (4)	3 (3)	6 (4)	2 (2)
EWS_HUMAN	RNA-binding protein EWS	EWSR1		1 (1)	1 (1)	2 (2)	6 (5)	4 (3)	5 (4)	3 (3)
GNL3_HUMAN	Guanine nucleotide-binding protein-like 3	GNL3		2 (2)	0 (0)	3 (3)	12 (10)	3 (3)	10 (8)	2 (2)
DSC1_HUMAN	Desmocollin-1	DSC1		0 (0)	0 (0)	0 (0)	3 (1)	7 (4)	6 (4)	8 (6)
UNG_HUMAN	Uracil-DNA glycosylase	UNG		0 (0)	0 (0)	0 (0)	8 (7)	0 (0)	6 (5)	0 (0)
UMPS_HUMAN	Uridine 5'-monophosphate synthase	UMPS		1 (1)	0 (0)	1 (1)	12 (10)	4 (3)	9 (6)	3 (2)
CYTB_HUMAN	Cystatin-B	CSTB		0 (0)	3 (3)	0 (0)	7 (4)	5 (3)	8 (4)	5 (4)
GGH_HUMAN	Gamma-glutamyl hydrolase	GGH		0 (0)	0 (0)	0 (0)	11 (9)	4 (2)	7 (5)	6 (4)
H12_HUMAN	Histone H1.2	HIST1H1C		0 (0)	2 (2)	0 (0)	2 (2)	5 (4)	2 (2)	3 (3)
PRP6_HUMAN	Pre-mRNA-processing factor 6	PRPF6		0 (0)	0 (0)	0 (0)	11 (9)	4 (3)	11 (11)	3 (3)
ARK72_HUMAN	Aflatoxin B1 aldehyde reductase member 2	AKR7A2		0 (0)	0 (0)	0 (0)	10 (8)	3 (3)	9 (6)	2 (2)
THIM_HUMAN	3-ketoacyl-CoA thiolase, mitochondrial	ACAA2		2 (1)	1 (1)	6 (5)	9 (8)	1 (1)	11 (8)	0 (0)
DDX55_HUMAN	ATP-dependent RNA helicase DDX55	DDX55		1 (1)	0 (0)	0 (0)	5 (4)	3 (3)	3 (3)	6 (5)
POP1_HUMAN	Ribonucleases P/MRP protein subunit POP1	POP1		0 (0)	1 (1)	0 (0)	9 (7)	4 (4)	6 (5)	4 (4)
PDXK_HUMAN	Pyridoxal kinase	PDXK		0 (0)	0 (0)	0 (0)	8 (6)	1 (1)	11 (7)	6 (5)
ELOC_HUMAN	Transcription elongation factor B polypeptide 1	TCEB1		9 (6)	6 (5)	4 (3)	4 (3)	2 (2)	3 (2)	2 (1)
WDR12_HUMAN	Ribosome biogenesis protein WDR12	WDR12		0 (0)	0 (0)	0 (0)	7 (5)	4 (4)	7 (5)	10 (8)
PHP14_HUMAN	14 kDa phosphohistidine phosphatase	PHPT1		0 (0)	1 (1)	0 (0)	8 (4)	1 (1)	7 (3)	1 (1)
PSB6_HUMAN	Proteasome subunit beta type-6	PSMB6		4 (4)	5 (5)	3 (3)	4 (4)	4 (4)	5 (4)	4 (4)
AN32B_HUMAN	Acidic leucine-rich nuclear phosphoprotein 32 family member B	ANP32B		0 (0)	1 (1)	0 (0)	6 (5)	1 (1)	6 (3)	5 (3)
SYHC_HUMAN	Histidyl-tRNA synthetase, cytoplasmic	HARS		4 (4)	2 (2)	5 (5)	5 (5)	4 (4)	3 (3)	8 (8)
NP1L4_HUMAN	Nucleosome assembly protein 1-like 4	NAP1L4		0 (0)	1 (1)	1 (1)	9 (7)	1 (1)	10 (6)	5 (5)
MAZ_HUMAN	Myc-associated zinc finger protein	MAZ		17 (12)	2 (2)	13 (11)	0 (0)	0 (0)	0 (0)	0 (0)
CREL2_HUMAN	Cysteine-rich with EGF-like domain protein 2	CRELD2		16 (10)	0 (0)	16 (10)	0 (0)	0 (0)	0 (0)	0 (0)
H2B1A_HUMAN	Histone H2B type 1-A	HIST1H2BA		2 (1)	3 (2)	2 (1)	3 (2)	8 (4)	2 (1)	5 (4)
RL36A_HUMAN	60S ribosomal protein L36a	RPL36A		2 (2)	3 (3)	3 (3)	5 (5)	6 (6)	4 (4)	4 (4)
FAAA_HUMAN	Fumarylacetoacetase	FAH		0 (0)	0 (0)	0 (0)	5 (5)	3 (3)	5 (4)	1 (1)
RS13_HUMAN	40S ribosomal protein S13	RPS13		5 (4)	5 (4)	5 (4)	4 (4)	3 (3)	3 (3)	4 (4)
ROA0_HUMAN	Heterogeneous nuclear ribonucleoprotein A0	HNRNPA0		2 (2)	2 (1)	3 (3)	6 (5)	5 (4)	5 (4)	2 (2)
HSP7E_HUMAN	Heat shock 70 kDa protein 14	HSPA14		4 (3)	2 (2)	2 (2)	7 (7)	3 (3)	10 (8)	4 (4)
MOT1_HUMAN	Monocarboxylate transporter 1	SLC16A1		3 (2)	4 (2)	3 (2)	3 (2)	7 (4)	4 (2)	3 (2)
DNJC7_HUMAN	DnaJ homolog subfamily C member 7	DNAJC7		0 (0)	0 (0)	1 (1)	13 (12)	3 (3)	9 (9)	2 (2)
ZMYM2_HUMAN	Zinc finger MYM-type protein 2	ZMYM2		5 (4)	1 (1)	25 (22)	0 (0)	0 (0)	0 (0)	0 (0)
XPP1_HUMAN	Xaa-Pro aminopeptidase 1	XPNPEP1		0 (0)	2 (2)	0 (0)	12 (11)	1 (1)	10 (8)	2 (2)
CLIC1_HUMAN	Chloride intracellular channel protein 1	CLIC1		1 (1)	3 (2)	0 (0)	7 (5)	4 (4)	7 (6)	5 (5)
SPS1_HUMAN	Selenide, water dikinase 1	SEPHS1		0 (0)	0 (0)	0 (0)	9 (8)	1 (1)	6 (6)	2 (2)
ATRN_HUMAN	Attractin	ATRN		11 (10)	0 (0)	20 (18)	0 (0)	0 (0)	0 (0)	0 (0)
RL27A_HUMAN	60S ribosomal protein L27a	RPL27A		2 (2)	3 (3)	3 (3)	3 (3)	1 (1)	4 (3)	2 (2)
SDHA_HUMAN	--	--		2 (2)	2 (2)	5 (5)	9 (7)	1 (1)	8 (7)	1 (1)
UGGG1_HUMAN	UDP-glucose:glycoprotein glucosyltransferase 1	UGGT1		0 (0)	0 (0)	0 (0)	8 (7)	1 (1)	10 (10)	1 (1)
P4HA1_HUMAN	Prolyl 4-hydroxylase subunit alpha-1	P4HA1		1 (1)	1 (1)	3 (2)	14 (13)	1 (1)	10 (7)	1 (1)
GRWD1_HUMAN	Glutamate-rich WD repeat-containing protein 1	GRWD1		5 (4)	1 (1)	6 (6)	8 (6)	3 (2)	4 (3)	0 (0)
HNRDL_HUMAN	Heterogeneous nuclear ribonucleoprotein D-like	HNRPDL		3 (2)	4 (3)	1 (1)	8 (7)	1 (1)	7 (6)	2 (2)
UBA3_HUMAN	NEDD8-activating enzyme E1 catalytic subunit	UBA3		1 (1)	4 (3)	1 (1)	11 (8)	3 (3)	5 (4)	5 (3)
HGB1A_HUMAN	Putative high mobility group protein B1-like 1	HMGB1P1		0 (0)	0 (0)	0 (0)	11 (8)	3 (2)	5 (4)	6 (4)
THTM_HUMAN	3-mercaptopyruvate sulfurtransferase	MPST		0 (0)	0 (0)	0 (0)	12 (9)	1 (1)	10 (10)	1 (1)
P5CR2_HUMAN	Pyrroline-5-carboxylate reductase 2	PYCR2		0 (0)	0 (0)	1 (1)	5 (5)	1 (1)	4 (4)	2 (2)
RS27L_HUMAN	40S ribosomal protein S27-like	RPS27L		4 (4)	3 (3)	3 (2)	6 (4)	4 (4)	5 (5)	4 (3)
IPYR2_HUMAN	Inorganic pyrophosphatase 2, mitochondrial	PPA2		0 (0)	0 (0)	0 (0)	12 (9)	0 (0)	11 (8)	1 (1)
NLE1_HUMAN	Notchless protein homolog 1	NLE1		2 (2)	3 (3)	3 (3)	10 (9)	2 (2)	7 (6)	1 (1)
NSF_HUMAN	Vesicle-fusing ATPase	NSF		1 (1)	1 (1)	1 (1)	5 (5)	0 (0)	6 (5)	1 (1)
RN216_HUMAN	E3 ubiquitin-protein ligase RNF216	RNF216		9 (9)	4 (4)	10 (10)	1 (1)	2 (2)	0 (0)	5 (5)
AL1A2_HUMAN	Retinal dehydrogenase 2	ALDH1A2		0 (0)	1 (1)	2 (2)	10 (9)	4 (3)	9 (8)	1 (1)
SRP54_HUMAN	Signal recognition particle 54 kDa protein	SRP54		0 (0)	1 (1)	0 (0)	12 (11)	2 (2)	11 (10)	3 (3)
YTHD1_HUMAN	YTH domain family protein 1	YTHDF1		5 (5)	5 (5)	5 (5)	6 (5)	1 (1)	3 (3)	3 (3)
HNRPC_HUMAN	Heterogeneous nuclear ribonucleoproteins C1/C2	HNRNPC		3 (2)	4 (2)	5 (3)	6 (5)	5 (4)	3 (3)	4 (3)
PREP_HUMAN	Presequence protease, mitochondrial	PITRM1		0 (0)	0 (0)	0 (0)	9 (8)	1 (1)	11 (10)	0 (0)
CSTF3_HUMAN	Cleavage stimulation factor subunit 3	CSTF3		0 (0)	0 (0)	0 (0)	9 (8)	2 (2)	7 (6)	6 (5)
BIEA_HUMAN	Biliverdin reductase A	BLVRA		2 (2)	1 (1)	2 (2)	7 (5)	1 (1)	3 (3)	2 (2)
K2C3_HUMAN	Keratin, type II cytoskeletal 3	KRT3		0 (0)	0 (0)	0 (0)	2 (1)	5 (3)	6 (3)	9 (4)
ZFAN5_HUMAN	AN1-type zinc finger protein 5	ZFAND5		14 (10)	7 (7)	9 (7)	0 (0)	0 (0)	0 (0)	0 (0)
ADA15_HUMAN	Disintegrin and metalloproteinase domain-containing protein 15	ADAM15		14 (11)	0 (0)	16 (13)	0 (0)	0 (0)	0 (0)	0 (0)
PESC_HUMAN	Pescadillo homolog	PES1		0 (0)	0 (0)	0 (0)	9 (8)	2 (2)	8 (7)	2 (2)
TCPW_HUMAN	T-complex protein 1 subunit zeta-2	CCT6B		1 (1)	4 (4)	2 (2)	7 (6)	5 (4)	5 (5)	6 (5)
ASCC3_HUMAN	--	--		1 (1)	1 (1)	0 (0)	2 (2)	0 (0)	3 (3)	0 (0)
DFFA_HUMAN	DNA fragmentation factor subunit alpha	DFFA		0 (0)	1 (1)	0 (0)	11 (9)	2 (2)	8 (7)	3 (3)
VDAC2_HUMAN	Voltage-dependent anion-selective channel protein 2	VDAC2		1 (1)	5 (4)	0 (0)	8 (6)	1 (1)	8 (7)	2 (2)
EIF3K_HUMAN	Eukaryotic translation initiation factor 3 subunit K	EIF3K		0 (0)	1 (1)	0 (0)	6 (5)	2 (2)	7 (4)	2 (2)
FMR1_HUMAN	Fragile X mental retardation 1 protein	FMR1		0 (0)	1 (1)	0 (0)	10 (8)	1 (1)	11 (9)	1 (1)
NACAM_HUMAN	--	--		4 (4)	8 (6)	4 (3)	2 (2)	4 (2)	1 (1)	3 (2)
PSA7L_HUMAN	Proteasome subunit alpha type-7-like	PSMA8		0 (0)	1 (1)	0 (0)	6 (4)	4 (3)	5 (3)	4 (3)
Q9UFQ0_HUMAN	Putative uncharacterized protein DKFZp434K0435	DKFZp434K0435		8 (1)	6 (1)	4 (1)	1 (1)	2 (1)	1 (1)	3 (1)
RHG01_HUMAN	Rho GTPase-activating protein 1	ARHGAP1		0 (0)	0 (0)	0 (0)	5 (5)	2 (1)	7 (7)	3 (3)
KNTC1_HUMAN	Kinetochore-associated protein 1	KNTC1		0 (0)	0 (0)	0 (0)	5 (5)	3 (3)	8 (8)	2 (2)
DYN2_HUMAN	Dynamin-2	DNM2		1 (1)	1 (1)	1 (1)	5 (5)	4 (4)	4 (3)	3 (3)
ARGI1_HUMAN	Arginase-1	ARG1		0 (0)	0 (0)	0 (0)	1 (1)	6 (6)	1 (1)	9 (8)
SRC8_HUMAN	Src substrate cortactin	CTTN		0 (0)	0 (0)	0 (0)	13 (12)	2 (2)	14 (13)	1 (1)
PLCG1_HUMAN	1-phosphatidylinositol-4,5-bisphosphate phosphodiesterase gamma-1	PLCG1		2 (2)	3 (3)	5 (5)	7 (7)	2 (2)	4 (4)	4 (4)
NOTC1_HUMAN	Neurogenic locus notch homolog protein 1	NOTCH1		12 (10)	0 (0)	18 (14)	0 (0)	0 (0)	0 (0)	0 (0)
LEG7_HUMAN	Galectin-7	LGALS7		0 (0)	0 (0)	0 (0)	1 (1)	5 (3)	4 (4)	11 (8)
PGRC1_HUMAN	Membrane-associated progesterone receptor component 1	PGRMC1		0 (0)	1 (1)	0 (0)	6 (6)	5 (5)	10 (8)	6 (5)
TNPO3_HUMAN	Transportin-3	TNPO3		0 (0)	0 (0)	0 (0)	10 (8)	3 (3)	5 (4)	4 (4)
MPPB_HUMAN	Mitochondrial-processing peptidase subunit beta	PMPCB		2 (2)	3 (3)	8 (6)	9 (7)	1 (1)	6 (6)	0 (0)
MEMO1_HUMAN	Protein MEMO1	MEMO1		1 (1)	0 (0)	2 (2)	8 (7)	0 (0)	3 (3)	0 (0)
KPRA_HUMAN	Phosphoribosyl pyrophosphate synthase-associated protein 1	PRPSAP1		0 (0)	0 (0)	0 (0)	10 (8)	2 (2)	8 (7)	3 (3)
F120A_HUMAN	Constitutive coactivator of PPAR-gamma-like protein 1	FAM120A		2 (2)	3 (3)	2 (2)	5 (4)	2 (2)	10 (8)	1 (1)
FABP5_HUMAN	Fatty acid-binding protein, epidermal	FABP5		1 (1)	2 (2)	1 (1)	2 (2)	4 (4)	5 (3)	9 (7)
GLCNE_HUMAN	Bifunctional UDP-N-acetylglucosamine 2-epimerase/N-acetylmannosamine kinase	GNE		0 (0)	0 (0)	0 (0)	9 (9)	0 (0)	10 (9)	0 (0)
GTPB1_HUMAN	GTP-binding protein 1	GTPBP1		6 (6)	3 (3)	3 (3)	2 (2)	3 (3)	6 (5)	1 (1)
IDI1_HUMAN	Isopentenyl-diphosphate Delta-isomerase 1	IDI1		3 (2)	1 (1)	5 (4)	6 (5)	4 (4)	4 (4)	2 (2)
NAA25_HUMAN	N-alpha-acetyltransferase 25, NatB auxiliary subunit	NAA25		0 (0)	0 (0)	0 (0)	10 (10)	3 (3)	10 (9)	3 (3)
SART3_HUMAN	Squamous cell carcinoma antigen recognized by T-cells 3	SART3		0 (0)	0 (0)	0 (0)	13 (13)	2 (2)	8 (8)	2 (2)
TRUA_HUMAN	tRNA pseudouridine synthase A, mitochondrial	PUS1		1 (1)	3 (3)	0 (0)	5 (4)	0 (0)	8 (6)	1 (1)
TYSY_HUMAN	Thymidylate synthase	TYMS		6 (5)	4 (3)	4 (4)	6 (5)	2 (2)	6 (6)	0 (0)
ODO2_HUMAN	Dihydrolipoyllysine-residue succinyltransferase component of 2-oxoglutarate dehydrogenase complex, mitochondrial	DLST		2 (2)	3 (3)	4 (4)	6 (4)	1 (1)	6 (5)	3 (3)
ELAV1_HUMAN	ELAV-like protein 1	ELAVL1		4 (4)	5 (5)	2 (2)	5 (5)	1 (1)	4 (4)	1 (1)
SEH1_HUMAN	Nucleoporin SEH1	SEH1L		2 (2)	4 (4)	4 (4)	5 (4)	1 (1)	4 (3)	2 (2)
ALDOC_HUMAN	Fructose-bisphosphate aldolase C	ALDOC		2 (1)	2 (1)	2 (1)	8 (4)	1 (1)	8 (4)	6 (2)
CTBP1_HUMAN	C-terminal-binding protein 1	CTBP1		2 (2)	2 (2)	3 (3)	9 (8)	2 (2)	4 (4)	1 (1)
1433F_HUMAN	14-3-3 protein eta	YWHAH		2 (2)	2 (2)	2 (2)	8 (8)	0 (0)	11 (8)	3 (3)
GCP60_HUMAN	Golgi resident protein GCP60	ACBD3		4 (4)	5 (4)	5 (5)	5 (4)	1 (1)	4 (4)	2 (2)
CPSF7_HUMAN	Cleavage and polyadenylation specificity factor subunit 7	CPSF7		7 (6)	6 (6)	9 (8)	2 (2)	1 (1)	3 (3)	1 (1)
VP26A_HUMAN	Vacuolar protein sorting-associated protein 26A	VPS26A		5 (5)	8 (8)	5 (5)	4 (4)	0 (0)	4 (2)	0 (0)
KCD12_HUMAN	BTB/POZ domain-containing protein KCTD12	KCTD12		4 (4)	6 (5)	5 (5)	4 (4)	2 (2)	4 (4)	3 (3)
KPRP_HUMAN	Keratinocyte proline-rich protein	KPRP		0 (0)	0 (0)	0 (0)	1 (1)	1 (1)	5 (4)	5 (5)
ODP2_HUMAN	Dihydrolipoyllysine-residue acetyltransferase component of pyruvate dehydrogenase complex, mitochondrial	DLAT		2 (2)	3 (3)	5 (5)	6 (5)	2 (2)	4 (3)	2 (2)
NAT10_HUMAN	N-acetyltransferase 10	NAT10		2 (1)	2 (2)	2 (2)	8 (7)	1 (1)	6 (5)	1 (1)
PAPS1_HUMAN	Bifunctional 3'-phosphoadenosine 5'-phosphosulfate synthase 1	PAPSS1		2 (1)	1 (1)	1 (1)	5 (4)	0 (0)	4 (3)	0 (0)
SF3B4_HUMAN	Splicing factor 3B subunit 4	SF3B4		0 (0)	0 (0)	0 (0)	7 (6)	1 (1)	7 (4)	1 (1)
FACD2_HUMAN	Fanconi anemia group D2 protein	FANCD2		0 (0)	1 (1)	0 (0)	5 (5)	1 (1)	6 (5)	1 (1)
SC24C_HUMAN	Protein transport protein Sec24C	SEC24C		1 (1)	2 (2)	2 (2)	11 (10)	3 (3)	5 (5)	3 (3)
RS28_HUMAN	40S ribosomal protein S28	RPS28		2 (2)	3 (3)	2 (2)	3 (2)	3 (3)	2 (2)	2 (2)
AP1M1_HUMAN	AP-1 complex subunit mu-1	AP1M1		3 (3)	2 (2)	4 (4)	6 (6)	0 (0)	6 (6)	2 (2)
DHX36_HUMAN	Probable ATP-dependent RNA helicase DHX36	DHX36		1 (1)	3 (3)	1 (1)	4 (4)	0 (0)	8 (8)	2 (2)
SPB6_HUMAN	Serpin B6	SERPINB6		0 (0)	0 (0)	0 (0)	8 (6)	2 (2)	9 (7)	5 (4)
NADAP_HUMAN	Kanadaptin	SLC4A1AP		9 (9)	7 (7)	8 (8)	2 (2)	0 (0)	1 (1)	1 (1)
SGT1_HUMAN	Protein SGT1	ECD		0 (0)	1 (1)	0 (0)	11 (9)	3 (2)	10 (7)	3 (3)
ANXA6_HUMAN	Annexin A6	ANXA6		0 (0)	0 (0)	0 (0)	12 (12)	2 (2)	8 (8)	0 (0)
RNF14_HUMAN	E3 ubiquitin-protein ligase RNF14	RNF14		6 (5)	8 (7)	9 (8)	1 (1)	0 (0)	1 (1)	3 (3)
NU133_HUMAN	Nuclear pore complex protein Nup133	NUP133		4 (4)	1 (1)	1 (1)	7 (6)	0 (0)	4 (4)	0 (0)
VPS4A_HUMAN	Vacuolar protein sorting-associated protein 4A	VPS4A		0 (0)	0 (0)	0 (0)	8 (7)	0 (0)	9 (8)	1 (1)
ANFY1_HUMAN	Ankyrin repeat and FYVE domain-containing protein 1	ANKFY1		0 (0)	0 (0)	3 (2)	8 (8)	0 (0)	4 (4)	0 (0)
PEF1_HUMAN	Peflin	PEF1		8 (7)	9 (7)	4 (4)	1 (1)	2 (2)	1 (1)	1 (1)
FBLN1_HUMAN	Fibulin-1	FBLN1		13 (11)	0 (0)	15 (13)	0 (0)	0 (0)	0 (0)	0 (0)
DDX23_HUMAN	Probable ATP-dependent RNA helicase DDX23	DDX23		0 (0)	0 (0)	0 (0)	5 (3)	2 (2)	8 (7)	1 (1)
TMEDA_HUMAN	Transmembrane emp24 domain-containing protein 10	TMED10		4 (3)	1 (1)	5 (4)	6 (5)	3 (3)	6 (5)	2 (2)
FA98A_HUMAN	Protein FAM98A	FAM98A		0 (0)	0 (0)	0 (0)	7 (5)	4 (3)	6 (5)	2 (2)
CUL4A_HUMAN	Cullin-4A	CUL4A		2 (2)	0 (0)	4 (4)	7 (7)	3 (3)	6 (6)	2 (2)
RPP40_HUMAN	Ribonuclease P protein subunit p40	RPP40		2 (2)	0 (0)	0 (0)	2 (2)	0 (0)	5 (3)	2 (2)
K2C4_HUMAN	Keratin, type II cytoskeletal 4	KRT4		0 (0)	0 (0)	0 (0)	0 (0)	23 (17)	1 (1)	0 (0)
RANG_HUMAN	Ran-specific GTPase-activating protein	RANBP1		1 (1)	5 (5)	1 (1)	5 (4)	3 (3)	5 (5)	6 (5)
CARM1_HUMAN	Histone-arginine methyltransferase CARM1	CARM1		6 (6)	5 (5)	5 (5)	3 (3)	1 (1)	3 (3)	0 (0)
SYIM_HUMAN	Isoleucyl-tRNA synthetase, mitochondrial	IARS2		2 (1)	1 (1)	1 (1)	4 (3)	1 (1)	4 (4)	0 (0)
SRP14_HUMAN	Signal recognition particle 14 kDa protein	SRP14		3 (2)	4 (3)	4 (3)	3 (2)	3 (2)	4 (3)	4 (2)
RTCA_HUMAN	--	--		7 (5)	7 (5)	5 (4)	1 (1)	3 (3)	2 (2)	1 (1)
1433G_HUMAN	14-3-3 protein gamma	YWHAG		1 (1)	2 (2)	1 (1)	8 (6)	2 (2)	8 (6)	3 (2)
UB2L3_HUMAN	Ubiquitin-conjugating enzyme E2 L3	UBE2L3		0 (0)	2 (2)	1 (1)	8 (4)	3 (3)	7 (4)	4 (4)
RIR2_HUMAN	Ribonucleoside-diphosphate reductase subunit M2	RRM2		5 (4)	3 (3)	5 (4)	4 (4)	1 (1)	6 (5)	2 (2)
IBP2_HUMAN	Insulin-like growth factor-binding protein 2	IGFBP2		13 (11)	0 (0)	14 (11)	0 (0)	0 (0)	0 (0)	0 (0)
HINT1_HUMAN	Histidine triad nucleotide-binding protein 1	HINT1		0 (0)	1 (1)	0 (0)	3 (2)	0 (0)	5 (4)	4 (3)
CECR5_HUMAN	Cat eye syndrome critical region protein 5	CECR5		1 (1)	1 (1)	4 (3)	9 (7)	2 (2)	6 (5)	2 (2)
GMPR2_HUMAN	GMP reductase 2	GMPR2		1 (1)	1 (1)	4 (4)	8 (6)	0 (0)	5 (5)	2 (2)
HSPB1_HUMAN	Heat shock protein beta-1	HSPB1		0 (0)	1 (1)	1 (1)	4 (3)	7 (6)	2 (2)	10 (9)
RFC5_HUMAN	Replication factor C subunit 5	RFC5		0 (0)	0 (0)	0 (0)	10 (8)	0 (0)	3 (3)	0 (0)
A2ML1_HUMAN	Alpha-2-macroglobulin-like protein 1	A2ML1		0 (0)	0 (0)	0 (0)	0 (0)	8 (8)	1 (1)	11 (11)
NNRE_HUMAN	--	--		1 (1)	0 (0)	0 (0)	9 (7)	2 (2)	5 (5)	4 (3)
PRS6B_HUMAN	26S protease regulatory subunit 6B	PSMC4		2 (2)	4 (3)	1 (1)	8 (7)	0 (0)	7 (7)	3 (2)
KDM2A_HUMAN	Lysine-specific demethylase 2A	KDM2A		18 (17)	0 (0)	9 (9)	0 (0)	0 (0)	0 (0)	0 (0)
EDC3_HUMAN	Enhancer of mRNA-decapping protein 3	EDC3		0 (0)	0 (0)	1 (1)	5 (5)	0 (0)	6 (6)	0 (0)
HNRL1_HUMAN	Heterogeneous nuclear ribonucleoprotein U-like protein 1	HNRNPUL1		3 (3)	5 (5)	2 (2)	6 (6)	2 (2)	2 (2)	4 (4)
SRPK1_HUMAN	Serine/threonine-protein kinase SRPK1	SRPK1		1 (1)	0 (0)	0 (0)	7 (7)	2 (2)	6 (6)	3 (3)
HNRC4_HUMAN	--	--		2 (2)	3 (3)	2 (2)	8 (7)	4 (4)	4 (4)	3 (3)
KLC1_HUMAN	Kinesin light chain 1	KLC1		0 (0)	0 (0)	0 (0)	8 (8)	1 (1)	5 (5)	1 (1)
NU205_HUMAN	Nuclear pore complex protein Nup205	NUP205		1 (1)	2 (2)	1 (1)	8 (8)	0 (0)	5 (5)	3 (3)
LRC59_HUMAN	Leucine-rich repeat-containing protein 59	LRRC59		0 (0)	0 (0)	0 (0)	11 (9)	2 (2)	8 (7)	2 (2)
CSN2_HUMAN	COP9 signalosome complex subunit 2	COPS2		0 (0)	0 (0)	0 (0)	9 (8)	3 (3)	8 (5)	5 (4)
LRC40_HUMAN	Leucine-rich repeat-containing protein 40	LRRC40		0 (0)	0 (0)	2 (2)	7 (7)	2 (2)	3 (3)	2 (2)
DCTP1_HUMAN	dCTP pyrophosphatase 1	DCTPP1		0 (0)	2 (2)	0 (0)	7 (6)	2 (2)	5 (5)	3 (3)
CATA_HUMAN	Catalase	CAT		0 (0)	0 (0)	0 (0)	6 (6)	5 (5)	5 (5)	3 (3)
SPB4_HUMAN	Serpin B4	SERPINB4		0 (0)	0 (0)	0 (0)	2 (2)	5 (5)	0 (0)	12 (10)
BTF3_HUMAN	Transcription factor BTF3	BTF3		4 (3)	5 (4)	2 (1)	6 (4)	0 (0)	2 (2)	1 (1)
P5CR3_HUMAN	Pyrroline-5-carboxylate reductase 3	PYCRL		6 (6)	8 (7)	5 (4)	2 (1)	0 (0)	3 (2)	2 (1)
GLCM_HUMAN	Glucosylceramidase	GBA		0 (0)	0 (0)	0 (0)	5 (5)	0 (0)	3 (3)	3 (3)
SNAA_HUMAN	Alpha-soluble NSF attachment protein	NAPA		0 (0)	0 (0)	0 (0)	9 (5)	1 (1)	11 (8)	2 (2)
PLSL_HUMAN	Plastin-2	LCP1		1 (1)	2 (2)	1 (1)	6 (4)	2 (2)	7 (5)	2 (2)
DOCK7_HUMAN	Dedicator of cytokinesis protein 7	DOCK7		0 (0)	0 (0)	0 (0)	6 (5)	1 (1)	7 (6)	2 (1)
RL29_HUMAN	60S ribosomal protein L29	RPL29		1 (1)	1 (1)	1 (1)	2 (2)	1 (1)	3 (3)	1 (1)
CPNS1_HUMAN	Calpain small subunit 1	CAPNS1		0 (0)	0 (0)	0 (0)	9 (7)	5 (4)	5 (4)	3 (3)
QCR1_HUMAN	Cytochrome b-c1 complex subunit 1, mitochondrial	UQCRC1		3 (3)	1 (1)	1 (1)	9 (7)	3 (3)	7 (6)	1 (1)
6PGL_HUMAN	6-phosphogluconolactonase	PGLS		0 (0)	0 (0)	0 (0)	9 (7)	1 (1)	10 (6)	1 (1)
BOP1_HUMAN	Ribosome biogenesis protein BOP1	BOP1		6 (6)	2 (2)	5 (5)	3 (3)	1 (1)	2 (2)	0 (0)
NPL4_HUMAN	Nuclear protein localization protein 4 homolog	NPLOC4		2 (2)	2 (2)	2 (2)	8 (7)	0 (0)	3 (3)	1 (1)
RU17_HUMAN	U1 small nuclear ribonucleoprotein 70 kDa	SNRNP70		2 (2)	5 (5)	3 (3)	5 (5)	3 (3)	7 (6)	0 (0)
RBBP7_HUMAN	Histone-binding protein RBBP7	RBBP7		3 (3)	3 (3)	4 (4)	1 (1)	1 (1)	2 (2)	3 (3)
FHL3_HUMAN	Four and a half LIM domains protein 3	FHL3		14 (10)	3 (3)	9 (7)	0 (0)	0 (0)	0 (0)	0 (0)
KIF5A_HUMAN	Kinesin heavy chain isoform 5A	KIF5A		2 (2)	2 (2)	1 (1)	6 (5)	3 (3)	6 (5)	4 (4)
CSN1_HUMAN	COP9 signalosome complex subunit 1	GPS1		0 (0)	0 (0)	0 (0)	9 (9)	0 (0)	6 (5)	3 (2)
PA1B3_HUMAN	Platelet-activating factor acetylhydrolase IB subunit gamma	PAFAH1B3		1 (1)	1 (1)	0 (0)	1 (1)	2 (2)	2 (2)	2 (2)
PFD3_HUMAN	Prefoldin subunit 3	VBP1		0 (0)	5 (5)	0 (0)	9 (8)	0 (0)	9 (8)	3 (3)
Q5HYB6_HUMAN	Putative uncharacterized protein DKFZp686J1372	DKFZp686J1372		3 (3)	7 (7)	3 (3)	6 (4)	3 (3)	1 (1)	2 (2)
ML12A_HUMAN	Myosin regulatory light chain 12A	MYL12A		0 (0)	0 (0)	0 (0)	8 (6)	4 (4)	9 (7)	5 (5)
MCA3_HUMAN	Eukaryotic translation elongation factor 1 epsilon-1	EEF1E1		0 (0)	1 (1)	0 (0)	3 (3)	3 (3)	6 (4)	2 (2)
SKIV2_HUMAN	Helicase SKI2W	SKIV2L		1 (1)	0 (0)	1 (1)	5 (5)	0 (0)	7 (7)	0 (0)
AL1B1_HUMAN	Aldehyde dehydrogenase X, mitochondrial	ALDH1B1		2 (2)	0 (0)	2 (2)	9 (7)	2 (2)	7 (6)	1 (1)
SCRN1_HUMAN	Secernin-1	SCRN1		4 (4)	3 (3)	6 (6)	5 (4)	1 (1)	6 (6)	1 (1)
MEPCE_HUMAN	7SK snRNA methylphosphate capping enzyme	MEPCE		0 (0)	0 (0)	0 (0)	6 (5)	1 (1)	6 (5)	1 (1)
PDE12_HUMAN	2',5'-phosphodiesterase 12	PDE12		1 (1)	4 (4)	1 (1)	8 (7)	1 (1)	3 (3)	0 (0)
TBCD_HUMAN	Tubulin-specific chaperone D	TBCD		0 (0)	0 (0)	0 (0)	11 (10)	3 (3)	2 (2)	1 (1)
MYL6_HUMAN	Myosin light polypeptide 6	MYL6		0 (0)	1 (1)	1 (1)	4 (4)	2 (2)	8 (6)	6 (5)
PNPT1_HUMAN	Polyribonucleotide nucleotidyltransferase 1, mitochondrial	PNPT1		0 (0)	1 (1)	2 (2)	10 (9)	0 (0)	9 (8)	2 (2)
SNUT2_HUMAN	U4/U6.U5 tri-snRNP-associated protein 2	USP39		1 (1)	0 (0)	0 (0)	6 (6)	3 (3)	8 (6)	3 (3)
R13P3_HUMAN	--	--		0 (0)	2 (2)	1 (1)	4 (3)	5 (5)	5 (4)	5 (5)
CAN1_HUMAN	Calpain-1 catalytic subunit	CAPN1		0 (0)	0 (0)	0 (0)	9 (8)	5 (5)	2 (2)	5 (5)
RL36_HUMAN	60S ribosomal protein L36	RPL36		1 (1)	1 (1)	2 (2)	6 (4)	5 (5)	3 (2)	3 (2)
KIF11_HUMAN	Kinesin-like protein KIF11	KIF11		1 (1)	1 (1)	1 (1)	5 (5)	1 (1)	7 (7)	3 (3)
PLOD1_HUMAN	Procollagen-lysine,2-oxoglutarate 5-dioxygenase 1	PLOD1		0 (0)	0 (0)	0 (0)	7 (7)	0 (0)	4 (4)	0 (0)
FA49B_HUMAN	Protein FAM49B	FAM49B		0 (0)	0 (0)	0 (0)	7 (6)	2 (2)	7 (6)	4 (4)
EHD1_HUMAN	EH domain-containing protein 1	EHD1		0 (0)	0 (0)	0 (0)	6 (6)	0 (0)	5 (5)	0 (0)
ACACB_HUMAN	Acetyl-CoA carboxylase 2	ACACB		0 (0)	0 (0)	0 (0)	2 (2)	7 (7)	1 (1)	8 (8)
AIMP1_HUMAN	Aminoacyl tRNA synthase complex-interacting multifunctional protein 1	AIMP1		3 (3)	4 (4)	3 (3)	6 (5)	1 (1)	7 (6)	1 (1)
ACTZ_HUMAN	Alpha-centractin	ACTR1A		3 (3)	3 (3)	5 (5)	7 (4)	1 (1)	2 (1)	0 (0)
TBG1_HUMAN	Tubulin gamma-1 chain	TUBG1		2 (2)	1 (1)	3 (2)	3 (2)	0 (0)	3 (3)	0 (0)
STT3A_HUMAN	Dolichyl-diphosphooligosaccharide--protein glycosyltransferase subunit STT3A	STT3A		2 (2)	3 (3)	2 (2)	5 (5)	3 (3)	6 (6)	2 (2)
LYPA1_HUMAN	Acyl-protein thioesterase 1	LYPLA1		0 (0)	0 (0)	0 (0)	2 (2)	0 (0)	3 (3)	0 (0)
YTHD2_HUMAN	YTH domain family protein 2	YTHDF2		3 (2)	5 (5)	3 (3)	7 (5)	1 (1)	5 (4)	1 (1)
1433S_HUMAN	14-3-3 protein sigma	SFN		0 (0)	0 (0)	0 (0)	0 (0)	8 (6)	2 (1)	10 (7)
RAB1B_HUMAN	Ras-related protein Rab-1B	RAB1B		3 (2)	4 (2)	5 (3)	3 (2)	3 (2)	3 (2)	4 (3)
SRRM2_HUMAN	Serine/arginine repetitive matrix protein 2	SRRM2		5 (5)	2 (2)	6 (6)	1 (1)	6 (6)	1 (1)	0 (0)
PKP1_HUMAN	Plakophilin-1	PKP1		0 (0)	0 (0)	0 (0)	0 (0)	9 (8)	4 (4)	9 (9)
ITA2_HUMAN	Integrin alpha-2	ITGA2		8 (8)	0 (0)	17 (15)	0 (0)	0 (0)	0 (0)	0 (0)
SEPT9_HUMAN	Septin-9	2017-09-09		3 (1)	4 (3)	3 (2)	9 (9)	1 (1)	4 (4)	0 (0)
TBA4B_HUMAN	Putative tubulin-like protein alpha-4B	TUBA4B		3 (1)	2 (1)	2 (1)	3 (1)	2 (1)	3 (1)	3 (1)
AAR2_HUMAN	--	--		2 (2)	3 (3)	4 (3)	3 (3)	1 (1)	4 (4)	3 (3)
TBB6_HUMAN	Tubulin beta-6 chain	TUBB6		2 (2)	0 (0)	3 (3)	8 (5)	0 (0)	4 (4)	2 (2)
ENPP1_HUMAN	Ectonucleotide pyrophosphatase/phosphodiesterase family member 1	ENPP1		5 (5)	0 (0)	18 (17)	0 (0)	0 (0)	0 (0)	0 (0)
LASP1_HUMAN	LIM and SH3 domain protein 1	LASP1		10 (10)	2 (2)	8 (8)	4 (4)	0 (0)	1 (1)	0 (0)
DHX30_HUMAN	Putative ATP-dependent RNA helicase DHX30	DHX30		2 (1)	2 (2)	1 (1)	11 (9)	0 (0)	4 (4)	1 (1)
AT2A1_HUMAN	Sarcoplasmic/endoplasmic reticulum calcium ATPase 1	ATP2A1		3 (2)	3 (3)	5 (3)	3 (3)	2 (2)	6 (6)	3 (2)
POF1B_HUMAN	Protein POF1B	POF1B		0 (0)	0 (0)	0 (0)	0 (0)	9 (9)	0 (0)	12 (10)
CREL1_HUMAN	Cysteine-rich with EGF-like domain protein 1	CRELD1		11 (8)	0 (0)	14 (12)	0 (0)	0 (0)	0 (0)	0 (0)
EXOC4_HUMAN	Exocyst complex component 4	EXOC4		0 (0)	0 (0)	0 (0)	8 (8)	2 (2)	6 (6)	1 (1)
SYSM_HUMAN	Seryl-tRNA synthetase, mitochondrial	SARS2		0 (0)	0 (0)	0 (0)	9 (6)	0 (0)	7 (7)	0 (0)
FACE1_HUMAN	CAAX prenyl protease 1 homolog	ZMPSTE24		3 (2)	4 (3)	4 (3)	3 (2)	1 (1)	2 (2)	1 (1)
DCTN4_HUMAN	Dynactin subunit 4	DCTN4		5 (5)	3 (2)	10 (9)	2 (2)	1 (1)	2 (2)	1 (1)
CHD4_HUMAN	Chromodomain-helicase-DNA-binding protein 4	CHD4		1 (1)	0 (0)	0 (0)	10 (8)	0 (0)	6 (6)	1 (1)
RAP1A_HUMAN	Ras-related protein Rap-1A	RAP1A		3 (2)	6 (5)	4 (3)	2 (2)	3 (2)	2 (2)	2 (1)
EIF2A_HUMAN	Eukaryotic translation initiation factor 2A	EIF2A		2 (2)	2 (2)	2 (2)	5 (5)	0 (0)	5 (5)	1 (1)
HYEP_HUMAN	Epoxide hydrolase 1	EPHX1		2 (2)	1 (1)	2 (2)	9 (6)	1 (1)	7 (6)	1 (1)
TCTP_HUMAN	Translationally-controlled tumor protein	TPT1		1 (1)	2 (1)	0 (0)	5 (4)	3 (3)	5 (3)	5 (3)
RBM4_HUMAN	RNA-binding protein 4	RBM4		0 (0)	0 (0)	0 (0)	9 (9)	1 (1)	8 (7)	0 (0)
ARFP2_HUMAN	Arfaptin-2	ARFIP2		0 (0)	0 (0)	0 (0)	3 (2)	0 (0)	3 (2)	0 (0)
RAB35_HUMAN	Ras-related protein Rab-35	RAB35		3 (3)	6 (5)	6 (5)	2 (2)	3 (3)	1 (1)	3 (2)
S23IP_HUMAN	SEC23-interacting protein	SEC23IP		0 (0)	0 (0)	0 (0)	10 (9)	1 (1)	8 (8)	0 (0)
TBCB_HUMAN	Tubulin-folding cofactor B	TBCB		0 (0)	3 (3)	0 (0)	6 (6)	1 (1)	6 (6)	2 (2)
RAB2A_HUMAN	Ras-related protein Rab-2A	RAB2A		2 (2)	2 (2)	3 (3)	5 (5)	2 (2)	4 (4)	2 (2)
DDX18_HUMAN	ATP-dependent RNA helicase DDX18	DDX18		0 (0)	0 (0)	0 (0)	3 (3)	0 (0)	0 (0)	2 (1)
CNN3_HUMAN	Calponin-3	CNN3		0 (0)	0 (0)	0 (0)	9 (6)	1 (1)	5 (4)	3 (3)
ODPB_HUMAN	Pyruvate dehydrogenase E1 component subunit beta, mitochondrial	PDHB		1 (1)	3 (3)	4 (4)	4 (4)	2 (2)	6 (6)	3 (3)
RD23A_HUMAN	UV excision repair protein RAD23 homolog A	RAD23A		2 (2)	2 (1)	1 (1)	5 (5)	3 (2)	4 (4)	3 (2)
WRIP1_HUMAN	ATPase WRNIP1	WRNIP1		2 (2)	3 (3)	3 (3)	7 (7)	2 (2)	5 (5)	1 (1)
HNRPR_HUMAN	Heterogeneous nuclear ribonucleoprotein R	HNRNPR		0 (0)	1 (1)	1 (1)	7 (6)	2 (2)	12 (10)	1 (1)
DNJC2_HUMAN	DnaJ homolog subfamily C member 2	DNAJC2		0 (0)	0 (0)	0 (0)	9 (8)	1 (1)	12 (11)	1 (1)
EGLN1_HUMAN	Egl nine homolog 1	EGLN1		7 (6)	2 (2)	11 (10)	3 (3)	0 (0)	1 (1)	0 (0)
F5H265_HUMAN	Uncharacterized protein	UBC		0 (0)	0 (0)	0 (0)	4 (1)	4 (1)	2 (1)	5 (1)
CNDG2_HUMAN	Condensin-2 complex subunit G2	NCAPG2		0 (0)	0 (0)	0 (0)	5 (5)	2 (2)	3 (3)	2 (2)
LIMS1_HUMAN	LIM and senescent cell antigen-like-containing domain protein 1	LIMS1		10 (8)	0 (0)	13 (11)	0 (0)	0 (0)	1 (1)	0 (0)
ADT2_HUMAN	ADP/ATP translocase 2	SLC25A5		3 (3)	2 (1)	5 (5)	2 (2)	4 (3)	2 (2)	3 (3)
KCRU_HUMAN	Creatine kinase U-type, mitochondrial	CKMT1A		0 (0)	0 (0)	0 (0)	9 (6)	3 (3)	7 (5)	2 (2)
SURF4_HUMAN	Surfeit locus protein 4	SURF4		2 (2)	3 (2)	2 (2)	5 (3)	2 (2)	3 (2)	2 (2)
RLA2_HUMAN	60S acidic ribosomal protein P2	RPLP2		1 (1)	1 (1)	1 (1)	4 (4)	3 (3)	4 (3)	3 (3)
BASI_HUMAN	Basigin	BSG		6 (5)	5 (4)	7 (5)	4 (4)	0 (0)	0 (0)	0 (0)
MAOM_HUMAN	NAD-dependent malic enzyme, mitochondrial	ME2		0 (0)	0 (0)	0 (0)	9 (9)	0 (0)	11 (10)	1 (1)
AN32A_HUMAN	Acidic leucine-rich nuclear phosphoprotein 32 family member A	ANP32A		0 (0)	1 (1)	0 (0)	9 (7)	2 (2)	4 (4)	6 (5)
CRIM1_HUMAN	Cysteine-rich motor neuron 1 protein	CRIM1		9 (8)	0 (0)	14 (11)	0 (0)	0 (0)	0 (0)	0 (0)
TEN3_HUMAN	Teneurin-3	ODZ3		8 (7)	0 (0)	15 (15)	0 (0)	0 (0)	0 (0)	0 (0)
LRP4_HUMAN	Low-density lipoprotein receptor-related protein 4	LRP4		8 (7)	0 (0)	15 (14)	0 (0)	0 (0)	0 (0)	0 (0)
SRRT_HUMAN	Serrate RNA effector molecule homolog	SRRT		0 (0)	2 (2)	0 (0)	6 (5)	3 (3)	8 (7)	4 (3)
RFC2_HUMAN	Replication factor C subunit 2	RFC2		0 (0)	0 (0)	0 (0)	8 (7)	3 (3)	7 (7)	3 (2)
PRP4_HUMAN	U4/U6 small nuclear ribonucleoprotein Prp4	PRPF4		4 (4)	0 (0)	4 (4)	6 (6)	1 (1)	5 (5)	1 (1)
BRX1_HUMAN	Ribosome biogenesis protein BRX1 homolog	BRIX1		0 (0)	0 (0)	0 (0)	8 (7)	3 (3)	4 (4)	1 (1)
TFR1_HUMAN	Transferrin receptor protein 1	TFRC		3 (3)	1 (1)	5 (5)	1 (1)	0 (0)	5 (5)	2 (2)
GAPD1_HUMAN	GTPase-activating protein and VPS9 domain-containing protein 1	GAPVD1		0 (0)	0 (0)	0 (0)	8 (8)	1 (1)	9 (9)	2 (2)
PCH2_HUMAN	Pachytene checkpoint protein 2 homolog	TRIP13		1 (1)	1 (1)	1 (1)	7 (6)	2 (1)	1 (1)	2 (2)
ELMO2_HUMAN	Engulfment and cell motility protein 2	ELMO2		6 (5)	6 (5)	5 (5)	4 (4)	0 (0)	2 (2)	0 (0)
CD97_HUMAN	CD97 antigen	CD97		13 (8)	0 (0)	9 (6)	0 (0)	0 (0)	0 (0)	0 (0)
RPR1A_HUMAN	Regulation of nuclear pre-mRNA domain-containing protein 1A	RPRD1A		0 (0)	0 (0)	0 (0)	3 (3)	2 (2)	4 (4)	3 (2)
FOXK1_HUMAN	Forkhead box protein K1	FOXK1		2 (2)	10 (9)	1 (1)	0 (0)	0 (0)	1 (1)	0 (0)
ALDH2_HUMAN	Aldehyde dehydrogenase, mitochondrial	ALDH2		0 (0)	0 (0)	1 (1)	9 (8)	0 (0)	11 (11)	1 (1)
NU155_HUMAN	Nuclear pore complex protein Nup155	NUP155		1 (1)	4 (3)	2 (2)	4 (3)	0 (0)	7 (5)	0 (0)
BRCC3_HUMAN	Lys-63-specific deubiquitinase BRCC36	BRCC3		2 (2)	1 (1)	0 (0)	2 (2)	1 (1)	1 (1)	0 (0)
IF2G_HUMAN	Eukaryotic translation initiation factor 2 subunit 3	EIF2S3		3 (2)	3 (3)	1 (1)	3 (2)	2 (2)	4 (3)	3 (2)
WDHD1_HUMAN	WD repeat and HMG-box DNA-binding protein 1	WDHD1		0 (0)	1 (1)	1 (1)	7 (7)	2 (1)	5 (5)	0 (0)
VATB2_HUMAN	V-type proton ATPase subunit B, brain isoform	ATP6V1B2		5 (4)	0 (0)	5 (5)	6 (5)	0 (0)	4 (3)	3 (3)
NOB1_HUMAN	RNA-binding protein NOB1	NOB1		4 (3)	1 (1)	2 (2)	4 (3)	0 (0)	5 (3)	1 (1)
LMNA_HUMAN	Prelamin-A/C	LMNA		0 (0)	0 (0)	0 (0)	0 (0)	10 (10)	1 (1)	11 (11)
FSTL1_HUMAN	Follistatin-related protein 1	FSTL1		12 (10)	0 (0)	11 (8)	0 (0)	0 (0)	0 (0)	0 (0)
LAMB1_HUMAN	Laminin subunit beta-1	LAMB1		2 (2)	0 (0)	21 (20)	0 (0)	0 (0)	0 (0)	0 (0)
UGPA_HUMAN	UTP--glucose-1-phosphate uridylyltransferase	UGP2		1 (1)	3 (2)	0 (0)	6 (6)	0 (0)	6 (6)	0 (0)
ILKAP_HUMAN	Integrin-linked kinase-associated serine/threonine phosphatase 2C	ILKAP		2 (2)	8 (6)	2 (2)	2 (2)	1 (1)	4 (4)	2 (2)
MP2K1_HUMAN	Dual specificity mitogen-activated protein kinase kinase 1	MAP2K1		1 (1)	0 (0)	4 (3)	5 (4)	0 (0)	2 (2)	0 (0)
FXR1_HUMAN	Fragile X mental retardation syndrome-related protein 1	FXR1		0 (0)	0 (0)	0 (0)	7 (6)	1 (1)	11 (8)	0 (0)
H2B1B_HUMAN	Histone H2B type 1-B	HIST1H2BB		3 (3)	2 (2)	2 (2)	1 (1)	6 (5)	1 (1)	4 (3)
PRDX5_HUMAN	Peroxiredoxin-5, mitochondrial	PRDX5		0 (0)	2 (2)	0 (0)	9 (6)	2 (2)	7 (6)	3 (3)
DKC1_HUMAN	H/ACA ribonucleoprotein complex subunit 4	DKC1		0 (0)	1 (1)	0 (0)	4 (4)	2 (2)	7 (5)	3 (3)
TEBP_HUMAN	Prostaglandin E synthase 3	PTGES3		1 (1)	5 (3)	0 (0)	6 (5)	2 (2)	3 (3)	3 (2)
NOP58_HUMAN	Nucleolar protein 58	NOP58		0 (0)	0 (0)	0 (0)	7 (6)	0 (0)	10 (10)	0 (0)
NDUA9_HUMAN	NADH dehydrogenase [ubiquinone] 1 alpha subcomplex subunit 9, mitochondrial	NDUFA9		0 (0)	0 (0)	0 (0)	5 (5)	0 (0)	6 (6)	0 (0)
RAB21_HUMAN	Ras-related protein Rab-21	RAB21		4 (4)	4 (3)	4 (4)	0 (0)	0 (0)	0 (0)	1 (1)
ILK_HUMAN	Integrin-linked protein kinase	ILK		0 (0)	1 (1)	2 (2)	6 (5)	1 (1)	9 (8)	0 (0)
CPSF6_HUMAN	Cleavage and polyadenylation specificity factor subunit 6	CPSF6		0 (0)	2 (2)	0 (0)	5 (4)	4 (4)	7 (6)	3 (3)
PPP6_HUMAN	Serine/threonine-protein phosphatase 6 catalytic subunit	PPP6C		5 (4)	0 (0)	3 (3)	5 (5)	1 (1)	5 (5)	0 (0)
H2A1A_HUMAN	Histone H2A type 1-A	HIST1H2AA		2 (2)	2 (2)	2 (2)	1 (1)	3 (3)	1 (1)	1 (1)
TF3C3_HUMAN	General transcription factor 3C polypeptide 3	GTF3C3		3 (3)	2 (2)	3 (3)	4 (4)	0 (0)	1 (1)	0 (0)
BOLA2_HUMAN	BolA-like protein 2	BOLA2		3 (3)	3 (3)	3 (3)	2 (2)	3 (3)	4 (3)	3 (3)
AP2A2_HUMAN	AP-2 complex subunit alpha-2	AP2A2		0 (0)	0 (0)	0 (0)	4 (4)	0 (0)	5 (5)	1 (1)
PPIH_HUMAN	Peptidyl-prolyl cis-trans isomerase H	PPIH		1 (1)	1 (1)	2 (2)	7 (6)	1 (1)	4 (3)	4 (3)
TOM40_HUMAN	Mitochondrial import receptor subunit TOM40 homolog	TOMM40		0 (0)	1 (1)	1 (1)	0 (0)	0 (0)	0 (0)	0 (0)
RPN2_HUMAN	Dolichyl-diphosphooligosaccharide--protein glycosyltransferase subunit 2	RPN2		6 (4)	2 (2)	3 (3)	4 (4)	0 (0)	6 (4)	1 (1)
TRI33_HUMAN	E3 ubiquitin-protein ligase TRIM33	TRIM33		3 (3)	0 (0)	7 (7)	4 (4)	0 (0)	4 (4)	0 (0)
ACPH_HUMAN	Acylamino-acid-releasing enzyme	APEH		3 (2)	1 (1)	1 (1)	5 (4)	3 (3)	4 (4)	3 (3)
IF4H_HUMAN	Eukaryotic translation initiation factor 4H	EIF4H		0 (0)	0 (0)	0 (0)	6 (6)	2 (2)	6 (6)	4 (4)
ERP29_HUMAN	Endoplasmic reticulum resident protein 29	ERP29		0 (0)	0 (0)	0 (0)	8 (7)	4 (4)	5 (5)	5 (5)
ATX2L_HUMAN	Ataxin-2-like protein	ATXN2L		0 (0)	0 (0)	0 (0)	9 (7)	2 (2)	9 (8)	1 (1)
FRAS1_HUMAN	Extracellular matrix protein FRAS1	FRAS1		9 (9)	0 (0)	13 (12)	0 (0)	0 (0)	0 (0)	0 (0)
RUXF_HUMAN	Small nuclear ribonucleoprotein F	SNRPF		3 (3)	4 (4)	3 (3)	2 (2)	2 (2)	2 (2)	2 (2)
RPC1_HUMAN	DNA-directed RNA polymerase III subunit RPC1	POLR3A		0 (0)	0 (0)	0 (0)	5 (5)	0 (0)	7 (7)	1 (1)
LTBP1_HUMAN	Latent-transforming growth factor beta-binding protein 1	LTBP1		9 (9)	0 (0)	13 (11)	0 (0)	0 (0)	0 (0)	0 (0)
ZRAB2_HUMAN	Zinc finger Ran-binding domain-containing protein 2	ZRANB2		4 (4)	3 (3)	5 (5)	3 (2)	0 (0)	1 (1)	1 (1)
ZYX_HUMAN	Zyxin	ZYX		5 (5)	0 (0)	10 (8)	3 (3)	0 (0)	4 (3)	0 (0)
RPAB3_HUMAN	DNA-directed RNA polymerases I, II, and III subunit RPABC3	POLR2H		3 (3)	3 (3)	4 (4)	3 (3)	1 (1)	2 (2)	2 (2)
IPO8_HUMAN	Importin-8	IPO8		0 (0)	0 (0)	0 (0)	7 (7)	1 (1)	7 (7)	0 (0)
RRP12_HUMAN	RRP12-like protein	RRP12		0 (0)	0 (0)	0 (0)	5 (5)	1 (1)	6 (6)	2 (2)
ODPA_HUMAN	Pyruvate dehydrogenase E1 component subunit alpha, somatic form, mitochondrial	PDHA1		1 (1)	3 (3)	3 (3)	5 (5)	3 (3)	4 (4)	2 (2)
ERBB2_HUMAN	Receptor tyrosine-protein kinase erbB-2	ERBB2		8 (7)	0 (0)	14 (13)	0 (0)	0 (0)	0 (0)	0 (0)
MAGD2_HUMAN	Melanoma-associated antigen D2	MAGED2		0 (0)	0 (0)	2 (2)	7 (7)	0 (0)	10 (9)	0 (0)
NTF2_HUMAN	Nuclear transport factor 2	NUTF2		3 (2)	4 (3)	2 (2)	4 (3)	2 (2)	5 (4)	2 (2)
UB2V1_HUMAN	Ubiquitin-conjugating enzyme E2 variant 1	UBE2V1		0 (0)	3 (3)	0 (0)	4 (4)	3 (3)	5 (5)	6 (5)
CHIP_HUMAN	E3 ubiquitin-protein ligase CHIP	STUB1		1 (1)	2 (2)	1 (1)	6 (6)	2 (2)	7 (6)	1 (1)
KDEL2_HUMAN	KDEL motif-containing protein 2	KDELC2		0 (0)	0 (0)	0 (0)	6 (6)	0 (0)	2 (2)	0 (0)
ERD21_HUMAN	ER lumen protein retaining receptor 1	KDELR1		1 (1)	1 (1)	1 (1)	2 (2)	1 (1)	1 (1)	1 (1)
HEAT3_HUMAN	HEAT repeat-containing protein 3	HEATR3		1 (1)	1 (1)	0 (0)	6 (5)	2 (2)	2 (2)	1 (1)
CLIC4_HUMAN	Chloride intracellular channel protein 4	CLIC4		0 (0)	5 (5)	0 (0)	7 (5)	2 (2)	4 (4)	2 (2)
USP9Y_HUMAN	Probable ubiquitin carboxyl-terminal hydrolase FAF-Y	USP9Y		2 (2)	3 (2)	1 (1)	1 (1)	1 (1)	1 (1)	1 (1)
DCD_HUMAN	Dermcidin	DCD		0 (0)	0 (0)	0 (0)	2 (1)	4 (3)	1 (1)	2 (2)
GSTM3_HUMAN	Glutathione S-transferase Mu 3	GSTM3		0 (0)	2 (2)	2 (2)	8 (8)	0 (0)	4 (4)	1 (1)
LACB2_HUMAN	Beta-lactamase-like protein 2	LACTB2		0 (0)	0 (0)	0 (0)	9 (7)	0 (0)	6 (4)	0 (0)
FPPS_HUMAN	Farnesyl pyrophosphate synthase	FDPS		1 (1)	0 (0)	0 (0)	6 (4)	2 (1)	4 (3)	5 (4)
DYR_HUMAN	Dihydrofolate reductase	DHFR		3 (3)	4 (4)	3 (3)	3 (3)	2 (2)	4 (4)	2 (2)
ISOC1_HUMAN	Isochorismatase domain-containing protein 1	ISOC1		2 (2)	6 (5)	2 (2)	5 (5)	3 (3)	1 (1)	1 (1)
NIT2_HUMAN	Omega-amidase NIT2	NIT2		0 (0)	0 (0)	0 (0)	6 (6)	0 (0)	6 (5)	0 (0)
PA1B2_HUMAN	Platelet-activating factor acetylhydrolase IB subunit beta	PAFAH1B2		1 (1)	1 (1)	1 (1)	5 (4)	3 (3)	3 (3)	3 (3)
CSN4_HUMAN	COP9 signalosome complex subunit 4	COPS4		0 (0)	0 (0)	0 (0)	8 (7)	1 (1)	7 (6)	2 (2)
DPYL2_HUMAN	Dihydropyrimidinase-related protein 2	DPYSL2		0 (0)	0 (0)	0 (0)	8 (8)	0 (0)	8 (8)	2 (2)
DYL1_HUMAN	Dynein light chain 1, cytoplasmic	DYNLL1		3 (2)	5 (3)	3 (1)	3 (2)	1 (1)	3 (2)	2 (1)
RAC1_HUMAN	Ras-related C3 botulinum toxin substrate 1	RAC1		3 (3)	2 (2)	2 (2)	4 (3)	4 (4)	2 (2)	2 (2)
ICLN_HUMAN	Methylosome subunit pICln	CLNS1A		0 (0)	1 (1)	0 (0)	6 (4)	0 (0)	7 (4)	0 (0)
NOP2_HUMAN	Putative ribosomal RNA methyltransferase NOP2	NOP2		0 (0)	0 (0)	0 (0)	5 (4)	3 (3)	4 (4)	3 (3)
SC22B_HUMAN	Vesicle-trafficking protein SEC22b	SEC22B		0 (0)	0 (0)	0 (0)	6 (5)	3 (3)	7 (7)	3 (3)
SYMPK_HUMAN	Symplekin	SYMPK		0 (0)	0 (0)	0 (0)	5 (3)	2 (2)	4 (3)	0 (0)
CD027_HUMAN	UPF0609 protein C4orf27	C4orf27		1 (1)	1 (1)	1 (1)	4 (3)	0 (0)	5 (4)	0 (0)
SGTA_HUMAN	Small glutamine-rich tetratricopeptide repeat-containing protein alpha	SGTA		0 (0)	0 (0)	0 (0)	5 (4)	3 (3)	1 (1)	1 (1)
ODO1_HUMAN	2-oxoglutarate dehydrogenase, mitochondrial	OGDH		0 (0)	0 (0)	0 (0)	12 (12)	0 (0)	7 (7)	1 (1)
BCCIP_HUMAN	BRCA2 and CDKN1A-interacting protein	BCCIP		1 (1)	2 (2)	2 (2)	6 (6)	3 (3)	4 (4)	3 (3)
FA98B_HUMAN	Protein FAM98B	FAM98B		0 (0)	1 (1)	0 (0)	3 (3)	2 (2)	8 (6)	1 (1)
G3PT_HUMAN	Glyceraldehyde-3-phosphate dehydrogenase, testis-specific	GAPDHS		2 (2)	2 (2)	1 (1)	3 (3)	2 (2)	4 (3)	2 (2)
TCF25_HUMAN	Transcription factor 25	TCF25		0 (0)	0 (0)	0 (0)	4 (4)	0 (0)	4 (3)	1 (1)
KIF2C_HUMAN	Kinesin-like protein KIF2C	KIF2C		1 (1)	3 (3)	1 (1)	7 (6)	1 (1)	8 (7)	0 (0)
VATC1_HUMAN	V-type proton ATPase subunit C 1	ATP6V1C1		1 (1)	0 (0)	1 (1)	7 (5)	0 (0)	9 (7)	1 (1)
RS21_HUMAN	40S ribosomal protein S21	RPS21		3 (3)	4 (4)	1 (1)	3 (3)	4 (3)	3 (3)	3 (3)
ECHD1_HUMAN	Enoyl-CoA hydratase domain-containing protein 1	ECHDC1		0 (0)	0 (0)	0 (0)	7 (7)	0 (0)	10 (9)	1 (1)
ZN239_HUMAN	Zinc finger protein 239	ZNF239		7 (7)	1 (1)	12 (10)	0 (0)	0 (0)	0 (0)	0 (0)
PTN23_HUMAN	Tyrosine-protein phosphatase non-receptor type 23	PTPN23		0 (0)	0 (0)	0 (0)	7 (7)	0 (0)	4 (4)	0 (0)
B4E3L3_HUMAN	Ubiquitin carboxyl-terminal hydrolase	USP28		3 (1)	3 (1)	2 (1)	2 (1)	6 (1)	1 (1)	3 (1)
S61A1_HUMAN	Protein transport protein Sec61 subunit alpha isoform 1	SEC61A1		0 (0)	1 (1)	0 (0)	2 (2)	2 (2)	3 (3)	0 (0)
P5CR1_HUMAN	Pyrroline-5-carboxylate reductase 1, mitochondrial	PYCR1		0 (0)	1 (1)	1 (1)	6 (4)	1 (1)	8 (6)	2 (2)
SC23B_HUMAN	Protein transport protein Sec23B	SEC23B		2 (1)	2 (1)	1 (1)	4 (3)	2 (1)	3 (2)	1 (1)
PEPD_HUMAN	Xaa-Pro dipeptidase	PEPD		0 (0)	0 (0)	0 (0)	6 (5)	1 (1)	4 (4)	3 (3)
CMTR1_HUMAN	--	--		1 (1)	1 (1)	2 (2)	5 (5)	1 (1)	2 (2)	2 (2)
DPH5_HUMAN	Diphthine synthase	DPH5		6 (6)	3 (3)	4 (4)	2 (2)	1 (1)	2 (2)	1 (1)
ARC1B_HUMAN	Actin-related protein 2/3 complex subunit 1B	ARPC1B		0 (0)	1 (1)	1 (1)	8 (6)	2 (2)	3 (3)	1 (1)
DCAF7_HUMAN	DDB1- and CUL4-associated factor 7	DCAF7		4 (4)	2 (2)	4 (4)	3 (3)	0 (0)	3 (2)	0 (0)
ARI1_HUMAN	E3 ubiquitin-protein ligase ARIH1	ARIH1		4 (3)	0 (0)	9 (8)	1 (1)	1 (1)	3 (2)	1 (1)
TRIM9_HUMAN	E3 ubiquitin-protein ligase TRIM9	TRIM9		7 (7)	0 (0)	12 (10)	0 (0)	0 (0)	0 (0)	0 (0)
AAAT_HUMAN	Neutral amino acid transporter B(0)	SLC1A5		2 (2)	5 (5)	3 (3)	3 (3)	1 (1)	3 (3)	2 (2)
LRP1B_HUMAN	Low-density lipoprotein receptor-related protein 1B	LRP1B		7 (7)	0 (0)	13 (12)	0 (0)	0 (0)	0 (0)	0 (0)
CTNB1_HUMAN	Catenin beta-1	CTNNB1		0 (0)	0 (0)	0 (0)	4 (4)	3 (3)	5 (5)	5 (5)
NDRG1_HUMAN	Protein NDRG1	NDRG1		0 (0)	0 (0)	0 (0)	4 (4)	2 (2)	3 (3)	1 (1)
DENR_HUMAN	Density-regulated protein	DENR		1 (1)	1 (1)	1 (1)	2 (1)	5 (5)	4 (3)	6 (4)
CFA20_HUMAN	--	--		0 (0)	0 (0)	1 (1)	3 (3)	2 (2)	2 (2)	2 (2)
SELO_HUMAN	Selenoprotein O	SELO		0 (0)	0 (0)	0 (0)	9 (6)	0 (0)	5 (5)	0 (0)
EXOSX_HUMAN	Exosome component 10	EXOSC10		0 (0)	0 (0)	0 (0)	5 (5)	0 (0)	5 (5)	2 (2)
PLIN3_HUMAN	Perilipin-3	PLIN3		0 (0)	0 (0)	0 (0)	8 (8)	0 (0)	8 (8)	0 (0)
ACADM_HUMAN	Medium-chain specific acyl-CoA dehydrogenase, mitochondrial	ACADM		0 (0)	0 (0)	1 (1)	11 (11)	0 (0)	3 (3)	0 (0)
EFGM_HUMAN	Elongation factor G, mitochondrial	GFM1		2 (2)	2 (2)	1 (1)	5 (5)	1 (1)	5 (5)	1 (1)
ESYT1_HUMAN	Extended synaptotagmin-1	ESYT1		2 (2)	1 (1)	1 (1)	6 (5)	1 (1)	4 (3)	1 (1)
CSK21_HUMAN	Casein kinase II subunit alpha	CSNK2A1		7 (7)	6 (5)	5 (5)	2 (1)	0 (0)	0 (0)	0 (0)
CPT2_HUMAN	Carnitine O-palmitoyltransferase 2, mitochondrial	CPT2		0 (0)	0 (0)	0 (0)	8 (6)	0 (0)	3 (3)	0 (0)
ANXA1_HUMAN	Annexin A1	ANXA1		0 (0)	0 (0)	0 (0)	0 (0)	12 (9)	0 (0)	6 (5)
ZN598_HUMAN	Zinc finger protein 598	ZNF598		4 (4)	2 (2)	6 (6)	3 (3)	0 (0)	2 (2)	0 (0)
ACL6A_HUMAN	Actin-like protein 6A	ACTL6A		5 (5)	1 (1)	4 (4)	6 (5)	0 (0)	3 (3)	0 (0)
KAP2_HUMAN	cAMP-dependent protein kinase type II-alpha regulatory subunit	PRKAR2A		0 (0)	0 (0)	0 (0)	6 (5)	1 (1)	8 (8)	4 (4)
TXD17_HUMAN	Thioredoxin domain-containing protein 17	TXNDC17		2 (2)	5 (3)	0 (0)	5 (4)	0 (0)	4 (3)	3 (2)
SKP1_HUMAN	S-phase kinase-associated protein 1	SKP1		5 (5)	1 (1)	9 (8)	1 (1)	1 (1)	2 (2)	1 (1)
CSN8_HUMAN	COP9 signalosome complex subunit 8	COPS8		0 (0)	0 (0)	0 (0)	7 (5)	2 (2)	5 (4)	1 (1)
KS6A1_HUMAN	Ribosomal protein S6 kinase alpha-1	RPS6KA1		0 (0)	0 (0)	0 (0)	4 (4)	0 (0)	6 (5)	2 (2)
EXOS7_HUMAN	Exosome complex component RRP42	EXOSC7		3 (3)	4 (4)	2 (2)	3 (3)	2 (2)	5 (4)	1 (1)
DJC13_HUMAN	DnaJ homolog subfamily C member 13	DNAJC13		0 (0)	0 (0)	0 (0)	7 (6)	0 (0)	4 (4)	1 (1)
NAA50_HUMAN	N-alpha-acetyltransferase 50	NAA50		3 (2)	6 (5)	1 (1)	4 (4)	1 (1)	4 (3)	1 (1)
QCR2_HUMAN	Cytochrome b-c1 complex subunit 2, mitochondrial	UQCRC2		1 (1)	1 (1)	2 (2)	6 (5)	0 (0)	6 (6)	0 (0)
TCRG1_HUMAN	Transcription elongation regulator 1	TCERG1		0 (0)	0 (0)	0 (0)	8 (8)	1 (1)	9 (8)	2 (2)
KHDR1_HUMAN	KH domain-containing, RNA-binding, signal transduction-associated protein 1	KHDRBS1		0 (0)	0 (0)	0 (0)	6 (5)	5 (5)	4 (3)	5 (4)
NFS1_HUMAN	Cysteine desulfurase, mitochondrial	NFS1		0 (0)	0 (0)	2 (2)	9 (7)	0 (0)	8 (6)	0 (0)
B4DP06_HUMAN	cDNA FLJ57133, highly similar to Bifunctional purine biosynthesis protein PURH	--		2 (1)	1 (1)	2 (1)	4 (1)	2 (1)	7 (1)	2 (1)
NCKP1_HUMAN	Nck-associated protein 1	NCKAP1		0 (0)	0 (0)	0 (0)	7 (7)	1 (1)	2 (2)	2 (2)
FKB10_HUMAN	Peptidyl-prolyl cis-trans isomerase FKBP10	FKBP10		0 (0)	0 (0)	0 (0)	6 (6)	2 (2)	4 (4)	0 (0)
OSBL9_HUMAN	Oxysterol-binding protein-related protein 9	OSBPL9		1 (1)	2 (2)	1 (1)	4 (3)	2 (2)	1 (1)	1 (1)
NEK9_HUMAN	Serine/threonine-protein kinase Nek9	NEK9		2 (2)	2 (2)	1 (1)	7 (7)	1 (1)	5 (5)	1 (1)
MOES_HUMAN	Moesin	MSN		2 (2)	3 (3)	1 (1)	1 (1)	3 (2)	5 (4)	4 (4)
RRP5_HUMAN	Protein RRP5 homolog	PDCD11		0 (0)	0 (0)	0 (0)	7 (6)	0 (0)	5 (5)	0 (0)
XRN2_HUMAN	5'-3' exoribonuclease 2	XRN2		1 (1)	0 (0)	1 (1)	3 (3)	0 (0)	7 (6)	1 (1)
WDR61_HUMAN	WD repeat-containing protein 61	WDR61		0 (0)	0 (0)	1 (1)	4 (4)	0 (0)	6 (5)	3 (2)
NDRG3_HUMAN	Protein NDRG3	NDRG3		0 (0)	0 (0)	0 (0)	3 (3)	0 (0)	1 (1)	0 (0)
VTA1_HUMAN	Vacuolar protein sorting-associated protein VTA1 homolog	VTA1		0 (0)	0 (0)	0 (0)	7 (5)	1 (1)	5 (5)	2 (2)
NU160_HUMAN	Nuclear pore complex protein Nup160	NUP160		0 (0)	1 (1)	0 (0)	3 (3)	0 (0)	2 (2)	0 (0)
LDH6B_HUMAN	L-lactate dehydrogenase A-like 6B	LDHAL6B		1 (1)	0 (0)	1 (1)	2 (1)	0 (0)	3 (2)	3 (2)
H2A1B_HUMAN	Histone H2A type 1-B/E	HIST1H2AB		2 (1)	2 (1)	2 (1)	1 (1)	2 (1)	1 (1)	1 (1)
RM01_HUMAN	39S ribosomal protein L1, mitochondrial	MRPL1		0 (0)	0 (0)	0 (0)	7 (5)	0 (0)	7 (6)	0 (0)
MTPN_HUMAN	Myotrophin	MTPN		1 (1)	1 (1)	1 (1)	4 (3)	2 (1)	4 (3)	2 (2)
K1C23_HUMAN	Keratin, type I cytoskeletal 23	KRT23		0 (0)	0 (0)	0 (0)	0 (0)	4 (3)	0 (0)	11 (10)
PERQ2_HUMAN	PERQ amino acid-rich with GYF domain-containing protein 2	GIGYF2		0 (0)	0 (0)	0 (0)	4 (4)	2 (2)	4 (4)	1 (1)
GLOD4_HUMAN	Glyoxalase domain-containing protein 4	GLOD4		1 (1)	1 (1)	1 (1)	4 (4)	3 (3)	6 (6)	3 (3)
TBL3_HUMAN	Transducin beta-like protein 3	TBL3		2 (2)	3 (3)	1 (1)	4 (3)	0 (0)	2 (2)	0 (0)
NB5R3_HUMAN	NADH-cytochrome b5 reductase 3	CYB5R3		3 (3)	4 (4)	2 (2)	2 (2)	1 (1)	1 (1)	0 (0)
LAMA4_HUMAN	Laminin subunit alpha-4	LAMA4		8 (8)	0 (0)	11 (11)	0 (0)	0 (0)	0 (0)	0 (0)
DDI2_HUMAN	Protein DDI1 homolog 2	DDI2		3 (3)	6 (5)	2 (2)	4 (4)	1 (1)	2 (2)	1 (1)
THOC3_HUMAN	THO complex subunit 3	THOC3		2 (2)	2 (2)	3 (3)	4 (4)	1 (1)	6 (5)	1 (1)
PSME4_HUMAN	Proteasome activator complex subunit 4	PSME4		0 (0)	0 (0)	0 (0)	9 (8)	0 (0)	3 (3)	0 (0)
WDR26_HUMAN	WD repeat-containing protein 26	WDR26		0 (0)	0 (0)	0 (0)	9 (7)	0 (0)	6 (5)	0 (0)
BAG6_HUMAN	Large proline-rich protein BAG6	BAG6		0 (0)	0 (0)	0 (0)	8 (8)	1 (1)	4 (4)	0 (0)
UGDH_HUMAN	UDP-glucose 6-dehydrogenase	UGDH		0 (0)	2 (2)	0 (0)	7 (6)	2 (2)	3 (3)	1 (1)
SP16H_HUMAN	FACT complex subunit SPT16	SUPT16H		3 (3)	2 (2)	1 (1)	6 (6)	0 (0)	4 (3)	2 (2)
CELR2_HUMAN	Cadherin EGF LAG seven-pass G-type receptor 2	CELSR2		9 (8)	0 (0)	10 (8)	0 (0)	0 (0)	0 (0)	0 (0)
CNDD3_HUMAN	Condensin-2 complex subunit D3	NCAPD3		0 (0)	0 (0)	0 (0)	7 (7)	0 (0)	4 (4)	0 (0)
RS27_HUMAN	40S ribosomal protein S27	RPS27		3 (2)	3 (2)	3 (2)	3 (2)	3 (1)	1 (1)	3 (1)
PDLI1_HUMAN	PDZ and LIM domain protein 1	PDLIM1		5 (5)	2 (2)	5 (5)	2 (2)	0 (0)	4 (4)	1 (1)
FKBP3_HUMAN	Peptidyl-prolyl cis-trans isomerase FKBP3	FKBP3		0 (0)	0 (0)	0 (0)	6 (6)	0 (0)	5 (4)	1 (1)
ARL1_HUMAN	ADP-ribosylation factor-like protein 1	ARL1		4 (4)	3 (3)	3 (3)	2 (2)	2 (2)	1 (1)	3 (3)
CASPE_HUMAN	Caspase-14	CASP14		0 (0)	0 (0)	0 (0)	2 (2)	3 (3)	0 (0)	8 (6)
CSN5_HUMAN	COP9 signalosome complex subunit 5	COPS5		2 (2)	1 (1)	3 (3)	3 (3)	1 (1)	4 (4)	4 (4)
ZFR_HUMAN	Zinc finger RNA-binding protein	ZFR		0 (0)	0 (0)	0 (0)	7 (7)	0 (0)	6 (5)	2 (2)
TNPO2_HUMAN	Transportin-2	TNPO2		0 (0)	0 (0)	0 (0)	3 (3)	2 (2)	3 (2)	0 (0)
NADC_HUMAN	Nicotinate-nucleotide pyrophosphorylase [carboxylating]	QPRT		0 (0)	0 (0)	0 (0)	7 (5)	1 (1)	6 (5)	0 (0)
TMM33_HUMAN	Transmembrane protein 33	TMEM33		0 (0)	1 (1)	0 (0)	5 (4)	4 (4)	4 (3)	2 (2)
CDK2_HUMAN	Cyclin-dependent kinase 2	CDK2		0 (0)	0 (0)	0 (0)	5 (5)	1 (1)	6 (5)	2 (2)
TRM1L_HUMAN	TRMT1-like protein	TRMT1L		0 (0)	1 (1)	1 (1)	4 (4)	1 (1)	3 (2)	1 (1)
WDR36_HUMAN	WD repeat-containing protein 36	WDR36		0 (0)	2 (2)	1 (1)	4 (4)	1 (1)	1 (1)	1 (1)
TIPRL_HUMAN	TIP41-like protein	TIPRL		3 (3)	4 (4)	3 (3)	2 (2)	1 (1)	1 (1)	3 (2)
PTPA_HUMAN	Serine/threonine-protein phosphatase 2A activator	PPP2R4		0 (0)	0 (0)	0 (0)	5 (4)	2 (2)	6 (5)	3 (3)
HPBP1_HUMAN	Hsp70-binding protein 1	HSPBP1		0 (0)	0 (0)	0 (0)	8 (8)	1 (1)	3 (3)	1 (1)
XPP3_HUMAN	Probable Xaa-Pro aminopeptidase 3	XPNPEP3		2 (1)	1 (1)	1 (1)	5 (4)	2 (1)	2 (1)	1 (1)
RPA1_HUMAN	DNA-directed RNA polymerase I subunit RPA1	POLR1A		1 (1)	1 (1)	3 (3)	2 (2)	0 (0)	4 (4)	0 (0)
FBLI1_HUMAN	Filamin-binding LIM protein 1	FBLIM1		9 (8)	1 (1)	8 (7)	0 (0)	0 (0)	0 (0)	0 (0)
CAB39_HUMAN	Calcium-binding protein 39	CAB39		0 (0)	0 (0)	0 (0)	5 (5)	2 (2)	8 (8)	0 (0)
MTA2_HUMAN	Metastasis-associated protein MTA2	MTA2		0 (0)	1 (1)	0 (0)	5 (4)	1 (1)	9 (9)	0 (0)
NMD3_HUMAN	60S ribosomal export protein NMD3	NMD3		4 (4)	3 (2)	7 (7)	3 (3)	0 (0)	0 (0)	1 (1)
MRE11_HUMAN	Double-strand break repair protein MRE11A	MRE11A		0 (0)	0 (0)	0 (0)	7 (7)	1 (1)	6 (6)	1 (1)
JIP4_HUMAN	C-Jun-amino-terminal kinase-interacting protein 4	SPAG9		0 (0)	1 (1)	0 (0)	6 (6)	0 (0)	4 (4)	2 (2)
NOTC3_HUMAN	Neurogenic locus notch homolog protein 3	NOTCH3		5 (5)	0 (0)	13 (13)	0 (0)	0 (0)	0 (0)	0 (0)
PPIL1_HUMAN	Peptidyl-prolyl cis-trans isomerase-like 1	PPIL1		0 (0)	0 (0)	0 (0)	6 (4)	1 (1)	5 (3)	2 (1)
RAB5C_HUMAN	Ras-related protein Rab-5C	RAB5C		4 (3)	3 (3)	5 (4)	0 (0)	2 (2)	1 (1)	3 (3)
K22E_HUMANC	--	--		0 (0)	0 (0)	0 (0)	2 (1)	2 (1)	2 (1)	2 (1)
F8W7C6_HUMAN	Uncharacterized protein	RPL10		4 (2)	4 (2)	3 (2)	3 (2)	1 (1)	1 (1)	2 (1)
ATPO_HUMAN	ATP synthase subunit O, mitochondrial	ATP5O		0 (0)	0 (0)	0 (0)	9 (7)	1 (1)	3 (3)	1 (1)
STAT1_HUMAN	Signal transducer and activator of transcription 1-alpha/beta	STAT1		2 (2)	1 (1)	0 (0)	7 (7)	1 (1)	3 (3)	1 (1)
IGHG1_HUMAN	Ig gamma-1 chain C region	IGHG1		0 (0)	0 (0)	0 (0)	0 (0)	6 (6)	1 (1)	8 (6)
IMA4_HUMAN	Importin subunit alpha-4	KPNA4		1 (1)	1 (1)	1 (1)	3 (3)	3 (3)	4 (3)	4 (3)
MAT2B_HUMAN	Methionine adenosyltransferase 2 subunit beta	MAT2B		0 (0)	1 (1)	0 (0)	5 (4)	1 (1)	7 (6)	4 (4)
TNAP3_HUMAN	Tumor necrosis factor alpha-induced protein 3	TNFAIP3		7 (7)	0 (0)	11 (11)	0 (0)	0 (0)	0 (0)	0 (0)
TRAF4_HUMAN	TNF receptor-associated factor 4	TRAF4		9 (6)	0 (0)	9 (8)	0 (0)	0 (0)	0 (0)	0 (0)
FCL_HUMAN	GDP-L-fucose synthase	TSTA3		0 (0)	1 (1)	1 (1)	6 (5)	1 (1)	3 (3)	0 (0)
ZW10_HUMAN	Centromere/kinetochore protein zw10 homolog	ZW10		0 (0)	0 (0)	0 (0)	6 (5)	0 (0)	8 (8)	0 (0)
ARF4_HUMAN	ADP-ribosylation factor 4	ARF4		3 (3)	3 (3)	3 (3)	3 (3)	2 (2)	3 (3)	1 (1)
FUMH_HUMAN	Fumarate hydratase, mitochondrial	FH		0 (0)	0 (0)	2 (1)	4 (4)	3 (3)	5 (5)	4 (4)
CDK5_HUMAN	Cyclin-dependent kinase 5	CDK5		1 (1)	3 (3)	3 (3)	4 (4)	2 (2)	1 (1)	3 (3)
CSK22_HUMAN	Casein kinase II subunit alpha'	CSNK2A2		3 (3)	0 (0)	1 (1)	8 (8)	0 (0)	3 (3)	2 (2)
PDLI5_HUMAN	PDZ and LIM domain protein 5	PDLIM5		3 (3)	1 (1)	4 (3)	4 (4)	1 (1)	4 (4)	1 (1)
BCLF1_HUMAN	Bcl-2-associated transcription factor 1	BCLAF1		0 (0)	0 (0)	0 (0)	5 (5)	0 (0)	6 (6)	0 (0)
MMTA2_HUMAN	Multiple myeloma tumor-associated protein 2	MMTAG2		1 (1)	1 (1)	3 (2)	2 (2)	3 (3)	1 (1)	2 (2)
MTNA_HUMAN	Methylthioribose-1-phosphate isomerase	MRI1		3 (3)	5 (5)	3 (3)	4 (2)	1 (1)	1 (1)	1 (1)
SC24B_HUMAN	Protein transport protein Sec24B	SEC24B		0 (0)	0 (0)	0 (0)	1 (1)	0 (0)	2 (2)	0 (0)
ZA2G_HUMAN	Zinc-alpha-2-glycoprotein	AZGP1		0 (0)	0 (0)	0 (0)	0 (0)	5 (5)	1 (1)	7 (6)
SAP_HUMAN	Proactivator polypeptide	PSAP		5 (5)	0 (0)	8 (7)	0 (0)	2 (2)	1 (1)	1 (1)
B1AK88_HUMAN	Capping protein (Actin filament) muscle Z-line, beta	CAPZB		2 (2)	3 (2)	1 (1)	3 (2)	5 (4)	2 (2)	1 (1)
TOP3B_HUMAN	DNA topoisomerase 3-beta-1	TOP3B		4 (4)	0 (0)	7 (5)	2 (2)	0 (0)	1 (1)	0 (0)
MYO1B_HUMAN	Myosin-Ib	MYO1B		0 (0)	0 (0)	1 (1)	4 (4)	0 (0)	5 (4)	1 (1)
DPOLA_HUMAN	DNA polymerase alpha catalytic subunit	POLA1		0 (0)	0 (0)	1 (1)	6 (6)	0 (0)	5 (5)	0 (0)
RU2A_HUMAN	U2 small nuclear ribonucleoprotein A'	SNRPA1		4 (3)	7 (6)	4 (3)	1 (1)	0 (0)	0 (0)	1 (1)
ARF6_HUMAN	ADP-ribosylation factor 6	ARF6		2 (2)	3 (3)	2 (2)	3 (3)	2 (2)	2 (2)	3 (3)
TYPH_HUMAN	Thymidine phosphorylase	TYMP		0 (0)	0 (0)	0 (0)	0 (0)	3 (2)	2 (1)	8 (7)
CTBP2_HUMAN	C-terminal-binding protein 2	CTBP2		5 (5)	0 (0)	4 (4)	1 (1)	1 (1)	3 (3)	1 (1)
SSU72_HUMAN	RNA polymerase II subunit A C-terminal domain phosphatase SSU72	SSU72		5 (5)	6 (6)	6 (6)	0 (0)	0 (0)	0 (0)	0 (0)
INSR_HUMAN	Insulin receptor	INSR		5 (4)	0 (0)	12 (11)	0 (0)	0 (0)	0 (0)	0 (0)
Q53FI7_HUMAN	Four and a half LIM domains 1 variant	--		7 (3)	5 (2)	5 (3)	0 (0)	0 (0)	0 (0)	0 (0)
H31T_HUMAN	Histone H3.1t	HIST3H3		1 (1)	2 (2)	1 (1)	2 (2)	4 (3)	2 (2)	2 (2)
CRK_HUMAN	Adapter molecule crk	CRK		0 (0)	0 (0)	0 (0)	6 (4)	1 (1)	5 (3)	1 (1)
RALY_HUMAN	RNA-binding protein Raly	RALY		0 (0)	1 (1)	1 (1)	6 (5)	1 (1)	6 (5)	1 (1)
GSTM2_HUMAN	Glutathione S-transferase Mu 2	GSTM2		0 (0)	0 (0)	0 (0)	5 (4)	3 (3)	4 (4)	2 (2)
SUCA_HUMAN	Succinyl-CoA ligase [ADP/GDP-forming] subunit alpha, mitochondrial	SUCLG1		1 (1)	1 (1)	3 (3)	5 (4)	0 (0)	1 (1)	1 (1)
RL35_HUMAN	60S ribosomal protein L35	RPL35		2 (2)	1 (1)	1 (1)	2 (2)	3 (3)	1 (1)	2 (2)
IF5_HUMAN	Eukaryotic translation initiation factor 5	EIF5		0 (0)	0 (0)	0 (0)	6 (4)	2 (2)	4 (3)	4 (3)
GLMN_HUMAN	Glomulin	GLMN		0 (0)	0 (0)	0 (0)	5 (5)	2 (2)	4 (4)	2 (2)
PICAL_HUMAN	Phosphatidylinositol-binding clathrin assembly protein	PICALM		0 (0)	0 (0)	0 (0)	7 (5)	0 (0)	6 (5)	0 (0)
DPOD2_HUMAN	DNA polymerase delta subunit 2	POLD2		1 (1)	0 (0)	1 (1)	5 (4)	1 (1)	5 (4)	1 (1)
PRI2_HUMAN	DNA primase large subunit	PRIM2		0 (0)	0 (0)	0 (0)	5 (5)	1 (1)	6 (6)	0 (0)
DDX42_HUMAN	ATP-dependent RNA helicase DDX42	DDX42		0 (0)	0 (0)	0 (0)	7 (7)	0 (0)	8 (8)	0 (0)
RFC3_HUMAN	Replication factor C subunit 3	RFC3		0 (0)	0 (0)	0 (0)	5 (5)	2 (2)	5 (5)	5 (5)
PPID_HUMAN	Peptidyl-prolyl cis-trans isomerase D	PPID		0 (0)	0 (0)	0 (0)	5 (5)	1 (1)	6 (6)	2 (2)
FKBP5_HUMAN	Peptidyl-prolyl cis-trans isomerase FKBP5	FKBP5		0 (0)	0 (0)	0 (0)	8 (7)	1 (1)	4 (4)	2 (2)
BYST_HUMAN	Bystin	BYSL		0 (0)	0 (0)	0 (0)	2 (2)	2 (1)	1 (1)	1 (1)
MED23_HUMAN	Mediator of RNA polymerase II transcription subunit 23	MED23		0 (0)	0 (0)	0 (0)	5 (5)	0 (0)	5 (5)	1 (1)
UNK_HUMAN	RING finger protein unkempt homolog	UNK		8 (7)	1 (1)	8 (8)	0 (0)	0 (0)	0 (0)	0 (0)
UBE3A_HUMAN	Ubiquitin-protein ligase E3A	UBE3A		1 (1)	2 (2)	3 (3)	5 (5)	0 (0)	2 (2)	0 (0)
IDH3B_HUMAN	Isocitrate dehydrogenase [NAD] subunit beta, mitochondrial	IDH3B		0 (0)	0 (0)	0 (0)	6 (5)	0 (0)	8 (6)	1 (1)
WDR5_HUMAN	WD repeat-containing protein 5	WDR5		0 (0)	1 (1)	2 (2)	8 (7)	0 (0)	6 (6)	0 (0)
KCY_HUMAN	UMP-CMP kinase	CMPK1		0 (0)	0 (0)	0 (0)	3 (3)	0 (0)	2 (2)	2 (2)
UBE2K_HUMAN	Ubiquitin-conjugating enzyme E2 K	UBE2K		0 (0)	0 (0)	0 (0)	4 (3)	2 (2)	5 (4)	1 (1)
ZN330_HUMAN	Zinc finger protein 330	ZNF330		5 (5)	2 (2)	9 (7)	0 (0)	0 (0)	0 (0)	1 (1)
CAH8_HUMAN	Carbonic anhydrase-related protein	CA8		3 (3)	3 (3)	3 (3)	3 (3)	2 (2)	2 (2)	1 (1)
HTSF1_HUMAN	HIV Tat-specific factor 1	HTATSF1		0 (0)	2 (2)	1 (1)	6 (6)	1 (1)	5 (5)	1 (1)
SUMO2_HUMAN	Small ubiquitin-related modifier 2	SUMO2		0 (0)	1 (1)	0 (0)	2 (1)	2 (1)	3 (2)	2 (1)
TSNAX_HUMAN	Translin-associated protein X	TSNAX		0 (0)	0 (0)	0 (0)	3 (3)	4 (4)	3 (3)	1 (1)
HINT2_HUMAN	Histidine triad nucleotide-binding protein 2, mitochondrial	HINT2		0 (0)	0 (0)	0 (0)	3 (2)	2 (2)	2 (2)	1 (1)
HMGB2_HUMAN	High mobility group protein B2	HMGB2		0 (0)	0 (0)	0 (0)	3 (2)	1 (1)	4 (2)	2 (2)
MYPT1_HUMAN	Protein phosphatase 1 regulatory subunit 12A	PPP1R12A		0 (0)	0 (0)	0 (0)	11 (9)	0 (0)	4 (4)	1 (1)
EHMT1_HUMAN	Histone-lysine N-methyltransferase EHMT1	EHMT1		6 (6)	0 (0)	11 (10)	0 (0)	0 (0)	0 (0)	0 (0)
ZNF24_HUMAN	Zinc finger protein 24	ZNF24		7 (6)	1 (1)	4 (4)	1 (1)	0 (0)	0 (0)	0 (0)
GAK_HUMAN	Cyclin-G-associated kinase	GAK		0 (0)	2 (2)	0 (0)	2 (2)	0 (0)	2 (2)	1 (1)
DPOE1_HUMAN	DNA polymerase epsilon catalytic subunit A	POLE		0 (0)	0 (0)	1 (1)	2 (2)	0 (0)	2 (2)	0 (0)
RL26_HUMAN	60S ribosomal protein L26	RPL26		1 (1)	1 (1)	0 (0)	1 (1)	1 (1)	1 (1)	1 (1)
RS15_HUMAN	40S ribosomal protein S15	RPS15		3 (2)	3 (2)	2 (2)	1 (1)	0 (0)	1 (1)	0 (0)
RAVR1_HUMAN	Ribonucleoprotein PTB-binding 1	RAVER1		1 (1)	0 (0)	0 (0)	5 (5)	0 (0)	1 (1)	0 (0)
GT251_HUMAN	Procollagen galactosyltransferase 1	GLT25D1		4 (4)	3 (3)	6 (6)	2 (2)	0 (0)	0 (0)	0 (0)
RPC2_HUMAN	DNA-directed RNA polymerase III subunit RPC2	POLR3B		0 (0)	0 (0)	3 (3)	3 (3)	0 (0)	4 (4)	1 (1)
ILVBL_HUMAN	Acetolactate synthase-like protein	ILVBL		0 (0)	0 (0)	1 (1)	4 (3)	0 (0)	4 (2)	0 (0)
STAG2_HUMAN	Cohesin subunit SA-2	STAG2		0 (0)	0 (0)	0 (0)	7 (4)	2 (2)	5 (4)	1 (1)
HMGB3_HUMAN	High mobility group protein B3	HMGB3		0 (0)	0 (0)	0 (0)	5 (5)	0 (0)	5 (4)	1 (1)
SPT6H_HUMAN	Transcription elongation factor SPT6	SUPT6H		0 (0)	0 (0)	0 (0)	7 (6)	0 (0)	4 (4)	0 (0)
RT22_HUMAN	28S ribosomal protein S22, mitochondrial	MRPS22		0 (0)	0 (0)	0 (0)	7 (7)	0 (0)	7 (7)	0 (0)
OGT1_HUMAN	UDP-N-acetylglucosamine--peptide N-acetylglucosaminyltransferase 110 kDa subunit	OGT		0 (0)	1 (1)	0 (0)	5 (5)	1 (1)	3 (3)	0 (0)
CATB_HUMAN	Cathepsin B	CTSB		1 (1)	0 (0)	3 (3)	1 (1)	2 (2)	1 (1)	2 (2)
EMD_HUMAN	Emerin	EMD		4 (4)	6 (6)	5 (5)	0 (0)	0 (0)	1 (1)	0 (0)
ZF64B_HUMAN	Zinc finger protein 64 homolog, isoforms 3 and 4	ZFP64		8 (8)	1 (1)	7 (6)	0 (0)	0 (0)	0 (0)	0 (0)
VAPA_HUMAN	Vesicle-associated membrane protein-associated protein A	VAPA		1 (1)	3 (3)	0 (0)	6 (4)	1 (1)	3 (2)	2 (2)
UBP51_HUMAN	Ubiquitin carboxyl-terminal hydrolase 51	USP51		0 (0)	1 (1)	0 (0)	1 (1)	2 (2)	0 (0)	0 (0)
RUXE_HUMAN	Small nuclear ribonucleoprotein E	SNRPE		2 (2)	1 (1)	1 (1)	4 (4)	1 (1)	2 (2)	1 (1)
SIAS_HUMAN	Sialic acid synthase	NANS		2 (2)	2 (2)	4 (4)	4 (4)	0 (0)	2 (2)	0 (0)
NOC4L_HUMAN	Nucleolar complex protein 4 homolog	NOC4L		0 (0)	0 (0)	0 (0)	4 (4)	1 (1)	3 (3)	0 (0)
BZW2_HUMAN	Basic leucine zipper and W2 domain-containing protein 2	BZW2		0 (0)	0 (0)	0 (0)	3 (3)	1 (1)	5 (5)	0 (0)
PKN2_HUMAN	Serine/threonine-protein kinase N2	PKN2		2 (2)	1 (1)	2 (2)	6 (5)	0 (0)	3 (3)	0 (0)
MTMR1_HUMAN	Myotubularin-related protein 1	MTMR1		1 (1)	0 (0)	0 (0)	5 (4)	1 (1)	1 (1)	0 (0)
NEUL_HUMAN	Neurolysin, mitochondrial	NLN		0 (0)	0 (0)	0 (0)	3 (3)	0 (0)	5 (4)	2 (2)
PHB2_HUMAN	Prohibitin-2	PHB2		6 (6)	4 (4)	6 (5)	0 (0)	0 (0)	0 (0)	0 (0)
LAT1_HUMAN	Large neutral amino acids transporter small subunit 1	SLC7A5		2 (2)	1 (1)	2 (2)	2 (2)	2 (2)	3 (2)	1 (1)
GNAI3_HUMAN	Guanine nucleotide-binding protein G(k) subunit alpha	GNAI3		1 (1)	0 (0)	2 (1)	5 (5)	0 (0)	2 (2)	0 (0)
HM13_HUMAN	Minor histocompatibility antigen H13	HM13		1 (1)	3 (3)	2 (2)	5 (4)	1 (1)	2 (2)	2 (1)
SNX6_HUMAN	Sorting nexin-6	SNX6		0 (0)	0 (0)	0 (0)	5 (5)	2 (2)	7 (6)	2 (2)
RT09_HUMAN	28S ribosomal protein S9, mitochondrial	MRPS9		0 (0)	1 (1)	0 (0)	6 (6)	0 (0)	6 (6)	0 (0)
DNLI3_HUMAN	DNA ligase 3	LIG3		1 (1)	1 (1)	2 (1)	7 (7)	1 (1)	3 (3)	0 (0)
REPI1_HUMAN	Replication initiator 1	REPIN1		0 (0)	0 (0)	0 (0)	2 (2)	0 (0)	2 (2)	1 (1)
SRSF1_HUMAN	Serine/arginine-rich splicing factor 1	SRSF1		0 (0)	0 (0)	0 (0)	5 (5)	3 (3)	3 (3)	4 (4)
SH3G1_HUMAN	Endophilin-A2	SH3GL1		0 (0)	0 (0)	0 (0)	8 (7)	1 (1)	4 (4)	0 (0)
DCUP_HUMAN	Uroporphyrinogen decarboxylase	UROD		0 (0)	0 (0)	0 (0)	4 (3)	1 (1)	2 (2)	1 (1)
RS29_HUMAN	40S ribosomal protein S29	RPS29		0 (0)	1 (1)	1 (1)	1 (1)	2 (1)	1 (1)	0 (0)
EFTS_HUMAN	Elongation factor Ts, mitochondrial	TSFM		0 (0)	0 (0)	2 (2)	3 (3)	1 (1)	3 (2)	1 (1)
SBSN_HUMAN	Suprabasin	SBSN		0 (0)	0 (0)	0 (0)	0 (0)	5 (3)	1 (1)	7 (5)
ROCK1_HUMAN	Rho-associated protein kinase 1	ROCK1		1 (1)	0 (0)	6 (6)	4 (3)	0 (0)	1 (1)	0 (0)
KRT81_HUMAN	Keratin, type II cuticular Hb1	KRT81		0 (0)	0 (0)	0 (0)	1 (1)	4 (4)	0 (0)	2 (2)
ATPG_HUMAN	ATP synthase subunit gamma, mitochondrial	ATP5C1		0 (0)	0 (0)	2 (2)	3 (3)	0 (0)	4 (3)	0 (0)
RS30_HUMAN	40S ribosomal protein S30	FAU		1 (1)	1 (1)	1 (1)	1 (1)	2 (1)	1 (1)	1 (1)
GET4_HUMAN	Golgi to ER traffic protein 4 homolog	GET4		3 (2)	2 (1)	4 (4)	1 (1)	0 (0)	2 (2)	1 (1)
NUDT5_HUMAN	ADP-sugar pyrophosphatase	NUDT5		0 (0)	0 (0)	0 (0)	1 (1)	5 (5)	3 (3)	4 (4)
VPS4B_HUMAN	Vacuolar protein sorting-associated protein 4B	VPS4B		0 (0)	0 (0)	0 (0)	4 (4)	0 (0)	3 (3)	0 (0)
FBX22_HUMAN	F-box only protein 22	FBXO22		1 (1)	2 (2)	2 (2)	4 (4)	2 (2)	2 (2)	1 (1)
GLYC_HUMAN	Serine hydroxymethyltransferase, cytosolic	SHMT1		0 (0)	0 (0)	0 (0)	4 (4)	3 (3)	3 (3)	2 (2)
E2AK2_HUMAN	Interferon-induced, double-stranded RNA-activated protein kinase	EIF2AK2		1 (1)	1 (1)	1 (1)	4 (3)	1 (1)	5 (4)	1 (1)
EGFL7_HUMAN	Epidermal growth factor-like protein 7	EGFL7		7 (5)	0 (0)	8 (6)	0 (0)	0 (0)	0 (0)	0 (0)
RT34_HUMAN	28S ribosomal protein S34, mitochondrial	MRPS34		0 (0)	1 (1)	1 (1)	5 (5)	1 (1)	6 (5)	0 (0)
SYDM_HUMAN	Aspartyl-tRNA synthetase, mitochondrial	DARS2		0 (0)	3 (3)	2 (2)	5 (5)	0 (0)	4 (3)	0 (0)
ZFYV1_HUMAN	Zinc finger FYVE domain-containing protein 1	ZFYVE1		7 (7)	0 (0)	8 (7)	0 (0)	0 (0)	0 (0)	0 (0)
RL3L_HUMAN	60S ribosomal protein L3-like	RPL3L		2 (2)	2 (2)	1 (1)	3 (3)	2 (2)	1 (1)	1 (1)
IMA3_HUMAN	Importin subunit alpha-3	KPNA3		1 (1)	1 (1)	1 (1)	4 (3)	0 (0)	4 (2)	2 (1)
TLE3_HUMAN	Transducin-like enhancer protein 3	TLE3		0 (0)	2 (2)	1 (1)	2 (2)	2 (2)	3 (3)	2 (2)
TARB1_HUMAN	Probable methyltransferase TARBP1	TARBP1		0 (0)	0 (0)	0 (0)	5 (5)	0 (0)	3 (3)	1 (1)
GYS1_HUMAN	Glycogen [starch] synthase, muscle	GYS1		0 (0)	2 (2)	0 (0)	2 (2)	0 (0)	4 (3)	1 (1)
SPC24_HUMAN	Kinetochore protein Spc24	SPC24		0 (0)	0 (0)	0 (0)	6 (5)	0 (0)	9 (7)	0 (0)
TOE1_HUMAN	Target of EGR1 protein 1	TOE1		1 (1)	1 (1)	2 (2)	3 (2)	1 (1)	2 (2)	0 (0)
NAA16_HUMAN	N-alpha-acetyltransferase 16, NatA auxiliary subunit	NAA16		0 (0)	0 (0)	0 (0)	6 (6)	0 (0)	7 (6)	0 (0)
DUS3L_HUMAN	tRNA-dihydrouridine synthase 3-like	DUS3L		0 (0)	0 (0)	0 (0)	5 (5)	0 (0)	8 (5)	0 (0)
ANKH1_HUMAN	Ankyrin repeat and KH domain-containing protein 1	ANKHD1		0 (0)	0 (0)	0 (0)	7 (7)	0 (0)	7 (7)	0 (0)
COG7_HUMAN	Conserved oligomeric Golgi complex subunit 7	COG7		0 (0)	0 (0)	0 (0)	7 (6)	0 (0)	7 (5)	0 (0)
TWF1_HUMAN	Twinfilin-1	TWF1		1 (1)	3 (3)	3 (3)	1 (1)	1 (1)	1 (1)	2 (2)
DDX20_HUMAN	Probable ATP-dependent RNA helicase DDX20	DDX20		0 (0)	0 (0)	0 (0)	3 (3)	0 (0)	5 (4)	1 (1)
CDN2A_HUMAN	--	--		0 (0)	0 (0)	0 (0)	3 (3)	3 (2)	4 (3)	3 (2)
PELO_HUMAN	Protein pelota homolog	PELO		1 (1)	1 (1)	3 (3)	2 (2)	1 (1)	3 (3)	0 (0)
ARPC2_HUMAN	Actin-related protein 2/3 complex subunit 2	ARPC2		2 (2)	2 (2)	3 (3)	1 (1)	2 (2)	0 (0)	2 (1)
NUBP2_HUMAN	Cytosolic Fe-S cluster assembly factor NUBP2	NUBP2		1 (1)	2 (2)	0 (0)	2 (2)	1 (1)	3 (2)	2 (1)
NOSIP_HUMAN	Nitric oxide synthase-interacting protein	NOSIP		2 (2)	2 (2)	1 (1)	5 (4)	0 (0)	5 (5)	0 (0)
ZN207_HUMAN	Zinc finger protein 207	ZNF207		3 (2)	2 (2)	4 (3)	2 (2)	1 (1)	2 (2)	1 (1)
AN32E_HUMAN	Acidic leucine-rich nuclear phosphoprotein 32 family member E	ANP32E		0 (0)	1 (1)	0 (0)	6 (5)	2 (2)	3 (3)	2 (2)
Q5JXI8_HUMAN	Four and a half LIM domains 1	FHL1		5 (2)	3 (2)	6 (2)	0 (0)	0 (0)	1 (1)	0 (0)
RPR1B_HUMAN	Regulation of nuclear pre-mRNA domain-containing protein 1B	RPRD1B		0 (0)	0 (0)	0 (0)	2 (2)	1 (1)	4 (4)	4 (3)
PP6R3_HUMAN	Serine/threonine-protein phosphatase 6 regulatory subunit 3	PPP6R3		1 (1)	2 (2)	1 (1)	1 (1)	1 (1)	1 (1)	1 (1)
UB2D2_HUMAN	Ubiquitin-conjugating enzyme E2 D2	UBE2D2		3 (2)	2 (2)	1 (1)	1 (1)	1 (1)	1 (1)	2 (2)
CTL2_HUMAN	Choline transporter-like protein 2	SLC44A2		2 (1)	2 (1)	1 (1)	1 (1)	1 (1)	2 (1)	2 (1)
BUD31_HUMAN	Protein BUD31 homolog	BUD31		5 (4)	0 (0)	9 (8)	0 (0)	0 (0)	1 (1)	0 (0)
KAPCA_HUMAN	cAMP-dependent protein kinase catalytic subunit alpha	PRKACA		2 (1)	0 (0)	0 (0)	6 (5)	0 (0)	6 (5)	0 (0)
NELFA_HUMAN	Negative elongation factor A	WHSC2		0 (0)	0 (0)	0 (0)	3 (3)	0 (0)	7 (7)	0 (0)
MGN2_HUMAN	Protein mago nashi homolog 2	MAGOHB		1 (1)	2 (2)	1 (1)	2 (2)	2 (2)	3 (3)	3 (3)
SC24A_HUMAN	Protein transport protein Sec24A	SEC24A		0 (0)	0 (0)	0 (0)	0 (0)	0 (0)	0 (0)	1 (1)
IGF1R_HUMAN	Insulin-like growth factor 1 receptor	IGF1R		2 (2)	0 (0)	13 (11)	0 (0)	0 (0)	0 (0)	0 (0)
THOC5_HUMAN	THO complex subunit 5 homolog	THOC5		0 (0)	0 (0)	0 (0)	3 (2)	0 (0)	3 (3)	0 (0)
GSH1_HUMAN	Glutamate--cysteine ligase catalytic subunit	GCLC		0 (0)	1 (1)	1 (1)	6 (5)	0 (0)	4 (4)	0 (0)
NUP98_HUMAN	Nuclear pore complex protein Nup98-Nup96	NUP98		0 (0)	1 (1)	0 (0)	4 (4)	0 (0)	2 (2)	0 (0)
GPX4_HUMAN	Phospholipid hydroperoxide glutathione peroxidase, mitochondrial	GPX4		0 (0)	1 (1)	2 (2)	3 (3)	0 (0)	6 (5)	2 (2)
HDGF_HUMAN	Hepatoma-derived growth factor	HDGF		0 (0)	1 (1)	0 (0)	5 (4)	2 (2)	2 (2)	1 (1)
VPS11_HUMAN	Vacuolar protein sorting-associated protein 11 homolog	VPS11		0 (0)	0 (0)	0 (0)	1 (1)	0 (0)	1 (1)	0 (0)
THUM1_HUMAN	THUMP domain-containing protein 1	THUMPD1		1 (1)	1 (1)	0 (0)	3 (3)	2 (1)	2 (1)	1 (1)
SYYM_HUMAN	Tyrosyl-tRNA synthetase, mitochondrial	YARS2		0 (0)	0 (0)	0 (0)	1 (1)	0 (0)	1 (1)	0 (0)
MPCP_HUMAN	Phosphate carrier protein, mitochondrial	SLC25A3		2 (2)	1 (1)	2 (2)	1 (1)	2 (2)	2 (2)	1 (1)
GFPT2_HUMAN	Glucosamine--fructose-6-phosphate aminotransferase [isomerizing] 2	GFPT2		0 (0)	0 (0)	0 (0)	4 (4)	0 (0)	6 (6)	0 (0)
CPPED_HUMAN	Calcineurin-like phosphoesterase domain-containing protein 1	CPPED1		0 (0)	0 (0)	0 (0)	4 (3)	1 (1)	1 (1)	1 (1)
PDS5B_HUMAN	Sister chromatid cohesion protein PDS5 homolog B	PDS5B		0 (0)	0 (0)	0 (0)	5 (5)	0 (0)	5 (4)	0 (0)
PANK4_HUMAN	Pantothenate kinase 4	PANK4		0 (0)	0 (0)	0 (0)	5 (5)	0 (0)	2 (2)	0 (0)
GLNA_HUMAN	Glutamine synthetase	GLUL		0 (0)	0 (0)	0 (0)	4 (3)	2 (1)	7 (6)	1 (1)
HDDC2_HUMAN	HD domain-containing protein 2	HDDC2		0 (0)	0 (0)	0 (0)	4 (4)	1 (1)	4 (4)	3 (2)
PCSK6_HUMAN	Proprotein convertase subtilisin/kexin type 6	PCSK6		7 (7)	0 (0)	7 (6)	0 (0)	0 (0)	0 (0)	0 (0)
MAP2_HUMAN	Microtubule-associated protein 2	MAP2		0 (0)	0 (0)	0 (0)	4 (4)	1 (1)	7 (4)	0 (0)
KBP_HUMAN	KIF1-binding protein	KIAA1279		0 (0)	0 (0)	0 (0)	4 (3)	1 (1)	2 (1)	2 (2)
FETUA_HUMAN	Alpha-2-HS-glycoprotein	AHSG		1 (1)	1 (1)	1 (1)	1 (1)	2 (1)	4 (3)	4 (4)
MDN1_HUMAN	Midasin	MDN1		0 (0)	0 (0)	0 (0)	5 (5)	0 (0)	1 (1)	0 (0)
LRBA_HUMAN	Lipopolysaccharide-responsive and beige-like anchor protein	LRBA		0 (0)	0 (0)	0 (0)	5 (5)	0 (0)	1 (1)	0 (0)
PP2BA_HUMAN	Serine/threonine-protein phosphatase 2B catalytic subunit alpha isoform	PPP3CA		0 (0)	0 (0)	0 (0)	6 (6)	0 (0)	7 (5)	0 (0)
T2FB_HUMAN	General transcription factor IIF subunit 2	GTF2F2		0 (0)	0 (0)	0 (0)	6 (5)	0 (0)	4 (4)	0 (0)
BIRC6_HUMAN	Baculoviral IAP repeat-containing protein 6	BIRC6		0 (0)	0 (0)	0 (0)	5 (5)	1 (1)	2 (2)	0 (0)
AIP_HUMAN	AH receptor-interacting protein	AIP		1 (1)	0 (0)	0 (0)	4 (4)	0 (0)	5 (5)	3 (3)
NOG1_HUMAN	Nucleolar GTP-binding protein 1	GTPBP4		0 (0)	0 (0)	0 (0)	6 (5)	0 (0)	1 (1)	0 (0)
ENOPH_HUMAN	Enolase-phosphatase E1	ENOPH1		0 (0)	0 (0)	0 (0)	5 (4)	1 (1)	6 (4)	1 (1)
IST1_HUMAN	IST1 homolog	IST1		0 (0)	0 (0)	0 (0)	5 (3)	2 (2)	5 (3)	2 (2)
CSN7A_HUMAN	COP9 signalosome complex subunit 7a	COPS7A		0 (0)	0 (0)	0 (0)	6 (5)	2 (1)	3 (3)	1 (1)
GORS2_HUMAN	Golgi reassembly-stacking protein 2	GORASP2		0 (0)	0 (0)	0 (0)	5 (4)	0 (0)	4 (4)	2 (2)
GCP2_HUMAN	Gamma-tubulin complex component 2	TUBGCP2		0 (0)	0 (0)	0 (0)	5 (4)	0 (0)	5 (5)	1 (1)
NIPS2_HUMAN	Protein NipSnap homolog 2	GBAS		0 (0)	0 (0)	0 (0)	4 (4)	0 (0)	3 (3)	0 (0)
TBA1C_HUMAN	Tubulin alpha-1C chain	TUBA1C		2 (2)	4 (3)	2 (2)	3 (3)	1 (1)	1 (1)	0 (0)
PP4C_HUMAN	Serine/threonine-protein phosphatase 4 catalytic subunit	PPP4C		1 (1)	0 (0)	4 (4)	4 (4)	1 (1)	2 (2)	1 (1)
MMGT1_HUMAN	Membrane magnesium transporter 1	MMGT1		0 (0)	0 (0)	0 (0)	2 (2)	0 (0)	2 (2)	0 (0)
FKB1A_HUMAN	Peptidyl-prolyl cis-trans isomerase FKBP1A	FKBP1A		0 (0)	0 (0)	0 (0)	2 (2)	3 (2)	2 (2)	2 (2)
B4DUC6_HUMAN	Ubiquitin carboxyl-terminal hydrolase	--		2 (1)	3 (2)	2 (1)	1 (1)	2 (1)	1 (1)	2 (1)
TRIP6_HUMAN	Thyroid receptor-interacting protein 6	TRIP6		3 (3)	2 (2)	5 (4)	1 (1)	0 (0)	0 (0)	0 (0)
##K0319_HUMAN	--	--		0 (0)	0 (0)	0 (0)	1 (1)	2 (1)	5 (1)	3 (1)
FAF2_HUMAN	FAS-associated factor 2	FAF2		3 (3)	2 (2)	1 (1)	3 (2)	0 (0)	1 (1)	0 (0)
RS10_HUMAN	40S ribosomal protein S10	RPS10		1 (1)	1 (1)	1 (1)	1 (1)	1 (1)	1 (1)	1 (1)
CMBL_HUMAN	Carboxymethylenebutenolidase homolog	CMBL		0 (0)	0 (0)	1 (1)	5 (3)	0 (0)	1 (1)	0 (0)
RLA1_HUMAN	60S acidic ribosomal protein P1	RPLP1		1 (1)	1 (1)	1 (1)	1 (1)	3 (1)	2 (1)	2 (1)
CP51A_HUMAN	Lanosterol 14-alpha demethylase	CYP51A1		2 (2)	0 (0)	0 (0)	2 (2)	1 (1)	3 (3)	1 (1)
BROX_HUMAN	BRO1 domain-containing protein BROX	BROX		0 (0)	0 (0)	0 (0)	2 (2)	0 (0)	1 (1)	1 (1)
MYH11_HUMAN	Myosin-11	MYH11		2 (2)	1 (1)	1 (1)	3 (3)	1 (1)	4 (4)	2 (2)
LAS1L_HUMAN	Protein LAS1 homolog	LAS1L		1 (1)	4 (4)	2 (2)	4 (4)	0 (0)	1 (1)	0 (0)
LAR1B_HUMAN	La-related protein 1B	LARP1B		1 (1)	1 (1)	2 (1)	4 (4)	1 (1)	1 (1)	1 (1)
RS19_HUMAN	40S ribosomal protein S19	RPS19		0 (0)	0 (0)	0 (0)	4 (4)	1 (1)	4 (4)	3 (3)
LANC1_HUMAN	LanC-like protein 1	LANCL1		0 (0)	0 (0)	0 (0)	3 (3)	0 (0)	1 (1)	1 (1)
JMJD6_HUMAN	Bifunctional arginine demethylase and lysyl-hydroxylase JMJD6	JMJD6		2 (2)	4 (4)	1 (1)	5 (4)	0 (0)	2 (2)	0 (0)
LYPL1_HUMAN	Lysophospholipase-like protein 1	LYPLAL1		0 (0)	2 (2)	2 (2)	3 (3)	0 (0)	1 (1)	0 (0)
DPYL5_HUMAN	Dihydropyrimidinase-related protein 5	DPYSL5		2 (2)	2 (2)	2 (2)	3 (3)	0 (0)	2 (2)	1 (1)
MSH3_HUMAN	DNA mismatch repair protein Msh3	MSH3		1 (1)	0 (0)	0 (0)	5 (5)	0 (0)	5 (5)	1 (1)
SENP8_HUMAN	Sentrin-specific protease 8	SENP8		1 (1)	2 (1)	1 (1)	1 (1)	4 (3)	2 (1)	3 (2)
STAT3_HUMAN	Signal transducer and activator of transcription 3	STAT3		0 (0)	4 (3)	3 (2)	3 (2)	0 (0)	0 (0)	1 (1)
FA76A_HUMAN	Protein FAM76A	FAM76A		6 (6)	0 (0)	7 (6)	0 (0)	0 (0)	0 (0)	0 (0)
CRIPT_HUMAN	Cysteine-rich PDZ-binding protein	CRIPT		6 (4)	2 (2)	5 (4)	0 (0)	0 (0)	0 (0)	0 (0)
CSTF1_HUMAN	Cleavage stimulation factor subunit 1	CSTF1		0 (0)	2 (2)	1 (1)	2 (2)	1 (1)	2 (2)	0 (0)
PPAC_HUMAN	Low molecular weight phosphotyrosine protein phosphatase	ACP1		0 (0)	2 (2)	0 (0)	2 (2)	2 (2)	3 (2)	2 (2)
FBX50_HUMAN	--	--		0 (0)	0 (0)	0 (0)	0 (0)	2 (2)	1 (1)	4 (3)
AP3M1_HUMAN	AP-3 complex subunit mu-1	AP3M1		0 (0)	1 (1)	0 (0)	4 (2)	0 (0)	2 (2)	1 (1)
VPS51_HUMAN	--	--		1 (1)	0 (0)	1 (1)	2 (1)	1 (1)	3 (2)	1 (1)
WDR70_HUMAN	WD repeat-containing protein 70	WDR70		1 (1)	1 (1)	4 (4)	3 (3)	1 (1)	3 (3)	0 (0)
MBNL1_HUMAN	Muscleblind-like protein 1	MBNL1		5 (4)	1 (1)	5 (5)	1 (1)	0 (0)	1 (1)	0 (0)
DREB_HUMAN	Drebrin	DBN1		0 (0)	1 (1)	0 (0)	4 (4)	1 (1)	5 (4)	2 (2)
CDK9_HUMAN	Cyclin-dependent kinase 9	CDK9		0 (0)	0 (0)	0 (0)	2 (2)	0 (0)	3 (3)	0 (0)
TRMB_HUMAN	tRNA (guanine-N(7)-)-methyltransferase	METTL1		0 (0)	0 (0)	0 (0)	4 (3)	0 (0)	4 (3)	0 (0)
ITPA_HUMAN	Inosine triphosphate pyrophosphatase	ITPA		1 (1)	0 (0)	0 (0)	4 (2)	1 (1)	5 (4)	2 (2)
ABHEB_HUMAN	Abhydrolase domain-containing protein 14B	ABHD14B		0 (0)	0 (0)	0 (0)	3 (3)	0 (0)	4 (2)	0 (0)
FUS_HUMAN	RNA-binding protein FUS	FUS		0 (0)	0 (0)	0 (0)	3 (3)	2 (2)	3 (3)	2 (2)
TPP1_HUMAN	Tripeptidyl-peptidase 1	TPP1		0 (0)	0 (0)	0 (0)	4 (2)	0 (0)	1 (1)	0 (0)
SORCN_HUMAN	Sorcin	SRI		0 (0)	0 (0)	0 (0)	4 (4)	2 (2)	3 (3)	2 (2)
MK67I_HUMAN	MKI67 FHA domain-interacting nucleolar phosphoprotein	MKI67IP		0 (0)	0 (0)	0 (0)	4 (4)	0 (0)	2 (2)	0 (0)
NLTP_HUMAN	Non-specific lipid-transfer protein	SCP2		0 (0)	0 (0)	0 (0)	4 (4)	0 (0)	4 (4)	1 (1)
SPSY_HUMAN	Spermine synthase	SMS		2 (2)	1 (1)	0 (0)	1 (1)	1 (1)	3 (3)	3 (3)
PI3R4_HUMAN	Phosphoinositide 3-kinase regulatory subunit 4	PIK3R4		0 (0)	0 (0)	0 (0)	4 (4)	0 (0)	1 (1)	0 (0)
LDH6A_HUMAN	L-lactate dehydrogenase A-like 6A	LDHAL6A		1 (1)	1 (1)	1 (1)	1 (1)	1 (1)	1 (1)	1 (1)
OTUD1_HUMAN	OTU domain-containing protein 1	OTUD1		2 (1)	6 (5)	3 (3)	0 (0)	1 (1)	0 (0)	1 (1)
CSK2B_HUMAN	Casein kinase II subunit beta	CSNK2B		2 (2)	1 (1)	3 (3)	1 (1)	0 (0)	0 (0)	0 (0)
OGFD1_HUMAN	2-oxoglutarate and iron-dependent oxygenase domain-containing protein 1	OGFOD1		1 (1)	1 (1)	1 (1)	3 (3)	0 (0)	4 (3)	0 (0)
ATG7_HUMAN	Ubiquitin-like modifier-activating enzyme ATG7	ATG7		2 (2)	0 (0)	1 (1)	2 (2)	0 (0)	2 (1)	0 (0)
DHB12_HUMAN	Estradiol 17-beta-dehydrogenase 12	HSD17B12		0 (0)	0 (0)	0 (0)	2 (1)	0 (0)	4 (4)	0 (0)
SYAM_HUMAN	Alanyl-tRNA synthetase, mitochondrial	AARS2		0 (0)	0 (0)	0 (0)	3 (3)	1 (1)	5 (5)	0 (0)
RAD21_HUMAN	Double-strand-break repair protein rad21 homolog	RAD21		0 (0)	0 (0)	0 (0)	3 (3)	1 (1)	1 (1)	2 (2)
NCDN_HUMAN	Neurochondrin	NCDN		0 (0)	0 (0)	0 (0)	3 (3)	1 (1)	4 (4)	0 (0)
ITCH_HUMAN	E3 ubiquitin-protein ligase Itchy homolog	ITCH		2 (2)	1 (1)	1 (1)	6 (4)	0 (0)	1 (1)	0 (0)
PLOD2_HUMAN	Procollagen-lysine,2-oxoglutarate 5-dioxygenase 2	PLOD2		0 (0)	0 (0)	0 (0)	3 (3)	0 (0)	3 (3)	1 (1)
ENPLL_HUMAN	Putative endoplasmin-like protein	HSP90B2P		0 (0)	0 (0)	0 (0)	4 (4)	2 (2)	5 (5)	2 (2)
APC5_HUMAN	Anaphase-promoting complex subunit 5	ANAPC5		0 (0)	0 (0)	0 (0)	4 (4)	0 (0)	2 (1)	0 (0)
MIC60_HUMAN	--	--		0 (0)	0 (0)	0 (0)	6 (6)	0 (0)	6 (6)	1 (1)
IVD_HUMAN	Isovaleryl-CoA dehydrogenase, mitochondrial	IVD		0 (0)	0 (0)	0 (0)	6 (5)	0 (0)	2 (2)	0 (0)
CAF17_HUMAN	Putative transferase CAF17, mitochondrial	IBA57		1 (1)	2 (2)	1 (1)	3 (2)	0 (0)	5 (5)	0 (0)
ACSL3_HUMAN	Long-chain-fatty-acid--CoA ligase 3	ACSL3		0 (0)	0 (0)	0 (0)	6 (6)	0 (0)	3 (3)	1 (1)
ARPC4_HUMAN	Actin-related protein 2/3 complex subunit 4	ARPC4		1 (1)	2 (2)	1 (1)	1 (1)	3 (3)	0 (0)	4 (4)
AP2A1_HUMAN	AP-2 complex subunit alpha-1	AP2A1		1 (1)	0 (0)	1 (1)	7 (6)	0 (0)	3 (2)	1 (1)
AGAL_HUMAN	Alpha-galactosidase A	GLA		0 (0)	0 (0)	0 (0)	5 (4)	0 (0)	4 (4)	0 (0)
ACSF3_HUMAN	Acyl-CoA synthetase family member 3, mitochondrial	ACSF3		0 (0)	0 (0)	0 (0)	5 (4)	0 (0)	6 (5)	0 (0)
VAT1_HUMAN	Synaptic vesicle membrane protein VAT-1 homolog	VAT1		0 (0)	0 (0)	0 (0)	6 (5)	0 (0)	0 (0)	1 (1)
##TCPE_HUMAN	--	--		1 (1)	1 (1)	1 (1)	1 (1)	1 (1)	2 (1)	2 (1)
CI064_HUMAN	UPF0553 protein C9orf64	C9orf64		1 (1)	0 (0)	1 (1)	4 (4)	1 (1)	2 (1)	1 (1)
UAP1_HUMAN	UDP-N-acetylhexosamine pyrophosphorylase	UAP1		0 (0)	0 (0)	0 (0)	5 (3)	1 (1)	3 (2)	1 (1)
ANXA7_HUMAN	Annexin A7	ANXA7		0 (0)	0 (0)	0 (0)	4 (3)	1 (1)	7 (6)	1 (1)
DPH2_HUMAN	Diphthamide biosynthesis protein 2	DPH2		1 (1)	0 (0)	1 (1)	3 (3)	0 (0)	5 (3)	1 (1)
DPP9_HUMAN	Dipeptidyl peptidase 9	DPP9		1 (1)	1 (1)	1 (1)	3 (3)	0 (0)	3 (3)	0 (0)
TIM44_HUMAN	Mitochondrial import inner membrane translocase subunit TIM44	TIMM44		0 (0)	0 (0)	0 (0)	5 (5)	4 (4)	2 (2)	2 (2)
SBP1_HUMAN	Selenium-binding protein 1	SELENBP1		0 (0)	0 (0)	0 (0)	5 (5)	0 (0)	6 (6)	0 (0)
PMGE_HUMAN	Bisphosphoglycerate mutase	BPGM		0 (0)	0 (0)	0 (0)	5 (4)	0 (0)	4 (4)	0 (0)
PRC2C_HUMAN	Protein PRRC2C	PRRC2C		0 (0)	0 (0)	0 (0)	5 (5)	1 (1)	3 (3)	0 (0)
SBDS_HUMAN	Ribosome maturation protein SBDS	SBDS		0 (0)	0 (0)	0 (0)	5 (5)	0 (0)	4 (4)	1 (1)
MTOR_HUMAN	Serine/threonine-protein kinase mTOR	MTOR		0 (0)	0 (0)	0 (0)	2 (2)	1 (1)	3 (3)	1 (1)
ECHM_HUMAN	Enoyl-CoA hydratase, mitochondrial	ECHS1		2 (2)	1 (1)	6 (5)	3 (3)	0 (0)	1 (1)	0 (0)
ORC5_HUMAN	Origin recognition complex subunit 5	ORC5		0 (0)	0 (0)	0 (0)	1 (1)	0 (0)	2 (2)	0 (0)
NCPR_HUMAN	NADPH--cytochrome P450 reductase	POR		0 (0)	0 (0)	1 (1)	2 (2)	0 (0)	5 (3)	2 (2)
CHD3_HUMAN	Chromodomain-helicase-DNA-binding protein 3	CHD3		0 (0)	0 (0)	0 (0)	1 (1)	1 (1)	2 (2)	3 (3)
PPME1_HUMAN	Protein phosphatase methylesterase 1	PPME1		0 (0)	0 (0)	1 (1)	5 (5)	1 (1)	5 (4)	1 (1)
QTRD1_HUMAN	Queuine tRNA-ribosyltransferase subunit QTRTD1	QTRTD1		0 (0)	0 (0)	1 (1)	5 (4)	1 (1)	6 (5)	0 (0)
PSMG4_HUMAN	Proteasome assembly chaperone 4	PSMG4		0 (0)	0 (0)	0 (0)	1 (1)	0 (0)	1 (1)	1 (1)
RAE1L_HUMAN	mRNA export factor	RAE1		1 (1)	3 (3)	3 (3)	3 (3)	0 (0)	2 (2)	1 (1)
CSN6_HUMAN	COP9 signalosome complex subunit 6	COPS6		0 (0)	0 (0)	1 (1)	5 (4)	2 (2)	5 (4)	0 (0)
CTR9_HUMAN	RNA polymerase-associated protein CTR9 homolog	CTR9		0 (0)	0 (0)	0 (0)	1 (1)	0 (0)	2 (2)	0 (0)
A8K8N7_HUMAN	Phosphoribosylformylglycinamidine synthase (FGAR amidotransferase), isoform CRA_b	PFAS		0 (0)	0 (0)	1 (1)	1 (1)	0 (0)	1 (1)	0 (0)
UBC9_HUMAN	SUMO-conjugating enzyme UBC9	UBE2I		0 (0)	0 (0)	2 (2)	3 (3)	3 (3)	3 (3)	2 (2)
RPAC1_HUMAN	DNA-directed RNA polymerases I and III subunit RPAC1	POLR1C		1 (1)	3 (3)	2 (2)	5 (4)	0 (0)	2 (2)	0 (0)
RUFY1_HUMAN	RUN and FYVE domain-containing protein 1	RUFY1		1 (1)	0 (0)	8 (8)	0 (0)	0 (0)	2 (2)	0 (0)
DPH1_HUMAN	Diphthamide biosynthesis protein 1	DPH1		0 (0)	0 (0)	3 (2)	0 (0)	0 (0)	0 (0)	0 (0)
ECH1_HUMAN	Delta(3,5)-Delta(2,4)-dienoyl-CoA isomerase, mitochondrial	ECH1		0 (0)	0 (0)	3 (3)	1 (1)	3 (3)	0 (0)	1 (1)
TKFC_HUMAN	--	--		0 (0)	0 (0)	1 (1)	5 (5)	1 (1)	3 (3)	3 (2)
ERLN2_HUMAN	Erlin-2	ERLIN2		3 (3)	2 (2)	3 (3)	4 (4)	0 (0)	1 (1)	0 (0)
PFD2_HUMAN	Prefoldin subunit 2	PFDN2		0 (0)	1 (1)	0 (0)	4 (4)	2 (2)	4 (3)	2 (2)
SMRC1_HUMAN	SWI/SNF complex subunit SMARCC1	SMARCC1		0 (0)	1 (1)	0 (0)	4 (4)	1 (1)	5 (5)	1 (1)
PGP_HUMAN	Phosphoglycolate phosphatase	PGP		1 (1)	1 (1)	1 (1)	4 (4)	1 (1)	0 (0)	3 (3)
STXB2_HUMAN	Syntaxin-binding protein 2	STXBP2		1 (1)	0 (0)	2 (2)	7 (5)	0 (0)	3 (2)	0 (0)
TF3C4_HUMAN	General transcription factor 3C polypeptide 4	GTF3C4		1 (1)	0 (0)	1 (1)	4 (4)	0 (0)	3 (3)	0 (0)
ZC11A_HUMAN	Zinc finger CCCH domain-containing protein 11A	ZC3H11A		3 (3)	1 (1)	6 (6)	0 (0)	1 (1)	2 (2)	0 (0)
RL37_HUMAN	60S ribosomal protein L37	RPL37		0 (0)	0 (0)	0 (0)	2 (2)	1 (1)	1 (1)	1 (1)
SODM_HUMAN	Superoxide dismutase [Mn], mitochondrial	SOD2		0 (0)	0 (0)	0 (0)	2 (2)	3 (2)	2 (2)	3 (2)
VATB1_HUMAN	V-type proton ATPase subunit B, kidney isoform	ATP6V1B1		0 (0)	1 (1)	1 (1)	2 (2)	2 (2)	2 (2)	2 (2)
CDC5L_HUMAN	Cell division cycle 5-like protein	CDC5L		0 (0)	0 (0)	0 (0)	5 (5)	2 (2)	3 (3)	2 (2)
AL3A2_HUMAN	Fatty aldehyde dehydrogenase	ALDH3A2		0 (0)	0 (0)	0 (0)	5 (4)	1 (1)	2 (2)	0 (0)
GSK3B_HUMAN	Glycogen synthase kinase-3 beta	GSK3B		0 (0)	0 (0)	2 (2)	5 (5)	0 (0)	5 (4)	0 (0)
SF3A2_HUMAN	Splicing factor 3A subunit 2	SF3A2		0 (0)	0 (0)	2 (1)	0 (0)	0 (0)	1 (1)	0 (0)
SYTM_HUMAN	Threonyl-tRNA synthetase, mitochondrial	TARS2		0 (0)	0 (0)	2 (1)	2 (2)	0 (0)	2 (2)	0 (0)
PAPOA_HUMAN	Poly(A) polymerase alpha	PAPOLA		0 (0)	1 (1)	1 (1)	3 (3)	0 (0)	1 (1)	2 (2)
GCP3_HUMAN	Gamma-tubulin complex component 3	TUBGCP3		0 (0)	0 (0)	0 (0)	7 (5)	0 (0)	3 (2)	0 (0)
GGA1_HUMAN	ADP-ribosylation factor-binding protein GGA1	GGA1		0 (0)	0 (0)	0 (0)	6 (6)	0 (0)	5 (5)	0 (0)
KDM3B_HUMAN	Lysine-specific demethylase 3B	KDM3B		0 (0)	0 (0)	0 (0)	5 (5)	1 (1)	3 (3)	0 (0)
A16A1_HUMAN	Aldehyde dehydrogenase family 16 member A1	ALDH16A1		0 (0)	0 (0)	0 (0)	4 (4)	1 (1)	4 (3)	0 (0)
TSN_HUMAN	Translin	TSN		0 (0)	1 (1)	0 (0)	4 (4)	2 (2)	4 (4)	1 (1)
TIM_HUMAN	Protein timeless homolog	TIMELESS		0 (0)	1 (1)	0 (0)	3 (3)	1 (1)	4 (4)	3 (3)
IF2B3_HUMAN	Insulin-like growth factor 2 mRNA-binding protein 3	IGF2BP3		0 (0)	0 (0)	0 (0)	5 (5)	0 (0)	4 (4)	2 (2)
LMNB1_HUMAN	Lamin-B1	LMNB1		0 (0)	0 (0)	0 (0)	5 (5)	1 (1)	5 (5)	1 (1)
CPSF3_HUMAN	Cleavage and polyadenylation specificity factor subunit 3	CPSF3		0 (0)	0 (0)	0 (0)	5 (5)	1 (1)	3 (3)	1 (1)
IRAK1_HUMAN	Interleukin-1 receptor-associated kinase 1	IRAK1		0 (0)	0 (0)	0 (0)	1 (1)	0 (0)	1 (1)	0 (0)
KIF1A_HUMAN	Kinesin-like protein KIF1A	KIF1A		0 (0)	1 (1)	2 (2)	3 (3)	0 (0)	3 (3)	1 (1)
NOP56_HUMAN	Nucleolar protein 56	NOP56		0 (0)	0 (0)	0 (0)	2 (2)	0 (0)	1 (1)	0 (0)
PNKP_HUMAN	Bifunctional polynucleotide phosphatase/kinase	PNKP		0 (0)	0 (0)	0 (0)	2 (2)	0 (0)	1 (1)	0 (0)
RNBP6_HUMAN	Ran-binding protein 6	RANBP6		0 (0)	0 (0)	0 (0)	2 (1)	1 (1)	1 (1)	2 (1)
SC16A_HUMAN	Protein transport protein Sec16A	SEC16A		0 (0)	0 (0)	0 (0)	2 (2)	0 (0)	3 (3)	0 (0)
MYO1D_HUMAN	Myosin-Id	MYO1D		0 (0)	0 (0)	0 (0)	2 (2)	0 (0)	2 (2)	0 (0)
CDC23_HUMAN	Cell division cycle protein 23 homolog	CDC23		0 (0)	0 (0)	0 (0)	2 (2)	0 (0)	4 (4)	0 (0)
HEM6_HUMAN	Coproporphyrinogen-III oxidase, mitochondrial	CPOX		0 (0)	0 (0)	0 (0)	2 (2)	0 (0)	1 (1)	0 (0)
GCSP_HUMAN	Glycine dehydrogenase [decarboxylating], mitochondrial	GLDC		0 (0)	0 (0)	0 (0)	2 (2)	0 (0)	0 (0)	0 (0)
FBRL_HUMAN	rRNA 2'-O-methyltransferase fibrillarin	FBL		0 (0)	0 (0)	0 (0)	2 (2)	2 (2)	2 (2)	1 (1)
SPB5_HUMAN	Serpin B5	SERPINB5		0 (0)	0 (0)	0 (0)	0 (0)	3 (3)	0 (0)	6 (5)
INT3_HUMAN	Integrator complex subunit 3	INTS3		0 (0)	0 (0)	0 (0)	3 (2)	0 (0)	4 (4)	0 (0)
UBP43_HUMAN	Ubiquitin carboxyl-terminal hydrolase 43	USP43		0 (0)	0 (0)	1 (1)	1 (1)	3 (3)	0 (0)	2 (2)
LONM_HUMAN	Lon protease homolog, mitochondrial	LONP1		0 (0)	0 (0)	0 (0)	2 (2)	0 (0)	6 (6)	1 (1)
GALK1_HUMAN	Galactokinase	GALK1		0 (0)	0 (0)	0 (0)	4 (4)	1 (1)	1 (1)	1 (1)
CUL5_HUMAN	Cullin-5	CUL5		0 (0)	0 (0)	0 (0)	4 (4)	1 (1)	3 (3)	2 (2)
VAMP7_HUMAN	Vesicle-associated membrane protein 7	VAMP7		0 (0)	2 (2)	0 (0)	2 (2)	1 (1)	3 (3)	1 (1)
CC134_HUMAN	Coiled-coil domain-containing protein 134	CCDC134		0 (0)	0 (0)	0 (0)	4 (4)	0 (0)	4 (3)	0 (0)
TTI1_HUMAN	TEL2-interacting protein 1 homolog	TTI1		0 (0)	0 (0)	0 (0)	2 (2)	0 (0)	0 (0)	0 (0)
SMN_HUMAN	Survival motor neuron protein	SMN1		0 (0)	0 (0)	0 (0)	4 (4)	1 (1)	6 (5)	0 (0)
GIPC1_HUMAN	PDZ domain-containing protein GIPC1	GIPC1		0 (0)	0 (0)	0 (0)	3 (3)	0 (0)	2 (2)	0 (0)
TCP4_HUMAN	Activated RNA polymerase II transcriptional coactivator p15	SUB1		0 (0)	0 (0)	1 (1)	1 (1)	3 (3)	2 (2)	5 (5)
CRKL_HUMAN	Crk-like protein	CRKL		0 (0)	0 (0)	0 (0)	3 (3)	1 (1)	4 (4)	3 (2)
SSF1_HUMAN	Suppressor of SWI4 1 homolog	PPAN		0 (0)	0 (0)	0 (0)	2 (2)	0 (0)	2 (2)	0 (0)
AAKB1_HUMAN	5'-AMP-activated protein kinase subunit beta-1	PRKAB1		0 (0)	0 (0)	1 (1)	3 (3)	0 (0)	2 (2)	0 (0)
RM47_HUMAN	39S ribosomal protein L47, mitochondrial	MRPL47		0 (0)	0 (0)	0 (0)	5 (5)	0 (0)	3 (3)	0 (0)
SMHD1_HUMAN	Structural maintenance of chromosomes flexible hinge domain-containing protein 1	SMCHD1		1 (1)	1 (1)	1 (1)	5 (5)	0 (0)	2 (2)	0 (0)
ABHDA_HUMAN	Abhydrolase domain-containing protein 10, mitochondrial	ABHD10		2 (2)	1 (1)	5 (3)	3 (3)	0 (0)	1 (1)	0 (0)
TF65_HUMAN	Transcription factor p65	RELA		1 (1)	4 (4)	1 (1)	1 (1)	1 (1)	0 (0)	1 (1)
RXRB_HUMAN	Retinoic acid receptor RXR-beta	RXRB		3 (3)	0 (0)	9 (8)	0 (0)	0 (0)	0 (0)	0 (0)
B4DN96_HUMAN	cDNA FLJ54474, highly similar to Ubiquitin carboxyl-terminal hydrolase 40 (EC 3.1.2.15)	--		2 (1)	2 (1)	2 (1)	1 (1)	2 (1)	1 (1)	2 (1)
LAMA1_HUMAN	Laminin subunit alpha-1	LAMA1		2 (2)	0 (0)	10 (10)	0 (0)	0 (0)	0 (0)	0 (0)
PSMG2_HUMAN	Proteasome assembly chaperone 2	PSMG2		2 (2)	0 (0)	0 (0)	1 (1)	0 (0)	3 (3)	2 (2)
MD2L1_HUMAN	Mitotic spindle assembly checkpoint protein MAD2A	MAD2L1		2 (2)	2 (2)	2 (2)	2 (2)	0 (0)	3 (3)	1 (1)
LMCD1_HUMAN	LIM and cysteine-rich domains protein 1	LMCD1		2 (2)	0 (0)	10 (8)	0 (0)	0 (0)	0 (0)	0 (0)
TPM1_HUMAN	Tropomyosin alpha-1 chain	TPM1		1 (1)	3 (3)	2 (2)	1 (1)	2 (2)	1 (1)	2 (2)
RECK_HUMAN	Reversion-inducing cysteine-rich protein with Kazal motifs	RECK		3 (3)	0 (0)	9 (8)	0 (0)	0 (0)	0 (0)	0 (0)
HECD3_HUMAN	E3 ubiquitin-protein ligase HECTD3	HECTD3		3 (2)	4 (3)	2 (2)	2 (2)	0 (0)	1 (1)	0 (0)
FA76B_HUMAN	Protein FAM76B	FAM76B		3 (3)	0 (0)	9 (8)	0 (0)	0 (0)	0 (0)	0 (0)
EXOS4_HUMAN	Exosome complex component RRP41	EXOSC4		3 (3)	2 (2)	3 (3)	2 (2)	0 (0)	2 (2)	0 (0)
JOS1_HUMAN	Josephin-1	JOSD1		3 (3)	3 (3)	3 (3)	0 (0)	0 (0)	0 (0)	0 (0)
UBXN1_HUMAN	UBX domain-containing protein 1	UBXN1		1 (1)	8 (7)	0 (0)	0 (0)	0 (0)	1 (1)	2 (2)
TTC38_HUMAN	Tetratricopeptide repeat protein 38	TTC38		1 (1)	1 (1)	1 (1)	3 (3)	0 (0)	4 (4)	0 (0)
MARF1_HUMAN	--	--		3 (2)	0 (0)	6 (6)	0 (0)	0 (0)	0 (0)	0 (0)
UBA5_HUMAN	Ubiquitin-like modifier-activating enzyme 5	UBA5		1 (1)	0 (0)	1 (1)	5 (5)	0 (0)	3 (3)	0 (0)
SMD3_HUMAN	Small nuclear ribonucleoprotein Sm D3	SNRPD3		2 (2)	4 (3)	2 (2)	1 (1)	1 (1)	1 (1)	1 (1)
LTBP4_HUMAN	Latent-transforming growth factor beta-binding protein 4	LTBP4		2 (2)	0 (0)	10 (10)	0 (0)	0 (0)	0 (0)	0 (0)
ARFG1_HUMAN	ADP-ribosylation factor GTPase-activating protein 1	ARFGAP1		1 (1)	1 (1)	1 (1)	3 (3)	0 (0)	3 (3)	0 (0)
RAD50_HUMAN	DNA repair protein RAD50	RAD50		1 (1)	0 (0)	0 (0)	4 (4)	1 (1)	3 (3)	0 (0)
OXSR1_HUMAN	Serine/threonine-protein kinase OSR1	OXSR1		1 (1)	1 (1)	1 (1)	1 (1)	0 (0)	4 (4)	3 (2)
KLH28_HUMAN	Kelch-like protein 28	KLHL28		1 (1)	5 (5)	2 (2)	0 (0)	1 (1)	0 (0)	1 (1)
CL029_HUMAN	Uncharacterized protein C12orf29	C12orf29		1 (1)	1 (1)	1 (1)	1 (1)	0 (0)	0 (0)	0 (0)
PP1G_HUMAN	Serine/threonine-protein phosphatase PP1-gamma catalytic subunit	PPP1CC		1 (1)	1 (1)	1 (1)	2 (2)	1 (1)	2 (2)	1 (1)
RAB14_HUMAN	Ras-related protein Rab-14	RAB14		1 (1)	3 (3)	6 (6)	0 (0)	0 (0)	0 (0)	2 (2)
PUS7_HUMAN	Pseudouridylate synthase 7 homolog	PUS7		0 (0)	0 (0)	0 (0)	2 (2)	1 (1)	4 (3)	0 (0)
SREC2_HUMAN	Scavenger receptor class F member 2	SCARF2		3 (3)	0 (0)	8 (6)	0 (0)	0 (0)	0 (0)	0 (0)
TFG_HUMAN	Protein TFG	TFG		1 (1)	0 (0)	0 (0)	3 (3)	1 (1)	5 (2)	1 (1)
PALD_HUMAN	Paladin	PALD		0 (0)	0 (0)	0 (0)	2 (2)	0 (0)	1 (1)	0 (0)
SSRP1_HUMAN	FACT complex subunit SSRP1	SSRP1		0 (0)	1 (1)	1 (1)	1 (1)	0 (0)	1 (1)	0 (0)
DDX52_HUMAN	Probable ATP-dependent RNA helicase DDX52	DDX52		0 (0)	0 (0)	0 (0)	2 (2)	0 (0)	4 (4)	0 (0)
D3DPU2_HUMAN	Adenylyl cyclase-associated protein	CAP1		0 (0)	0 (0)	0 (0)	2 (1)	2 (1)	3 (2)	2 (1)
CDC45_HUMAN	Cell division control protein 45 homolog	CDC45		1 (1)	1 (1)	0 (0)	1 (1)	0 (0)	2 (2)	1 (1)
IF2B2_HUMAN	Insulin-like growth factor 2 mRNA-binding protein 2	IGF2BP2		0 (0)	0 (0)	0 (0)	2 (2)	1 (1)	3 (3)	1 (1)
SMYD5_HUMAN	SET and MYND domain-containing protein 5	SMYD5		3 (3)	0 (0)	3 (2)	1 (1)	1 (1)	1 (1)	0 (0)
NELFD_HUMAN	Negative elongation factor C/D	TH1L		0 (0)	0 (0)	0 (0)	2 (2)	1 (1)	2 (2)	1 (1)
PPM1F_HUMAN	Protein phosphatase 1F	PPM1F		0 (0)	1 (1)	1 (1)	1 (1)	0 (0)	1 (1)	0 (0)
MESD_HUMAN	LDLR chaperone MESD	MESDC2		0 (0)	0 (0)	0 (0)	7 (5)	0 (0)	4 (3)	0 (0)
NID2_HUMAN	Nidogen-2	NID2		1 (1)	0 (0)	10 (10)	0 (0)	0 (0)	0 (0)	0 (0)
EI2BE_HUMAN	Translation initiation factor eIF-2B subunit epsilon	EIF2B5		1 (1)	0 (0)	2 (2)	4 (4)	0 (0)	3 (2)	0 (0)
CPSM_HUMAN	Carbamoyl-phosphate synthase [ammonia], mitochondrial	CPS1		0 (0)	1 (1)	0 (0)	3 (3)	1 (1)	2 (2)	2 (2)
MP2K2_HUMAN	Dual specificity mitogen-activated protein kinase kinase 2	MAP2K2		1 (1)	0 (0)	1 (1)	4 (4)	0 (0)	4 (4)	1 (1)
PITH1_HUMAN	PITH domain-containing protein 1	PITHD1		0 (0)	0 (0)	0 (0)	1 (1)	1 (1)	0 (0)	1 (1)
PIP_HUMAN	Prolactin-inducible protein	PIP		0 (0)	0 (0)	0 (0)	1 (1)	3 (2)	2 (2)	4 (3)
H2AV_HUMAN	Histone H2A.V	H2AFV		0 (0)	0 (0)	0 (0)	1 (1)	0 (0)	0 (0)	0 (0)
DBR1_HUMAN	Lariat debranching enzyme	DBR1		1 (1)	0 (0)	0 (0)	7 (6)	0 (0)	2 (2)	0 (0)
NEDD8_HUMAN	NEDD8	NEDD8		0 (0)	1 (1)	0 (0)	0 (0)	2 (1)	0 (0)	0 (0)
COR1B_HUMAN	Coronin-1B	CORO1B		1 (1)	1 (1)	0 (0)	3 (3)	1 (1)	2 (2)	0 (0)
TR150_HUMAN	Thyroid hormone receptor-associated protein 3	THRAP3		0 (0)	0 (0)	0 (0)	2 (2)	1 (1)	2 (2)	0 (0)
WASH7_HUMAN	WASH complex subunit 7	KIAA1033		0 (0)	0 (0)	0 (0)	2 (2)	1 (1)	1 (1)	1 (1)
KAT3_HUMAN	Kynurenine--oxoglutarate transaminase 3	CCBL2		0 (0)	0 (0)	0 (0)	7 (7)	0 (0)	2 (2)	0 (0)
PIPNA_HUMAN	Phosphatidylinositol transfer protein alpha isoform	PITPNA		0 (0)	0 (0)	0 (0)	7 (5)	1 (1)	3 (3)	0 (0)
KTNB1_HUMAN	Katanin p80 WD40-containing subunit B1	KATNB1		0 (0)	0 (0)	0 (0)	6 (6)	0 (0)	4 (4)	0 (0)
RBM12_HUMAN	RNA-binding protein 12	RBM12		0 (0)	0 (0)	0 (0)	4 (4)	1 (1)	3 (3)	0 (0)
PACN2_HUMAN	Protein kinase C and casein kinase substrate in neurons protein 2	PACSIN2		0 (0)	0 (0)	0 (0)	4 (3)	0 (0)	6 (5)	0 (0)
NQO2_HUMAN	Ribosyldihydronicotinamide dehydrogenase [quinone]	NQO2		0 (0)	0 (0)	0 (0)	4 (4)	0 (0)	4 (4)	1 (1)
RT27_HUMAN	28S ribosomal protein S27, mitochondrial	MRPS27		0 (0)	0 (0)	0 (0)	4 (4)	0 (0)	3 (3)	0 (0)
RAB5A_HUMAN	Ras-related protein Rab-5A	RAB5A		2 (2)	2 (2)	2 (2)	0 (0)	1 (1)	0 (0)	1 (1)
AMPD2_HUMAN	AMP deaminase 2	AMPD2		0 (0)	0 (0)	1 (1)	5 (5)	1 (1)	1 (1)	1 (1)
C19L1_HUMAN	CWF19-like protein 1	CWF19L1		0 (0)	0 (0)	1 (1)	5 (4)	0 (0)	4 (2)	0 (0)
SSRD_HUMAN	Translocon-associated protein subunit delta	SSR4		2 (2)	1 (1)	2 (2)	2 (2)	1 (1)	2 (2)	1 (1)
MAOX_HUMAN	NADP-dependent malic enzyme	ME1		0 (0)	0 (0)	0 (0)	4 (3)	0 (0)	1 (1)	0 (0)
ETUD1_HUMAN	Elongation factor Tu GTP-binding domain-containing protein 1	EFTUD1		0 (0)	0 (0)	0 (0)	5 (5)	0 (0)	5 (5)	0 (0)
AGAP3_HUMAN	Arf-GAP with GTPase, ANK repeat and PH domain-containing protein 3	AGAP3		1 (1)	0 (0)	0 (0)	2 (2)	2 (2)	3 (3)	0 (0)
METH_HUMAN	Methionine synthase	MTR		0 (0)	0 (0)	0 (0)	5 (5)	0 (0)	5 (5)	0 (0)
OSGEP_HUMAN	Probable tRNA threonylcarbamoyladenosine biosynthesis protein OSGEP	OSGEP		0 (0)	0 (0)	0 (0)	5 (4)	0 (0)	2 (2)	1 (1)
RANB9_HUMAN	Ran-binding protein 9	RANBP9		1 (1)	1 (1)	0 (0)	3 (3)	1 (1)	3 (2)	1 (1)
PSF3_HUMAN	DNA replication complex GINS protein PSF3	GINS3		0 (0)	0 (0)	0 (0)	5 (5)	1 (1)	4 (4)	1 (1)
DDX24_HUMAN	ATP-dependent RNA helicase DDX24	DDX24		0 (0)	0 (0)	0 (0)	3 (3)	0 (0)	1 (1)	0 (0)
TELO2_HUMAN	Telomere length regulation protein TEL2 homolog	TELO2		0 (0)	0 (0)	1 (1)	4 (4)	0 (0)	1 (1)	0 (0)
TMOD3_HUMAN	Tropomodulin-3	TMOD3		0 (0)	0 (0)	0 (0)	3 (3)	0 (0)	7 (5)	1 (1)
SCAM3_HUMAN	Secretory carrier-associated membrane protein 3	SCAMP3		1 (1)	2 (2)	2 (2)	3 (3)	0 (0)	2 (2)	1 (1)
ZC3H4_HUMAN	Zinc finger CCCH domain-containing protein 4	ZC3H4		0 (0)	0 (0)	0 (0)	3 (3)	3 (3)	1 (1)	1 (1)
WAPL_HUMAN	Wings apart-like protein homolog	WAPAL		0 (0)	1 (1)	0 (0)	4 (4)	0 (0)	0 (0)	1 (1)
DBNL_HUMAN	Drebrin-like protein	DBNL		0 (0)	0 (0)	0 (0)	5 (5)	0 (0)	4 (4)	2 (2)
UFC1_HUMAN	Ubiquitin-fold modifier-conjugating enzyme 1	UFC1		0 (0)	1 (1)	0 (0)	2 (2)	1 (1)	2 (2)	1 (1)
SDCB1_HUMAN	Syntenin-1	SDCBP		0 (0)	0 (0)	0 (0)	3 (2)	1 (1)	1 (1)	1 (1)
RFC1_HUMAN	Replication factor C subunit 1	RFC1		0 (0)	0 (0)	0 (0)	3 (3)	0 (0)	3 (3)	0 (0)
PSMF1_HUMAN	Proteasome inhibitor PI31 subunit	PSMF1		2 (2)	2 (2)	3 (3)	2 (2)	0 (0)	2 (2)	0 (0)
PSMG1_HUMAN	Proteasome assembly chaperone 1	PSMG1		2 (2)	2 (2)	2 (2)	1 (1)	1 (1)	2 (1)	1 (1)
ZPR1_HUMAN	Zinc finger protein ZPR1	ZNF259		0 (0)	0 (0)	0 (0)	6 (6)	0 (0)	5 (5)	0 (0)
CAZA2_HUMAN	F-actin-capping protein subunit alpha-2	CAPZA2		3 (3)	4 (3)	3 (3)	1 (1)	0 (0)	0 (0)	0 (0)
AT12A_HUMAN	Potassium-transporting ATPase alpha chain 2	ATP12A		1 (1)	1 (1)	2 (2)	2 (2)	2 (2)	3 (3)	0 (0)
MK03_HUMAN	Mitogen-activated protein kinase 3	MAPK3		0 (0)	0 (0)	0 (0)	3 (3)	0 (0)	4 (4)	2 (2)
CNO10_HUMAN	--	--		0 (0)	0 (0)	0 (0)	2 (2)	0 (0)	1 (1)	1 (1)
CDC73_HUMAN	Parafibromin	CDC73		2 (2)	1 (1)	2 (2)	2 (2)	0 (0)	1 (1)	0 (0)
CALL5_HUMAN	Calmodulin-like protein 5	CALML5		0 (0)	0 (0)	0 (0)	0 (0)	2 (2)	2 (2)	6 (5)
SRSF2_HUMAN	Serine/arginine-rich splicing factor 2	SRSF2		0 (0)	0 (0)	0 (0)	0 (0)	2 (2)	2 (1)	0 (0)
AIFM1_HUMAN	Apoptosis-inducing factor 1, mitochondrial	AIFM1		0 (0)	1 (1)	2 (2)	1 (1)	0 (0)	4 (4)	0 (0)
CDK4_HUMAN	Cyclin-dependent kinase 4	CDK4		5 (5)	1 (1)	5 (5)	0 (0)	0 (0)	0 (0)	0 (0)
TRAF6_HUMAN	TNF receptor-associated factor 6	TRAF6		5 (3)	0 (0)	3 (3)	0 (0)	0 (0)	0 (0)	0 (0)
NTM1A_HUMAN	Alpha N-terminal protein methyltransferase 1A	METTL11A		0 (0)	2 (2)	2 (2)	1 (1)	1 (1)	2 (2)	1 (1)
FOXK2_HUMAN	Forkhead box protein K2	FOXK2		4 (3)	4 (4)	3 (3)	0 (0)	0 (0)	0 (0)	0 (0)
AAPK1_HUMAN	5'-AMP-activated protein kinase catalytic subunit alpha-1	PRKAA1		0 (0)	2 (2)	0 (0)	2 (2)	1 (1)	1 (1)	1 (1)
ZZEF1_HUMAN	Zinc finger ZZ-type and EF-hand domain-containing protein 1	ZZEF1		0 (0)	0 (0)	0 (0)	1 (1)	0 (0)	0 (0)	0 (0)
PTCD3_HUMAN	Pentatricopeptide repeat-containing protein 3, mitochondrial	PTCD3		0 (0)	0 (0)	0 (0)	5 (5)	0 (0)	2 (2)	1 (1)
B5MEG5_HUMAN	Ubiquitin carboxyl-terminal hydrolase	USP19		0 (0)	0 (0)	0 (0)	0 (0)	0 (0)	0 (0)	0 (0)
ASAH1_HUMAN	Acid ceramidase	ASAH1		0 (0)	0 (0)	0 (0)	2 (2)	0 (0)	3 (3)	2 (2)
DPOD3_HUMAN	DNA polymerase delta subunit 3	POLD3		0 (0)	0 (0)	0 (0)	2 (2)	0 (0)	0 (0)	0 (0)
##PTK6_HUMAN	--	--		0 (0)	1 (1)	1 (1)	2 (1)	1 (1)	1 (1)	0 (0)
ZFAN6_HUMAN	AN1-type zinc finger protein 6	ZFAND6		3 (3)	3 (2)	4 (4)	0 (0)	0 (0)	0 (0)	0 (0)
KR87P_HUMAN	--	--		0 (0)	0 (0)	0 (0)	2 (2)	5 (4)	1 (1)	1 (1)
AQR_HUMAN	Intron-binding protein aquarius	AQR		0 (0)	0 (0)	0 (0)	2 (2)	0 (0)	3 (3)	0 (0)
CX057_HUMAN	Uncharacterized protein CXorf57	CXorf57		2 (2)	4 (4)	2 (2)	1 (1)	0 (0)	0 (0)	0 (0)
RRP1B_HUMAN	Ribosomal RNA processing protein 1 homolog B	RRP1B		0 (0)	0 (0)	0 (0)	7 (7)	0 (0)	3 (3)	0 (0)
CDIPT_HUMAN	CDP-diacylglycerol--inositol 3-phosphatidyltransferase	CDIPT		1 (1)	1 (1)	1 (1)	1 (1)	0 (0)	0 (0)	0 (0)
PSMD9_HUMAN	26S proteasome non-ATPase regulatory subunit 9	PSMD9		0 (0)	0 (0)	0 (0)	3 (3)	1 (1)	3 (3)	2 (1)
RS26_HUMAN	40S ribosomal protein S26	RPS26		0 (0)	0 (0)	0 (0)	3 (1)	2 (1)	3 (1)	2 (1)
SCRB2_HUMAN	Lysosome membrane protein 2	SCARB2		0 (0)	0 (0)	0 (0)	3 (3)	0 (0)	2 (2)	0 (0)
VAC14_HUMAN	Protein VAC14 homolog	VAC14		0 (0)	0 (0)	0 (0)	3 (3)	0 (0)	2 (2)	2 (2)
SETLP_HUMAN	--	--		0 (0)	0 (0)	0 (0)	3 (2)	4 (2)	2 (2)	1 (1)
PCKGM_HUMAN	Phosphoenolpyruvate carboxykinase [GTP], mitochondrial	PCK2		0 (0)	0 (0)	0 (0)	5 (5)	0 (0)	3 (3)	0 (0)
TBB4B_HUMAN	Tubulin beta-4B chain	TUBB4B		1 (1)	1 (1)	1 (1)	1 (1)	1 (1)	1 (1)	1 (1)
OFUT1_HUMAN	GDP-fucose protein O-fucosyltransferase 1	POFUT1		1 (1)	0 (0)	1 (1)	2 (2)	0 (0)	0 (0)	0 (0)
EBP2_HUMAN	Probable rRNA-processing protein EBP2	EBNA1BP2		0 (0)	0 (0)	0 (0)	0 (0)	5 (5)	0 (0)	1 (1)
EXOC3_HUMAN	Exocyst complex component 3	EXOC3		0 (0)	0 (0)	0 (0)	8 (6)	0 (0)	2 (2)	0 (0)
PKHF2_HUMAN	Pleckstrin homology domain-containing family F member 2	PLEKHF2		3 (3)	0 (0)	7 (6)	0 (0)	0 (0)	0 (0)	0 (0)
A8K7N0_HUMAN	cDNA FLJ75556, highly similar to Homo sapiens ribosomal protein L14, mRNA	--		1 (1)	1 (1)	1 (1)	0 (0)	2 (1)	1 (1)	1 (1)
APC7_HUMAN	Anaphase-promoting complex subunit 7	ANAPC7		0 (0)	0 (0)	0 (0)	5 (5)	0 (0)	4 (4)	0 (0)
B4DKV4_HUMAN	cDNA FLJ60647, highly similar to Keratin, type II cytoskeletal 6B	--		0 (0)	0 (0)	0 (0)	1 (1)	1 (1)	2 (2)	2 (2)
GDS1_HUMAN	Rap1 GTPase-GDP dissociation stimulator 1	RAP1GDS1		0 (0)	0 (0)	0 (0)	5 (4)	0 (0)	1 (1)	0 (0)
NUDC1_HUMAN	NudC domain-containing protein 1	NUDCD1		0 (0)	1 (1)	3 (3)	0 (0)	0 (0)	2 (2)	0 (0)
A6NLJ7_HUMAN	Ubiquitin carboxyl-terminal esterase L1 (Ubiquitin thiolesterase), isoform CRA_a	UCHL1		0 (0)	0 (0)	0 (0)	0 (0)	0 (0)	0 (0)	0 (0)
TYY1_HUMAN	Transcriptional repressor protein YY1	YY1		3 (3)	2 (2)	4 (4)	0 (0)	0 (0)	0 (0)	0 (0)
PPIL4_HUMAN	Peptidyl-prolyl cis-trans isomerase-like 4	PPIL4		0 (0)	1 (1)	0 (0)	5 (5)	2 (2)	2 (2)	0 (0)
IGKC_HUMAN	Ig kappa chain C region	IGKC		0 (0)	0 (0)	0 (0)	0 (0)	3 (3)	1 (1)	4 (3)
THOC6_HUMAN	THO complex subunit 6 homolog	THOC6		1 (1)	2 (2)	1 (1)	3 (2)	0 (0)	2 (2)	0 (0)
SORL_HUMAN	Sortilin-related receptor	SORL1		3 (3)	0 (0)	7 (7)	0 (0)	0 (0)	0 (0)	0 (0)
PIN4_HUMAN	Peptidyl-prolyl cis-trans isomerase NIMA-interacting 4	PIN4		0 (0)	0 (0)	0 (0)	3 (3)	3 (3)	2 (2)	1 (1)
HEXA_HUMAN	Beta-hexosaminidase subunit alpha	HEXA		0 (0)	0 (0)	0 (0)	3 (3)	0 (0)	2 (2)	0 (0)
SAP18_HUMAN	Histone deacetylase complex subunit SAP18	SAP18		0 (0)	2 (2)	0 (0)	4 (4)	0 (0)	1 (1)	0 (0)
QOR_HUMAN	Quinone oxidoreductase	CRYZ		0 (0)	0 (0)	0 (0)	4 (4)	0 (0)	3 (3)	0 (0)
PDCD4_HUMAN	Programmed cell death protein 4	PDCD4		0 (0)	0 (0)	0 (0)	4 (4)	0 (0)	5 (5)	1 (1)
RM44_HUMAN	39S ribosomal protein L44, mitochondrial	MRPL44		0 (0)	0 (0)	0 (0)	4 (2)	1 (1)	4 (4)	0 (0)
RIC8A_HUMAN	Synembryn-A	RIC8A		1 (1)	1 (1)	1 (1)	2 (2)	1 (1)	0 (0)	0 (0)
RTN4_HUMAN	Reticulon-4	RTN4		0 (0)	0 (0)	0 (0)	4 (3)	0 (0)	2 (2)	1 (1)
CKAP4_HUMAN	Cytoskeleton-associated protein 4	CKAP4		0 (0)	0 (0)	0 (0)	4 (3)	2 (2)	2 (2)	2 (2)
MOB1A_HUMAN	MOB kinase activator 1A	MOB1A		0 (0)	0 (0)	0 (0)	4 (3)	0 (0)	4 (3)	0 (0)
HSDL2_HUMAN	Hydroxysteroid dehydrogenase-like protein 2	HSDL2		0 (0)	0 (0)	1 (1)	5 (5)	0 (0)	1 (1)	0 (0)
ZN143_HUMAN	Zinc finger protein 143	ZNF143		2 (2)	0 (0)	7 (7)	0 (0)	0 (0)	0 (0)	0 (0)
DDX41_HUMAN	Probable ATP-dependent RNA helicase DDX41	DDX41		0 (0)	0 (0)	0 (0)	4 (4)	0 (0)	2 (2)	0 (0)
CYFP2_HUMAN	Cytoplasmic FMR1-interacting protein 2	CYFIP2		0 (0)	0 (0)	0 (0)	4 (4)	0 (0)	4 (4)	0 (0)
WDR44_HUMAN	WD repeat-containing protein 44	WDR44		2 (2)	3 (3)	2 (2)	1 (1)	0 (0)	1 (1)	1 (1)
HN1L_HUMAN	Hematological and neurological expressed 1-like protein	HN1L		0 (0)	0 (0)	0 (0)	4 (4)	2 (2)	3 (3)	1 (1)
IKKB_HUMAN	Inhibitor of nuclear factor kappa-B kinase subunit beta	IKBKB		0 (0)	0 (0)	0 (0)	4 (4)	0 (0)	3 (3)	1 (1)
IF4G3_HUMAN	Eukaryotic translation initiation factor 4 gamma 3	EIF4G3		0 (0)	0 (0)	0 (0)	4 (4)	1 (1)	3 (2)	1 (1)
SPRE_HUMAN	Sepiapterin reductase	SPR		0 (0)	0 (0)	0 (0)	4 (3)	2 (1)	2 (1)	2 (1)
UBXN7_HUMAN	UBX domain-containing protein 7	UBXN7		0 (0)	0 (0)	0 (0)	4 (4)	0 (0)	5 (5)	0 (0)
HXK1_HUMAN	Hexokinase-1	HK1		0 (0)	1 (1)	1 (1)	4 (4)	0 (0)	2 (2)	0 (0)
CP062_HUMAN	UPF0505 protein C16orf62	C16orf62		0 (0)	0 (0)	0 (0)	0 (0)	0 (0)	0 (0)	0 (0)
BLK_HUMAN	Tyrosine-protein kinase Blk	BLK		1 (1)	1 (1)	1 (1)	1 (1)	2 (1)	1 (1)	3 (1)
DNPEP_HUMAN	Aspartyl aminopeptidase	DNPEP		0 (0)	0 (0)	0 (0)	3 (3)	0 (0)	1 (1)	0 (0)
RFC4_HUMAN	Replication factor C subunit 4	RFC4		0 (0)	0 (0)	0 (0)	5 (5)	1 (1)	2 (2)	1 (1)
ASML_HUMAN	N-acetylserotonin O-methyltransferase-like protein	ASMTL		0 (0)	0 (0)	0 (0)	6 (5)	0 (0)	4 (3)	0 (0)
EP15R_HUMAN	Epidermal growth factor receptor substrate 15-like 1	EPS15L1		0 (0)	0 (0)	0 (0)	3 (3)	0 (0)	4 (4)	1 (1)
ANR17_HUMAN	Ankyrin repeat domain-containing protein 17	ANKRD17		0 (0)	0 (0)	1 (1)	3 (3)	0 (0)	6 (4)	0 (0)
CSN7B_HUMAN	COP9 signalosome complex subunit 7b	COPS7B		0 (0)	0 (0)	0 (0)	3 (3)	0 (0)	2 (2)	1 (1)
CAPR1_HUMAN	Caprin-1	CAPRIN1		0 (0)	0 (0)	0 (0)	3 (2)	2 (2)	3 (2)	2 (2)
RAB8A_HUMAN	Ras-related protein Rab-8A	RAB8A		2 (1)	1 (1)	0 (0)	2 (2)	1 (1)	3 (3)	1 (1)
V9HW89_HUMAN	--	--		0 (0)	0 (0)	1 (1)	1 (1)	0 (0)	1 (1)	0 (0)
VP33A_HUMAN	Vacuolar protein sorting-associated protein 33A	VPS33A		0 (0)	0 (0)	1 (1)	2 (2)	0 (0)	2 (2)	0 (0)
B2RDX5_HUMAN	cDNA, FLJ96812, highly similar to Homo sapiens threonyl-tRNA synthetase (TARS), mRNA	--		1 (1)	2 (1)	1 (1)	2 (1)	1 (1)	2 (1)	1 (1)
CHERP_HUMAN	Calcium homeostasis endoplasmic reticulum protein	CHERP		0 (0)	0 (0)	0 (0)	3 (3)	1 (1)	2 (2)	2 (2)
CRTAP_HUMAN	Cartilage-associated protein	CRTAP		0 (0)	0 (0)	0 (0)	4 (4)	0 (0)	2 (2)	0 (0)
FOCAD_HUMAN	--	--		0 (0)	0 (0)	0 (0)	0 (0)	1 (1)	1 (1)	0 (0)
NOG2_HUMAN	Nucleolar GTP-binding protein 2	GNL2		0 (0)	0 (0)	0 (0)	1 (1)	0 (0)	3 (3)	0 (0)
E41L2_HUMAN	Band 4.1-like protein 2	EPB41L2		3 (3)	0 (0)	0 (0)	2 (2)	0 (0)	3 (3)	1 (1)
GMPPA_HUMAN	Mannose-1-phosphate guanyltransferase alpha	GMPPA		0 (0)	2 (2)	1 (1)	1 (1)	1 (1)	1 (1)	0 (0)
S10AB_HUMAN	Protein S100-A11	S100A11		0 (0)	0 (0)	0 (0)	1 (1)	4 (3)	0 (0)	4 (3)
NUD19_HUMAN	Nucleoside diphosphate-linked moiety X motif 19, mitochondrial	NUDT19		0 (0)	0 (0)	0 (0)	1 (1)	0 (0)	2 (2)	1 (1)
AASD1_HUMAN	Alanyl-tRNA editing protein Aarsd1	AARSD1		0 (0)	1 (1)	0 (0)	3 (3)	0 (0)	1 (1)	0 (0)
UB2E3_HUMAN	Ubiquitin-conjugating enzyme E2 E3	UBE2E3		1 (1)	4 (4)	1 (1)	1 (1)	1 (1)	1 (1)	1 (1)
ZN195_HUMAN	Zinc finger protein 195	ZNF195		4 (3)	0 (0)	6 (5)	0 (0)	0 (0)	0 (0)	0 (0)
ARPC3_HUMAN	Actin-related protein 2/3 complex subunit 3	ARPC3		0 (0)	1 (1)	1 (1)	2 (2)	3 (3)	2 (2)	1 (1)
DHX29_HUMAN	ATP-dependent RNA helicase DHX29	DHX29		0 (0)	1 (1)	2 (2)	4 (3)	0 (0)	3 (3)	0 (0)
ISOC2_HUMAN	Isochorismatase domain-containing protein 2, mitochondrial	ISOC2		0 (0)	0 (0)	0 (0)	1 (1)	0 (0)	4 (3)	0 (0)
DAD1_HUMAN	Dolichyl-diphosphooligosaccharide--protein glycosyltransferase subunit DAD1	DAD1		1 (1)	1 (1)	1 (1)	1 (1)	1 (1)	2 (2)	2 (2)
DC1L1_HUMAN	Cytoplasmic dynein 1 light intermediate chain 1	DYNC1LI1		0 (0)	0 (0)	0 (0)	3 (3)	0 (0)	1 (1)	2 (2)
STAU1_HUMAN	Double-stranded RNA-binding protein Staufen homolog 1	STAU1		1 (1)	1 (1)	1 (1)	3 (3)	0 (0)	1 (1)	0 (0)
EXOC1_HUMAN	Exocyst complex component 1	EXOC1		0 (0)	0 (0)	0 (0)	3 (3)	0 (0)	4 (4)	0 (0)
PLPP_HUMAN	Pyridoxal phosphate phosphatase	PDXP		1 (1)	2 (2)	1 (1)	2 (2)	1 (1)	1 (1)	1 (1)
BCD1_HUMAN	Box C/D snoRNA protein 1	ZNHIT6		5 (5)	0 (0)	4 (4)	0 (0)	0 (0)	0 (0)	0 (0)
GMFB_HUMAN	Glia maturation factor beta	GMFB		0 (0)	0 (0)	0 (0)	3 (3)	2 (2)	3 (3)	1 (1)
ADDA_HUMAN	Alpha-adducin	ADD1		0 (0)	1 (1)	0 (0)	2 (2)	0 (0)	2 (2)	0 (0)
CYB5B_HUMAN	Cytochrome b5 type B	CYB5B		0 (0)	0 (0)	0 (0)	3 (2)	0 (0)	2 (2)	1 (1)
QORL1_HUMAN	Quinone oxidoreductase-like protein 1	CRYZL1		0 (0)	0 (0)	0 (0)	0 (0)	0 (0)	0 (0)	0 (0)
UBP2_HUMAN	Ubiquitin carboxyl-terminal hydrolase 2	USP2		3 (3)	2 (1)	0 (0)	0 (0)	1 (1)	0 (0)	3 (3)
CHK1_HUMAN	Serine/threonine-protein kinase Chk1	CHEK1		0 (0)	0 (0)	1 (1)	3 (3)	0 (0)	2 (2)	0 (0)
BAF_HUMAN	Barrier-to-autointegration factor	BANF1		0 (0)	0 (0)	0 (0)	3 (1)	2 (2)	1 (1)	1 (1)
CBP_HUMAN	CREB-binding protein	CREBBP		0 (0)	0 (0)	1 (1)	1 (1)	0 (0)	0 (0)	0 (0)
CIAO1_HUMAN	Probable cytosolic iron-sulfur protein assembly protein CIAO1	CIAO1		0 (0)	1 (1)	1 (1)	0 (0)	1 (1)	2 (2)	1 (1)
KIF2A_HUMAN	Kinesin-like protein KIF2A	KIF2A		0 (0)	0 (0)	0 (0)	6 (5)	0 (0)	2 (2)	0 (0)
KCC2D_HUMAN	Calcium/calmodulin-dependent protein kinase type II subunit delta	CAMK2D		0 (0)	0 (0)	0 (0)	3 (3)	0 (0)	3 (3)	0 (0)
MOV10_HUMAN	Putative helicase MOV-10	MOV10		0 (0)	0 (0)	0 (0)	3 (3)	0 (0)	0 (0)	0 (0)
R39L5_HUMAN	Putative 60S ribosomal protein L39-like 5	RPL39P5		0 (0)	0 (0)	0 (0)	0 (0)	1 (1)	1 (1)	1 (1)
SETMR_HUMAN	Histone-lysine N-methyltransferase SETMAR	SETMAR		1 (1)	0 (0)	3 (3)	2 (2)	0 (0)	0 (0)	0 (0)
WDR11_HUMAN	WD repeat-containing protein 11	WDR11		0 (0)	1 (1)	0 (0)	4 (4)	0 (0)	3 (3)	0 (0)
CIP2A_HUMAN	Protein CIP2A	KIAA1524		0 (0)	0 (0)	0 (0)	2 (2)	0 (0)	3 (3)	1 (1)
SPTC1_HUMAN	Serine palmitoyltransferase 1	SPTLC1		1 (1)	1 (1)	3 (2)	1 (1)	0 (0)	3 (2)	0 (0)
ARL8A_HUMAN	ADP-ribosylation factor-like protein 8A	ARL8A		2 (2)	2 (2)	2 (2)	1 (1)	1 (1)	1 (1)	0 (0)
VDAC3_HUMAN	Voltage-dependent anion-selective channel protein 3	VDAC3		1 (1)	1 (1)	1 (1)	2 (2)	0 (0)	2 (2)	1 (1)
CORO7_HUMAN	Coronin-7	CORO7		1 (1)	0 (0)	2 (2)	3 (3)	0 (0)	2 (2)	0 (0)
FUCO2_HUMAN	Plasma alpha-L-fucosidase	FUCA2		0 (0)	0 (0)	0 (0)	2 (2)	0 (0)	3 (3)	0 (0)
NIPS1_HUMAN	Protein NipSnap homolog 1	NIPSNAP1		0 (0)	0 (0)	0 (0)	3 (3)	0 (0)	1 (1)	0 (0)
IF4E_HUMAN	Eukaryotic translation initiation factor 4E	EIF4E		2 (2)	4 (3)	1 (1)	0 (0)	0 (0)	1 (1)	0 (0)
PHS_HUMAN	Pterin-4-alpha-carbinolamine dehydratase	PCBD1		0 (0)	0 (0)	0 (0)	3 (2)	2 (1)	2 (2)	1 (1)
NIPA_HUMAN	Nuclear-interacting partner of ALK	ZC3HC1		0 (0)	0 (0)	2 (2)	0 (0)	0 (0)	0 (0)	0 (0)
CNTP4_HUMAN	Contactin-associated protein-like 4	CNTNAP4		1 (1)	1 (1)	1 (1)	1 (1)	1 (1)	1 (1)	1 (1)
EMC1_HUMAN	--	--		0 (0)	0 (0)	0 (0)	1 (1)	0 (0)	0 (0)	0 (0)
DDTL_HUMAN	D-dopachrome decarboxylase-like protein	DDTL		0 (0)	0 (0)	0 (0)	2 (2)	1 (1)	0 (0)	2 (2)
SNX9_HUMAN	Sorting nexin-9	SNX9		0 (0)	0 (0)	0 (0)	4 (3)	0 (0)	3 (2)	0 (0)
GALE_HUMAN	UDP-glucose 4-epimerase	GALE		0 (0)	0 (0)	0 (0)	4 (4)	0 (0)	3 (1)	0 (0)
MSTO1_HUMAN	Protein misato homolog 1	MSTO1		0 (0)	0 (0)	1 (1)	2 (2)	0 (0)	2 (2)	0 (0)
CD320_HUMAN	CD320 antigen	CD320		3 (3)	0 (0)	6 (6)	0 (0)	0 (0)	0 (0)	0 (0)
CBX3_HUMAN	Chromobox protein homolog 3	CBX3		0 (0)	0 (0)	0 (0)	4 (3)	1 (1)	3 (3)	1 (1)
SELB_HUMAN	Selenocysteine-specific elongation factor	EEFSEC		0 (0)	2 (2)	1 (1)	2 (2)	0 (0)	1 (1)	0 (0)
MCCB_HUMAN	Methylcrotonoyl-CoA carboxylase beta chain, mitochondrial	MCCC2		0 (0)	0 (0)	1 (1)	2 (2)	0 (0)	2 (2)	1 (1)
TMED9_HUMAN	Transmembrane emp24 domain-containing protein 9	TMED9		2 (2)	1 (1)	3 (3)	0 (0)	0 (0)	0 (0)	1 (1)
AP2M1_HUMAN	AP-2 complex subunit mu	AP2M1		1 (1)	0 (0)	3 (3)	2 (2)	0 (0)	1 (1)	0 (0)
KITH_HUMAN	Thymidine kinase, cytosolic	TK1		0 (0)	0 (0)	1 (1)	1 (1)	0 (0)	1 (1)	0 (0)
SNX5_HUMAN	Sorting nexin-5	SNX5		0 (0)	0 (0)	0 (0)	5 (5)	1 (1)	3 (3)	0 (0)
RBM8A_HUMAN	RNA-binding protein 8A	RBM8A		0 (0)	0 (0)	0 (0)	5 (5)	1 (1)	3 (2)	0 (0)
EXOC2_HUMAN	Exocyst complex component 2	EXOC2		0 (0)	0 (0)	0 (0)	5 (4)	0 (0)	3 (3)	0 (0)
DHX57_HUMAN	Putative ATP-dependent RNA helicase DHX57	DHX57		0 (0)	0 (0)	0 (0)	5 (4)	0 (0)	2 (1)	0 (0)
DCXR_HUMAN	L-xylulose reductase	DCXR		0 (0)	0 (0)	0 (0)	5 (5)	0 (0)	1 (1)	0 (0)
TRUB1_HUMAN	Probable tRNA pseudouridine synthase 1	TRUB1		0 (0)	0 (0)	0 (0)	1 (1)	0 (0)	1 (1)	0 (0)
FAF1_HUMAN	FAS-associated factor 1	FAF1		0 (0)	0 (0)	0 (0)	5 (4)	0 (0)	1 (1)	0 (0)
INT5_HUMAN	Integrator complex subunit 5	INTS5		0 (0)	0 (0)	0 (0)	0 (0)	0 (0)	0 (0)	0 (0)
PCP_HUMAN	Lysosomal Pro-X carboxypeptidase	PRCP		0 (0)	0 (0)	0 (0)	5 (4)	0 (0)	3 (2)	0 (0)
TRRAP_HUMAN	Transformation/transcription domain-associated protein	TRRAP		0 (0)	0 (0)	0 (0)	1 (1)	0 (0)	0 (0)	0 (0)
LSM2_HUMAN	U6 snRNA-associated Sm-like protein LSm2	LSM2		0 (0)	0 (0)	0 (0)	4 (3)	1 (1)	2 (1)	1 (1)
LSM4_HUMAN	U6 snRNA-associated Sm-like protein LSm4	LSM4		0 (0)	0 (0)	0 (0)	4 (4)	1 (1)	3 (2)	1 (1)
PPIE_HUMAN	Peptidyl-prolyl cis-trans isomerase E	PPIE		0 (0)	0 (0)	0 (0)	4 (3)	1 (1)	3 (2)	1 (1)
SRP09_HUMAN	Signal recognition particle 9 kDa protein	SRP9		2 (2)	3 (3)	2 (2)	1 (1)	0 (0)	0 (0)	1 (1)
DTL_HUMAN	Denticleless protein homolog	DTL		3 (3)	2 (2)	4 (3)	0 (0)	0 (0)	0 (0)	0 (0)
RUXGL_HUMAN	Small nuclear ribonucleoprotein G-like protein	--		0 (0)	0 (0)	0 (0)	1 (1)	2 (2)	3 (3)	2 (2)
DYRL1_HUMAN	Dihydrofolate reductase, mitochondrial	DHFRL1		0 (0)	2 (2)	0 (0)	1 (1)	1 (1)	2 (2)	2 (2)
TCEA1_HUMAN	Transcription elongation factor A protein 1	TCEA1		0 (0)	0 (0)	0 (0)	4 (4)	0 (0)	4 (3)	1 (1)
DESM_HUMAN	Desmin	DES		1 (1)	1 (1)	1 (1)	3 (3)	0 (0)	2 (2)	1 (1)
SERB_HUMAN	Phosphoserine phosphatase	PSPH		0 (0)	0 (0)	0 (0)	4 (4)	1 (1)	3 (3)	0 (0)
PFKAP_HUMAN	--	--		0 (0)	0 (0)	0 (0)	6 (6)	1 (1)	2 (2)	0 (0)
NUBPL_HUMAN	Iron-sulfur protein NUBPL	NUBPL		0 (0)	0 (0)	0 (0)	4 (3)	0 (0)	2 (2)	0 (0)
ARBK2_HUMAN	Beta-adrenergic receptor kinase 2	ADRBK2		1 (1)	1 (1)	1 (1)	1 (1)	1 (1)	1 (1)	1 (1)
SLK_HUMAN	STE20-like serine/threonine-protein kinase	SLK		0 (0)	0 (0)	0 (0)	6 (6)	0 (0)	2 (2)	0 (0)
INO1_HUMAN	Inositol-3-phosphate synthase 1	ISYNA1		0 (0)	0 (0)	1 (1)	0 (0)	1 (1)	2 (1)	0 (0)
TMCO1_HUMAN	Transmembrane and coiled-coil domain-containing protein 1	TMCO1		2 (2)	2 (2)	1 (1)	1 (1)	0 (0)	0 (0)	0 (0)
SNX27_HUMAN	Sorting nexin-27	SNX27		0 (0)	0 (0)	0 (0)	1 (1)	0 (0)	1 (1)	0 (0)
TRM61_HUMAN	tRNA (adenine(58)-N(1))-methyltransferase catalytic subunit TRMT61A	TRMT61A		0 (0)	0 (0)	0 (0)	0 (0)	0 (0)	0 (0)	0 (0)
TF3C5_HUMAN	General transcription factor 3C polypeptide 5	GTF3C5		2 (2)	1 (1)	1 (1)	1 (1)	0 (0)	1 (1)	0 (0)
HMCES_HUMAN	--	--		0 (0)	0 (0)	1 (1)	4 (3)	0 (0)	3 (3)	0 (0)
TF3C2_HUMAN	General transcription factor 3C polypeptide 2	GTF3C2		0 (0)	0 (0)	0 (0)	4 (3)	0 (0)	1 (1)	0 (0)
F188A_HUMAN	Protein FAM188A	FAM188A		0 (0)	2 (2)	2 (2)	1 (1)	0 (0)	1 (1)	1 (1)
TMX1_HUMAN	Thioredoxin-related transmembrane protein 1	TMX1		0 (0)	0 (0)	0 (0)	2 (2)	1 (1)	2 (2)	1 (1)
TM205_HUMAN	Transmembrane protein 205	TMEM205		0 (0)	0 (0)	0 (0)	2 (2)	3 (2)	1 (1)	2 (2)
NAGPA_HUMAN	N-acetylglucosamine-1-phosphodiester alpha-N-acetylglucosaminidase	NAGPA		3 (3)	0 (0)	6 (6)	0 (0)	0 (0)	0 (0)	0 (0)
THUM3_HUMAN	THUMP domain-containing protein 3	THUMPD3		1 (1)	0 (0)	0 (0)	3 (3)	0 (0)	4 (4)	1 (1)
IMPA1_HUMAN	Inositol monophosphatase 1	IMPA1		0 (0)	1 (1)	0 (0)	1 (1)	1 (1)	3 (3)	1 (1)
HP1B3_HUMAN	Heterochromatin protein 1-binding protein 3	HP1BP3		0 (0)	0 (0)	0 (0)	1 (1)	2 (2)	3 (3)	1 (1)
DPOE2_HUMAN	DNA polymerase epsilon subunit 2	POLE2		1 (1)	0 (0)	1 (1)	2 (2)	1 (1)	2 (2)	0 (0)
NUP37_HUMAN	Nucleoporin Nup37	NUP37		3 (2)	2 (2)	3 (2)	0 (0)	0 (0)	1 (1)	0 (0)
MAP11_HUMAN	--	--		0 (0)	2 (2)	2 (2)	1 (1)	0 (0)	0 (0)	0 (0)
SRS11_HUMAN	Serine/arginine-rich splicing factor 11	SRSF11		0 (0)	0 (0)	0 (0)	2 (2)	2 (2)	3 (3)	1 (1)
BGAL_HUMAN	Beta-galactosidase	GLB1		0 (0)	0 (0)	0 (0)	1 (1)	0 (0)	1 (1)	0 (0)
NELL2_HUMAN	Protein kinase C-binding protein NELL2	NELL2		4 (4)	0 (0)	5 (5)	0 (0)	0 (0)	0 (0)	0 (0)
NOL6_HUMAN	Nucleolar protein 6	NOL6		1 (1)	1 (1)	2 (2)	1 (1)	0 (0)	0 (0)	0 (0)
MVD1_HUMAN	Diphosphomevalonate decarboxylase	MVD		0 (0)	1 (1)	1 (1)	3 (3)	0 (0)	2 (2)	2 (2)
TXD12_HUMAN	Thioredoxin domain-containing protein 12	TXNDC12		1 (1)	3 (2)	1 (1)	1 (1)	0 (0)	2 (2)	0 (0)
PTBP2_HUMAN	Polypyrimidine tract-binding protein 2	PTBP2		0 (0)	1 (1)	1 (1)	2 (2)	1 (1)	1 (1)	1 (1)
SPS2_HUMAN	Selenide, water dikinase 2	SEPHS2		0 (0)	0 (0)	0 (0)	2 (2)	0 (0)	3 (1)	0 (0)
NEDD1_HUMAN	Protein NEDD1	NEDD1		1 (1)	0 (0)	0 (0)	2 (2)	0 (0)	5 (4)	0 (0)
VAPB_HUMAN	Vesicle-associated membrane protein-associated protein B/C	VAPB		0 (0)	2 (2)	0 (0)	3 (3)	1 (1)	2 (2)	0 (0)
AP3B1_HUMAN	AP-3 complex subunit beta-1	AP3B1		0 (0)	0 (0)	1 (1)	1 (1)	0 (0)	1 (1)	1 (1)
AGFG1_HUMAN	Arf-GAP domain and FG repeats-containing protein 1	AGFG1		0 (0)	0 (0)	1 (1)	1 (1)	0 (0)	0 (0)	0 (0)
ES1_HUMAN	ES1 protein homolog, mitochondrial	C21orf33		0 (0)	2 (1)	0 (0)	2 (2)	1 (1)	1 (1)	2 (2)
MTMR5_HUMAN	Myotubularin-related protein 5	SBF1		0 (0)	0 (0)	0 (0)	0 (0)	0 (0)	0 (0)	0 (0)
STRN4_HUMAN	Striatin-4	STRN4		0 (0)	0 (0)	0 (0)	4 (4)	0 (0)	3 (3)	0 (0)
TOM1_HUMAN	Target of Myb protein 1	TOM1		1 (1)	0 (0)	0 (0)	2 (2)	0 (0)	1 (1)	0 (0)
ADAS_HUMAN	Alkyldihydroxyacetonephosphate synthase, peroxisomal	AGPS		0 (0)	0 (0)	0 (0)	3 (3)	0 (0)	3 (3)	2 (2)
DDX54_HUMAN	ATP-dependent RNA helicase DDX54	DDX54		0 (0)	0 (0)	0 (0)	3 (3)	1 (1)	0 (0)	0 (0)
RB11A_HUMAN	Ras-related protein Rab-11A	RAB11A		2 (2)	2 (2)	1 (1)	0 (0)	2 (2)	0 (0)	1 (1)
SHPK_HUMAN	Sedoheptulokinase	SHPK		0 (0)	0 (0)	0 (0)	2 (2)	0 (0)	5 (5)	0 (0)
HBB_HUMAN	Hemoglobin subunit beta	HBB		0 (0)	0 (0)	0 (0)	0 (0)	5 (3)	0 (0)	3 (3)
TBRG4_HUMAN	Protein TBRG4	TBRG4		0 (0)	0 (0)	0 (0)	4 (4)	0 (0)	2 (2)	0 (0)
SHLB1_HUMAN	Endophilin-B1	SH3GLB1		0 (0)	0 (0)	0 (0)	2 (2)	1 (1)	2 (2)	0 (0)
CCAR1_HUMAN	Cell division cycle and apoptosis regulator protein 1	CCAR1		0 (0)	1 (1)	0 (0)	4 (4)	0 (0)	3 (3)	0 (0)
GRSF1_HUMAN	G-rich sequence factor 1	GRSF1		0 (0)	0 (0)	0 (0)	1 (1)	0 (0)	1 (1)	0 (0)
CHID1_HUMAN	Chitinase domain-containing protein 1	CHID1		0 (0)	0 (0)	1 (1)	1 (1)	0 (0)	0 (0)	0 (0)
CENPM_HUMAN	Centromere protein M	CENPM		0 (0)	1 (1)	1 (1)	0 (0)	0 (0)	0 (0)	0 (0)
HDGR2_HUMAN	Hepatoma-derived growth factor-related protein 2	HDGFRP2		0 (0)	0 (0)	0 (0)	3 (3)	0 (0)	1 (1)	1 (1)
PAXI_HUMAN	Paxillin	PXN		0 (0)	0 (0)	2 (2)	3 (3)	0 (0)	3 (3)	0 (0)
PTER_HUMAN	Phosphotriesterase-related protein	PTER		0 (0)	0 (0)	0 (0)	3 (3)	0 (0)	4 (4)	0 (0)
NEP1_HUMAN	Ribosomal RNA small subunit methyltransferase NEP1	EMG1		1 (1)	1 (1)	1 (1)	0 (0)	0 (0)	1 (1)	0 (0)
ROCK2_HUMAN	Rho-associated protein kinase 2	ROCK2		0 (0)	0 (0)	0 (0)	2 (2)	0 (0)	3 (3)	0 (0)
PI4KA_HUMAN	Phosphatidylinositol 4-kinase alpha	PI4KA		0 (0)	0 (0)	0 (0)	0 (0)	0 (0)	1 (1)	0 (0)
MINA_HUMAN	MYC-induced nuclear antigen	MINA		0 (0)	0 (0)	2 (2)	0 (0)	0 (0)	1 (1)	1 (1)
PUM1_HUMAN	Pumilio homolog 1	PUM1		0 (0)	0 (0)	0 (0)	3 (3)	0 (0)	4 (4)	0 (0)
ENOB_HUMAN	Beta-enolase	ENO3		1 (1)	1 (1)	1 (1)	1 (1)	1 (1)	1 (1)	1 (1)
F188B_HUMAN	Protein FAM188B	FAM188B		0 (0)	2 (2)	0 (0)	1 (1)	2 (2)	0 (0)	1 (1)
RPOM_HUMAN	DNA-directed RNA polymerase, mitochondrial	POLRMT		0 (0)	0 (0)	0 (0)	3 (3)	0 (0)	3 (3)	0 (0)
S39A7_HUMAN	Zinc transporter SLC39A7	SLC39A7		1 (1)	1 (1)	1 (1)	0 (0)	0 (0)	0 (0)	0 (0)
RBM26_HUMAN	RNA-binding protein 26	RBM26		0 (0)	0 (0)	0 (0)	3 (3)	1 (1)	3 (3)	1 (1)
STX16_HUMAN	Syntaxin-16	STX16		0 (0)	0 (0)	0 (0)	0 (0)	0 (0)	1 (1)	0 (0)
KLC4_HUMAN	Kinesin light chain 4	KLC4		0 (0)	0 (0)	0 (0)	3 (3)	0 (0)	1 (1)	0 (0)
HAUS6_HUMAN	HAUS augmin-like complex subunit 6	HAUS6		0 (0)	0 (0)	0 (0)	3 (3)	0 (0)	1 (1)	0 (0)
SMYD3_HUMAN	SET and MYND domain-containing protein 3	SMYD3		2 (2)	0 (0)	6 (6)	0 (0)	0 (0)	0 (0)	0 (0)
EIF2D_HUMAN	Eukaryotic translation initiation factor 2D	EIF2D		0 (0)	0 (0)	0 (0)	3 (3)	1 (1)	3 (2)	1 (1)
A0A024R6F2_HUMAN	--	--		5 (2)	0 (0)	3 (2)	0 (0)	0 (0)	0 (0)	0 (0)
RPF2_HUMAN	Ribosome production factor 2 homolog	RPF2		0 (0)	0 (0)	0 (0)	0 (0)	0 (0)	0 (0)	0 (0)
HERC4_HUMAN	Probable E3 ubiquitin-protein ligase HERC4	HERC4		0 (0)	0 (0)	0 (0)	3 (3)	0 (0)	2 (2)	0 (0)
DC1L2_HUMAN	Cytoplasmic dynein 1 light intermediate chain 2	DYNC1LI2		0 (0)	1 (1)	0 (0)	2 (2)	2 (2)	2 (2)	1 (1)
KDM1A_HUMAN	Lysine-specific histone demethylase 1A	KDM1A		0 (0)	0 (0)	0 (0)	3 (3)	0 (0)	0 (0)	0 (0)
RPC5_HUMAN	DNA-directed RNA polymerase III subunit RPC5	POLR3E		0 (0)	0 (0)	0 (0)	2 (2)	0 (0)	1 (1)	1 (1)
MOCS3_HUMAN	Adenylyltransferase and sulfurtransferase MOCS3	MOCS3		2 (2)	0 (0)	3 (2)	2 (2)	0 (0)	1 (1)	0 (0)
MRRP1_HUMAN	Mitochondrial ribonuclease P protein 1	RG9MTD1		2 (2)	1 (1)	2 (2)	2 (2)	0 (0)	1 (1)	0 (0)
DIAP3_HUMAN	Protein diaphanous homolog 3	DIAPH3		0 (0)	0 (0)	0 (0)	3 (1)	0 (0)	4 (2)	0 (0)
PP1RA_HUMAN	Serine/threonine-protein phosphatase 1 regulatory subunit 10	PPP1R10		0 (0)	0 (0)	0 (0)	4 (4)	1 (1)	2 (2)	0 (0)
CD2B2_HUMAN	CD2 antigen cytoplasmic tail-binding protein 2	CD2BP2		0 (0)	0 (0)	0 (0)	4 (4)	0 (0)	4 (4)	0 (0)
CG050_HUMAN	Uncharacterized protein C7orf50	C7orf50		0 (0)	0 (0)	0 (0)	4 (4)	0 (0)	2 (2)	2 (1)
ACD11_HUMAN	Acyl-CoA dehydrogenase family member 11	ACAD11		0 (0)	0 (0)	0 (0)	4 (4)	0 (0)	3 (3)	0 (0)
TXLNG_HUMAN	Gamma-taxilin	TXLNG		0 (0)	0 (0)	0 (0)	5 (4)	0 (0)	3 (3)	0 (0)
SEPT6_HUMAN	Septin-6	2017-09-06		0 (0)	2 (2)	2 (1)	1 (1)	0 (0)	2 (2)	1 (1)
CN37_HUMAN	2',3'-cyclic-nucleotide 3'-phosphodiesterase	CNP		0 (0)	2 (2)	0 (0)	1 (1)	0 (0)	2 (2)	0 (0)
CLAP1_HUMAN	CLIP-associating protein 1	CLASP1		0 (0)	0 (0)	0 (0)	4 (4)	0 (0)	2 (2)	0 (0)
TTF2_HUMAN	Transcription termination factor 2	TTF2		1 (1)	0 (0)	1 (1)	1 (1)	0 (0)	1 (1)	0 (0)
STRUM_HUMAN	WASH complex subunit strumpellin	KIAA0196		0 (0)	0 (0)	0 (0)	1 (1)	1 (1)	1 (1)	1 (1)
ARFG2_HUMAN	ADP-ribosylation factor GTPase-activating protein 2	ARFGAP2		0 (0)	1 (1)	0 (0)	0 (0)	0 (0)	0 (0)	0 (0)
COPE_HUMAN	Coatomer subunit epsilon	COPE		0 (0)	0 (0)	0 (0)	4 (4)	0 (0)	3 (3)	0 (0)
AP3S1_HUMAN	AP-3 complex subunit sigma-1	AP3S1		0 (0)	1 (1)	0 (0)	1 (1)	1 (1)	1 (1)	0 (0)
PSMD4_HUMAN	26S proteasome non-ATPase regulatory subunit 4	PSMD4		0 (0)	4 (3)	0 (0)	2 (2)	1 (1)	1 (1)	0 (0)
ACTY_HUMAN	Beta-centractin	ACTR1B		1 (1)	0 (0)	1 (1)	0 (0)	0 (0)	1 (1)	1 (1)
DEOC_HUMAN	Putative deoxyribose-phosphate aldolase	DERA		0 (0)	0 (0)	0 (0)	5 (4)	0 (0)	3 (3)	0 (0)
DPOA2_HUMAN	DNA polymerase alpha subunit B	POLA2		0 (0)	2 (1)	1 (1)	1 (1)	0 (0)	2 (1)	1 (1)
HNRLL_HUMAN	Heterogeneous nuclear ribonucleoprotein L-like	HNRPLL		0 (0)	2 (2)	0 (0)	2 (2)	0 (0)	3 (3)	0 (0)
AAKG1_HUMAN	5'-AMP-activated protein kinase subunit gamma-1	PRKAG1		1 (1)	0 (0)	1 (1)	1 (1)	0 (0)	1 (1)	0 (0)
LRP8_HUMAN	Low-density lipoprotein receptor-related protein 8	LRP8		3 (3)	0 (0)	5 (5)	0 (0)	0 (0)	0 (0)	0 (0)
NRBP_HUMAN	Nuclear receptor-binding protein	NRBP1		0 (0)	0 (0)	0 (0)	5 (4)	0 (0)	3 (3)	0 (0)
NHRF1_HUMAN	Na(+)/H(+) exchange regulatory cofactor NHE-RF1	SLC9A3R1		0 (0)	0 (0)	0 (0)	5 (4)	0 (0)	3 (3)	0 (0)
EHMT2_HUMAN	Histone-lysine N-methyltransferase EHMT2	EHMT2		1 (1)	0 (0)	6 (4)	0 (0)	0 (0)	0 (0)	0 (0)
SAC1_HUMAN	Phosphatidylinositide phosphatase SAC1	SACM1L		0 (0)	0 (0)	1 (1)	1 (1)	0 (0)	1 (1)	0 (0)
FUBP3_HUMAN	Far upstream element-binding protein 3	FUBP3		0 (0)	0 (0)	0 (0)	4 (3)	1 (1)	2 (2)	1 (1)
NCOA5_HUMAN	Nuclear receptor coactivator 5	NCOA5		4 (4)	1 (1)	3 (3)	0 (0)	0 (0)	0 (0)	0 (0)
THTR_HUMAN	Thiosulfate sulfurtransferase	TST		0 (0)	0 (0)	0 (0)	2 (2)	0 (0)	1 (1)	0 (0)
NU107_HUMAN	Nuclear pore complex protein Nup107	NUP107		0 (0)	0 (0)	0 (0)	4 (3)	0 (0)	3 (3)	0 (0)
TRFL_HUMAN	Lactotransferrin	LTF		1 (1)	0 (0)	3 (3)	0 (0)	0 (0)	1 (1)	2 (2)
TRI25_HUMAN	E3 ubiquitin/ISG15 ligase TRIM25	TRIM25		1 (1)	1 (1)	1 (1)	1 (1)	0 (0)	3 (3)	0 (0)
LSM12_HUMAN	Protein LSM12 homolog	LSM12		0 (0)	0 (0)	0 (0)	1 (1)	0 (0)	0 (0)	0 (0)
PTN1_HUMAN	Tyrosine-protein phosphatase non-receptor type 1	PTPN1		0 (0)	0 (0)	0 (0)	4 (4)	0 (0)	4 (4)	0 (0)
RPC3_HUMAN	DNA-directed RNA polymerase III subunit RPC3	POLR3C		0 (0)	0 (0)	0 (0)	4 (4)	1 (1)	2 (2)	0 (0)
RM46_HUMAN	39S ribosomal protein L46, mitochondrial	MRPL46		0 (0)	0 (0)	0 (0)	4 (4)	0 (0)	4 (4)	0 (0)
RM38_HUMAN	39S ribosomal protein L38, mitochondrial	MRPL38		0 (0)	0 (0)	0 (0)	4 (4)	0 (0)	1 (1)	0 (0)
RT29_HUMAN	28S ribosomal protein S29, mitochondrial	DAP3		0 (0)	0 (0)	0 (0)	1 (1)	1 (1)	0 (0)	0 (0)
HHIP_HUMAN	Hedgehog-interacting protein	HHIP		0 (0)	0 (0)	1 (1)	2 (1)	1 (1)	2 (1)	2 (1)
VPRBP_HUMAN	Protein VPRBP	VPRBP		0 (0)	0 (0)	0 (0)	2 (2)	0 (0)	3 (3)	0 (0)
GPX1_HUMAN	Glutathione peroxidase 1	GPX1		0 (0)	0 (0)	0 (0)	4 (4)	0 (0)	3 (3)	0 (0)
ANXA4_HUMAN	Annexin A4	ANXA4		1 (1)	0 (0)	1 (1)	2 (2)	0 (0)	2 (2)	1 (1)
[truncated: 3,065 more rows]
