# Supplementary material for: Reactive-site-centric chemoproteomics identifies a distinct class of deubiquitinase enzymes
Source: Nat Commun. 2018 Mar 21;9:1162. doi: 10.1038/s41467-018-03511-6 (PMC5862848; doi:10.1038/s41467-018-03511-6)
Supplement: Supplementary file 5 — Supplementary Data 2(XLSX 1036 kb) [file 41467_2018_3511_MOESM5_ESM.xlsx]

## Sheet: Description
	Supplementary Data Set 2: Proteins detected in on-bead digestion fractions
	Sheets 1 and 2 show the total number of peptide-spectrum matches (PSMs), with the number of unique peptides in brackets.
	Red shading indicates that ≥3 unique peptides were identified.
	Sheets 3 and 4 show the fold change (FC) and p value dervied from the number of features detected by MS, relative to negative control ABPP experiments
	Only proteins where three or more features were detected in total (across all conditions and replicates) are included
	Sheets 1 and 3 (SUMO2-VPS as a negative control) relates to Figure 3b.
	Sheets 2 and 4 (no biotinylation as a negative control, by omission of copper) relates to Supplementary Figure 5

## Sheet: 1. Ub-VPS and SUMO2-VPS (PSM)
				Total (Unique) Peptides
Protein	Description	Gene Symbol	Probe:	HA-Ub-VPS			His6-SUMO2-VPS
			Replicate:	i	ii	iii	i	ii	iii
ACACA_HUMAN	Acetyl-CoA carboxylase 1	ACACA		201 (134)	197 (129)	201 (132)	279 (153)	263 (153)	279 (151)
UBP7_HUMAN	Ubiquitin carboxyl-terminal hydrolase 7	USP7		309 (113)	340 (106)	344 (108)	20 (15)	17 (13)	16 (12)
UBP5_HUMAN	Ubiquitin carboxyl-terminal hydrolase 5	USP5		294 (59)	354 (62)	363 (63)	12 (9)	7 (6)	11 (9)
USP9X_HUMAN	Probable ubiquitin carboxyl-terminal hydrolase FAF-X	USP9X		295 (160)	311 (161)	317 (155)	15 (14)	12 (11)	16 (14)
UBP14_HUMAN	Ubiquitin carboxyl-terminal hydrolase 14	USP14		296 (56)	310 (53)	339 (53)	6 (5)	2 (2)	0 (0)
UBP24_HUMAN	Ubiquitin carboxyl-terminal hydrolase 24	USP24		289 (155)	258 (139)	265 (143)	5 (5)	5 (5)	5 (4)
DYHC1_HUMAN	Cytoplasmic dynein 1 heavy chain 1	DYNC1H1		78 (67)	95 (85)	93 (80)	174 (130)	133 (110)	148 (115)
UCHL3_HUMAN	Ubiquitin carboxyl-terminal hydrolase isozyme L3	UCHL3		206 (27)	254 (27)	255 (26)	0 (0)	2 (1)	1 (1)
EF2_HUMAN	Elongation factor 2	EEF2		92 (58)	77 (47)	86 (54)	118 (58)	96 (60)	111 (62)
PRKDC_HUMAN	DNA-dependent protein kinase catalytic subunit	PRKDC		79 (67)	81 (68)	89 (76)	123 (89)	101 (81)	103 (76)
GCN1L_HUMAN	Translational activator GCN1	GCN1L1		66 (56)	77 (59)	80 (64)	140 (96)	100 (77)	103 (74)
PYC_HUMAN	Pyruvate carboxylase, mitochondrial	PC		81 (56)	78 (51)	69 (45)	115 (58)	105 (59)	112 (60)
RL40_HUMAN	Ubiquitin-60S ribosomal protein L40	UBA52		154 (12)	163 (11)	178 (10)	17 (5)	22 (7)	16 (7)
UCHL1_HUMAN	Ubiquitin carboxyl-terminal hydrolase isozyme L1	UCHL1		175 (26)	175 (26)	194 (24)	2 (2)	2 (2)	1 (1)
K2C1_HUMAN	Keratin, type II cytoskeletal 1	KRT1		84 (49)	78 (44)	112 (57)	90 (44)	76 (43)	82 (40)
UBP34_HUMAN	Ubiquitin carboxyl-terminal hydrolase 34	USP34		165 (113)	173 (117)	176 (120)	2 (1)	1 (1)	3 (1)
UBP47_HUMAN	Ubiquitin carboxyl-terminal hydrolase 47	USP47		169 (99)	165 (89)	159 (86)	0 (0)	0 (0)	1 (1)
K22E_HUMAN	Keratin, type II cytoskeletal 2 epidermal	KRT2		72 (46)	78 (50)	90 (52)	102 (54)	58 (39)	73 (44)
UBP15_HUMAN	Ubiquitin carboxyl-terminal hydrolase 15	USP15		147 (72)	160 (71)	152 (71)	4 (3)	2 (1)	2 (2)
K1C10_HUMAN	Keratin, type I cytoskeletal 10	KRT10		54 (32)	74 (37)	114 (47)	89 (38)	60 (33)	67 (33)
FAS_HUMAN	Fatty acid synthase	FASN		50 (43)	56 (49)	66 (57)	93 (65)	82 (64)	88 (64)
CLH1_HUMAN	Clathrin heavy chain 1	CLTC		61 (49)	61 (45)	74 (55)	91 (62)	66 (50)	77 (56)
UBP10_HUMAN	Ubiquitin carboxyl-terminal hydrolase 10	USP10		137 (42)	126 (40)	144 (45)	7 (6)	6 (6)	4 (4)
PARP1_HUMAN	Poly [ADP-ribose] polymerase 1	PARP1		53 (39)	58 (43)	61 (40)	85 (56)	71 (48)	71 (50)
UBA1_HUMAN	Ubiquitin-like modifier-activating enzyme 1	UBA1		60 (40)	48 (37)	72 (45)	81 (43)	71 (44)	67 (40)
K1C9_HUMAN	Keratin, type I cytoskeletal 9	KRT9		80 (49)	57 (32)	67 (42)	83 (45)	48 (31)	59 (36)
UCHL5_HUMAN	Ubiquitin carboxyl-terminal hydrolase isozyme L5	UCHL5		121 (33)	138 (34)	124 (32)	3 (2)	2 (2)	5 (5)
SYEP_HUMAN	Bifunctional aminoacyl-tRNA synthetase	EPRS		53 (45)	40 (33)	68 (53)	78 (49)	67 (48)	78 (54)
UBP28_HUMAN	Ubiquitin carboxyl-terminal hydrolase 28	USP28		124 (65)	123 (58)	112 (62)	0 (0)	0 (0)	1 (1)
ACLY_HUMAN	ATP-citrate synthase	ACLY		44 (35)	43 (29)	52 (39)	61 (39)	63 (43)	68 (46)
KPYM_HUMAN	Pyruvate kinase isozymes M1/M2	PKM2		52 (38)	44 (30)	55 (35)	61 (35)	63 (37)	55 (35)
HS71B_HUMAN	--	--		53 (29)	41 (27)	58 (33)	56 (31)	56 (30)	55 (29)
TBA1A_HUMAN	Tubulin alpha-1A chain	TUBA1A		43 (23)	40 (23)	49 (25)	61 (27)	60 (26)	63 (25)
UBP19_HUMAN	Ubiquitin carboxyl-terminal hydrolase 19	USP19		100 (56)	107 (60)	106 (57)	0 (0)	0 (0)	0 (0)
XPO2_HUMAN	Exportin-2	CSE1L		35 (31)	35 (28)	47 (36)	68 (43)	60 (43)	62 (40)
UBP8_HUMAN	Ubiquitin carboxyl-terminal hydrolase 8	USP8		89 (60)	108 (62)	99 (62)	0 (0)	0 (0)	0 (0)
MCCA_HUMAN	Methylcrotonoyl-CoA carboxylase subunit alpha, mitochondrial	MCCC1		44 (29)	45 (28)	44 (28)	54 (29)	48 (29)	58 (31)
PYR1_HUMAN	CAD protein	CAD		39 (32)	43 (36)	45 (33)	55 (42)	51 (39)	59 (43)
TBB2A_HUMAN	Tubulin beta-2A chain	TUBB2A		36 (23)	36 (20)	45 (20)	59 (23)	60 (26)	51 (22)
SUMO2_HUMAN	Small ubiquitin-related modifier 2	SUMO2		1 (1)	2 (1)	2 (1)	83 (7)	98 (5)	100 (6)
EIF3A_HUMAN	Eukaryotic translation initiation factor 3 subunit A	EIF3A		38 (29)	32 (25)	43 (35)	53 (37)	71 (49)	48 (33)
UBP16_HUMAN	Ubiquitin carboxyl-terminal hydrolase 16	USP16		88 (49)	100 (49)	94 (50)	0 (0)	0 (0)	0 (0)
ENOA_HUMAN	Alpha-enolase	ENO1		50 (30)	37 (24)	41 (23)	52 (30)	46 (29)	51 (28)
DHX9_HUMAN	ATP-dependent RNA helicase A	DHX9		38 (29)	43 (33)	39 (29)	60 (36)	45 (30)	52 (38)
PRP8_HUMAN	Pre-mRNA-processing-splicing factor 8	PRPF8		25 (21)	34 (34)	35 (31)	71 (56)	49 (45)	60 (51)
C1TC_HUMAN	C-1-tetrahydrofolate synthase, cytoplasmic	MTHFD1		39 (29)	32 (27)	40 (34)	56 (38)	47 (33)	55 (36)
PCCA_HUMAN	Propionyl-CoA carboxylase alpha chain, mitochondrial	PCCA		37 (30)	45 (36)	41 (30)	51 (36)	43 (34)	51 (37)
CH60_HUMAN	60 kDa heat shock protein, mitochondrial	HSPD1		33 (27)	36 (26)	44 (32)	48 (27)	45 (33)	60 (36)
OTUD4_HUMAN	OTU domain-containing protein 4	OTUD4		82 (45)	88 (44)	94 (43)	0 (0)	0 (0)	0 (0)
XPO1_HUMAN	Exportin-1	XPO1		30 (25)	35 (27)	40 (32)	54 (35)	46 (35)	54 (33)
UBP4_HUMAN	Ubiquitin carboxyl-terminal hydrolase 4	USP4		90 (53)	80 (45)	85 (48)	0 (0)	0 (0)	0 (0)
HSP74_HUMAN	Heat shock 70 kDa protein 4	HSPA4		32 (25)	28 (21)	44 (31)	51 (29)	49 (30)	46 (30)
G3P_HUMAN	Glyceraldehyde-3-phosphate dehydrogenase	GAPDH		42 (26)	39 (24)	43 (24)	40 (24)	42 (26)	44 (25)
LPPRC_HUMAN	Leucine-rich PPR motif-containing protein, mitochondrial	LRPPRC		28 (25)	30 (27)	39 (30)	56 (39)	46 (35)	45 (37)
EF1A1_HUMAN	Elongation factor 1-alpha 1	EEF1A1		34 (17)	33 (15)	53 (24)	38 (16)	47 (22)	38 (18)
U520_HUMAN	U5 small nuclear ribonucleoprotein 200 kDa helicase	SNRNP200		29 (27)	25 (24)	43 (37)	61 (44)	37 (32)	45 (36)
LDHA_HUMAN	L-lactate dehydrogenase A chain	LDHA		41 (22)	34 (20)	47 (26)	40 (26)	46 (29)	31 (21)
MYH9_HUMAN	Myosin-9	MYH9		19 (18)	28 (25)	42 (34)	51 (37)	48 (34)	49 (36)
CAND1_HUMAN	Cullin-associated NEDD8-dissociated protein 1	CAND1		33 (28)	25 (23)	37 (33)	48 (33)	40 (31)	40 (34)
GANAB_HUMAN	Neutral alpha-glucosidase AB	GANAB		31 (25)	26 (20)	34 (27)	46 (29)	42 (28)	44 (29)
KCRB_HUMAN	Creatine kinase B-type	CKB		36 (20)	24 (17)	44 (23)	34 (23)	46 (25)	37 (23)
OTU7B_HUMAN	OTU domain-containing protein 7B	OTUD7B		71 (43)	84 (41)	66 (40)	0 (0)	0 (0)	0 (0)
EF1G_HUMAN	Elongation factor 1-gamma	EEF1G		35 (22)	31 (21)	41 (22)	38 (20)	35 (22)	40 (19)
RL3_HUMAN	60S ribosomal protein L3	RPL3		29 (21)	32 (22)	41 (24)	41 (25)	36 (22)	38 (24)
HS90A_HUMAN	Heat shock protein HSP 90-alpha	HSP90AA1		33 (18)	27 (18)	31 (19)	44 (21)	43 (24)	39 (19)
LDHB_HUMAN	L-lactate dehydrogenase B chain	LDHB		45 (25)	26 (19)	34 (21)	36 (18)	42 (23)	34 (19)
PGK1_HUMAN	Phosphoglycerate kinase 1	PGK1		27 (20)	27 (19)	30 (21)	39 (25)	47 (31)	46 (28)
IPO5_HUMAN	Importin-5	IPO5		28 (24)	27 (17)	31 (22)	45 (28)	39 (26)	44 (29)
SENP3_HUMAN	Sentrin-specific protease 3	SENP3		0 (0)	0 (0)	0 (0)	75 (26)	65 (24)	73 (25)
XRCC6_HUMAN	X-ray repair cross-complementing protein 6	XRCC6		32 (24)	21 (16)	36 (27)	37 (26)	42 (31)	43 (31)
UBP25_HUMAN	Ubiquitin carboxyl-terminal hydrolase 25	USP25		64 (45)	74 (53)	73 (51)	0 (0)	0 (0)	0 (0)
TCPQ_HUMAN	T-complex protein 1 subunit theta	CCT8		30 (27)	28 (24)	35 (32)	37 (27)	41 (29)	39 (29)
SPTN1_HUMAN	--	--		16 (14)	9 (8)	29 (29)	44 (38)	66 (56)	46 (40)
SYIC_HUMAN	Isoleucyl-tRNA synthetase, cytoplasmic	IARS		25 (19)	26 (19)	33 (28)	50 (36)	35 (30)	40 (31)
IMB1_HUMAN	Importin subunit beta-1	KPNB1		33 (24)	24 (19)	40 (23)	40 (21)	33 (18)	36 (18)
RS4X_HUMAN	40S ribosomal protein S4, X isoform	RPS4X		35 (23)	25 (20)	32 (24)	33 (22)	47 (27)	33 (23)
HSP7C_HUMAN	Heat shock cognate 71 kDa protein	HSPA8		28 (17)	26 (17)	36 (22)	38 (21)	37 (21)	39 (20)
IF4A1_HUMAN	Eukaryotic initiation factor 4A-I	EIF4A1		39 (26)	24 (17)	36 (22)	32 (17)	37 (24)	35 (23)
DHX15_HUMAN	Putative pre-mRNA-splicing factor ATP-dependent RNA helicase DHX15	DHX15		31 (24)	30 (21)	30 (24)	38 (25)	35 (27)	38 (28)
H90B3_HUMAN	Putative heat shock protein HSP 90-beta-3	HSP90AB3P		34 (26)	22 (17)	25 (19)	47 (22)	36 (22)	37 (23)
G6PI_HUMAN	Glucose-6-phosphate isomerase	GPI		29 (22)	29 (23)	36 (28)	33 (22)	37 (25)	36 (22)
HNRPM_HUMAN	Heterogeneous nuclear ribonucleoprotein M	HNRNPM		25 (23)	19 (17)	35 (29)	41 (32)	40 (32)	40 (31)
ASNS_HUMAN	Asparagine synthetase [glutamine-hydrolyzing]	ASNS		27 (17)	29 (19)	30 (23)	37 (24)	40 (25)	35 (24)
TKT_HUMAN	Transketolase	TKT		26 (21)	31 (21)	31 (22)	32 (20)	38 (21)	39 (23)
VCIP1_HUMAN	Deubiquitinating protein VCIP135	VCPIP1		62 (45)	67 (46)	64 (44)	0 (0)	1 (1)	0 (0)
SYLC_HUMAN	Leucyl-tRNA synthetase, cytoplasmic	LARS		23 (22)	28 (25)	25 (22)	48 (33)	32 (28)	37 (30)
SERA_HUMAN	D-3-phosphoglycerate dehydrogenase	PHGDH		22 (17)	23 (16)	28 (20)	41 (19)	42 (22)	37 (22)
TCPG_HUMAN	T-complex protein 1 subunit gamma	CCT3		22 (18)	21 (21)	34 (25)	36 (30)	42 (29)	36 (26)
MYH10_HUMAN	Myosin-10	MYH10		19 (17)	21 (19)	33 (27)	45 (36)	32 (30)	41 (35)
TCPB_HUMAN	T-complex protein 1 subunit beta	CCT2		24 (19)	19 (14)	36 (24)	32 (21)	43 (25)	36 (22)
RL5_HUMAN	60S ribosomal protein L5	RPL5		30 (19)	28 (18)	30 (18)	31 (17)	36 (22)	35 (20)
TCPA_HUMAN	T-complex protein 1 subunit alpha	TCP1		27 (23)	29 (17)	35 (26)	35 (24)	30 (23)	33 (24)
TCPH_HUMAN	T-complex protein 1 subunit eta	CCT7		22 (17)	24 (18)	28 (21)	39 (25)	32 (24)	43 (26)
FLNA_HUMAN	Filamin-A	FLNA		20 (17)	18 (15)	31 (28)	40 (34)	35 (28)	43 (33)
UBP36_HUMAN	Ubiquitin carboxyl-terminal hydrolase 36	USP36		53 (39)	62 (44)	71 (47)	0 (0)	0 (0)	0 (0)
DDX21_HUMAN	Nucleolar RNA helicase 2	DDX21		32 (27)	24 (19)	28 (22)	32 (19)	37 (25)	33 (22)
PUR9_HUMAN	Bifunctional purine biosynthesis protein PURH	ATIC		18 (14)	26 (20)	33 (23)	40 (28)	35 (23)	33 (26)
SENP6_HUMAN	Sentrin-specific protease 6	SENP6		0 (0)	0 (0)	0 (0)	62 (39)	62 (36)	55 (30)
IQGA1_HUMAN	Ras GTPase-activating-like protein IQGAP1	IQGAP1		21 (19)	19 (17)	34 (28)	36 (29)	38 (31)	30 (20)
RS3A_HUMAN	40S ribosomal protein S3a	RPS3A		30 (22)	25 (19)	27 (17)	35 (22)	36 (23)	25 (20)
ALDOA_HUMAN	Fructose-bisphosphate aldolase A	ALDOA		25 (19)	27 (17)	36 (22)	33 (19)	26 (17)	29 (18)
ACTN4_HUMAN	Alpha-actinin-4	ACTN4		20 (17)	24 (19)	34 (25)	32 (24)	35 (26)	29 (22)
RL6_HUMAN	60S ribosomal protein L6	RPL6		27 (14)	27 (14)	31 (17)	31 (17)	26 (15)	31 (15)
ILF3_HUMAN	Interleukin enhancer-binding factor 3	ILF3		25 (19)	26 (18)	26 (18)	36 (23)	30 (23)	28 (20)
PUR2_HUMAN	Trifunctional purine biosynthetic protein adenosine-3	GART		21 (19)	20 (19)	29 (24)	40 (31)	29 (24)	32 (27)
RS3_HUMAN	40S ribosomal protein S3	RPS3		21 (16)	29 (17)	26 (17)	32 (22)	32 (19)	30 (18)
SYTC_HUMAN	Threonyl-tRNA synthetase, cytoplasmic	TARS		23 (20)	24 (18)	32 (24)	34 (23)	26 (21)	31 (23)
PYGL_HUMAN	Glycogen phosphorylase, liver form	PYGL		21 (15)	19 (14)	27 (22)	34 (27)	30 (22)	38 (26)
RL4_HUMAN	60S ribosomal protein L4	RPL4		24 (20)	25 (17)	30 (22)	30 (20)	30 (21)	28 (20)
ENPL_HUMAN	Endoplasmin	HSP90B1		20 (14)	11 (11)	31 (20)	37 (23)	32 (24)	35 (23)
HNRPK_HUMAN	Heterogeneous nuclear ribonucleoprotein K	HNRNPK		28 (19)	18 (13)	29 (17)	26 (14)	28 (15)	36 (18)
PUR6_HUMAN	Multifunctional protein ADE2	PAICS		31 (20)	21 (16)	25 (17)	26 (18)	29 (17)	32 (19)
UBR5_HUMAN	E3 ubiquitin-protein ligase UBR5	UBR5		46 (36)	59 (48)	54 (43)	4 (3)	1 (1)	0 (0)
COPA_HUMAN	Coatomer subunit alpha	COPA		23 (20)	18 (16)	28 (25)	34 (26)	23 (18)	37 (28)
SF3B1_HUMAN	Splicing factor 3B subunit 1	SF3B1		17 (15)	20 (17)	22 (19)	36 (26)	31 (25)	37 (26)
SAHH_HUMAN	Adenosylhomocysteinase	AHCY		24 (18)	16 (12)	25 (18)	33 (19)	30 (21)	34 (20)
NUCL_HUMAN	Nucleolin	NCL		20 (17)	18 (17)	29 (18)	31 (20)	31 (20)	33 (21)
ACTA_HUMAN	Actin, aortic smooth muscle	ACTA2		22 (15)	22 (15)	24 (17)	31 (14)	32 (15)	30 (14)
PLST_HUMAN	Plastin-3	PLS3		21 (15)	20 (15)	28 (21)	31 (22)	31 (23)	29 (21)
UBP22_HUMAN	Ubiquitin carboxyl-terminal hydrolase 22	USP22		45 (24)	52 (23)	58 (25)	1 (1)	1 (1)	1 (1)
BAP1_HUMAN	Ubiquitin carboxyl-terminal hydrolase BAP1	BAP1		52 (31)	58 (32)	47 (30)	0 (0)	0 (0)	0 (0)
UBP48_HUMAN	Ubiquitin carboxyl-terminal hydrolase 48	USP48		56 (36)	55 (38)	45 (35)	0 (0)	0 (0)	0 (0)
OTUD5_HUMAN	OTU domain-containing protein 5	OTUD5		57 (25)	51 (25)	47 (24)	0 (0)	0 (0)	0 (0)
TRYP_PIGC	--	--		20 (7)	28 (6)	23 (7)	32 (7)	22 (6)	28 (6)
SYYC_HUMAN	Tyrosyl-tRNA synthetase, cytoplasmic	YARS		20 (17)	18 (16)	18 (18)	33 (28)	31 (29)	32 (27)
DDB1_HUMAN	DNA damage-binding protein 1	DDB1		19 (18)	24 (20)	28 (26)	26 (21)	25 (21)	29 (23)
SYRC_HUMAN	Arginyl-tRNA synthetase, cytoplasmic	RARS		22 (17)	26 (21)	31 (26)	29 (24)	21 (20)	22 (20)
TERA_HUMAN	Transitional endoplasmic reticulum ATPase	VCP		9 (9)	18 (14)	27 (20)	31 (22)	32 (23)	34 (23)
UBP40_HUMAN	Ubiquitin carboxyl-terminal hydrolase 40	USP40		50 (37)	49 (39)	51 (35)	0 (0)	0 (0)	0 (0)
SYVC_HUMAN	Valyl-tRNA synthetase	VARS		27 (19)	24 (19)	23 (17)	25 (19)	23 (20)	28 (23)
EIF3L_HUMAN	Eukaryotic translation initiation factor 3 subunit L	EIF3L		20 (16)	25 (18)	20 (18)	27 (20)	27 (20)	29 (23)
PSMD1_HUMAN	26S proteasome non-ATPase regulatory subunit 1	PSMD1		25 (22)	20 (19)	29 (23)	27 (21)	21 (16)	26 (20)
1433E_HUMAN	14-3-3 protein epsilon	YWHAE		25 (17)	21 (14)	27 (18)	19 (14)	35 (21)	19 (15)
VINC_HUMAN	Vinculin	VCL		13 (12)	19 (18)	24 (21)	29 (25)	29 (26)	32 (27)
TCPD_HUMAN	T-complex protein 1 subunit delta	CCT4		24 (22)	19 (16)	33 (26)	21 (15)	24 (19)	25 (20)
SPTB2_HUMAN	Spectrin beta chain, brain 1	SPTBN1		14 (13)	14 (13)	25 (21)	37 (33)	26 (21)	29 (26)
XRCC5_HUMAN	X-ray repair cross-complementing protein 5	XRCC5		26 (21)	17 (14)	24 (18)	27 (21)	23 (15)	28 (21)
RS2_HUMAN	40S ribosomal protein S2	RPS2		23 (16)	25 (15)	22 (14)	23 (13)	32 (17)	19 (11)
TRAP1_HUMAN	Heat shock protein 75 kDa, mitochondrial	TRAP1		22 (18)	18 (16)	25 (20)	25 (21)	32 (28)	21 (17)
GRP78_HUMAN	78 kDa glucose-regulated protein	HSPA5		16 (11)	18 (13)	24 (15)	28 (18)	26 (18)	30 (19)
SYG_HUMAN	Glycyl-tRNA synthetase	GARS		20 (17)	14 (12)	26 (22)	31 (21)	27 (20)	24 (19)
SF3B3_HUMAN	Splicing factor 3B subunit 3	SF3B3		21 (19)	18 (16)	27 (24)	31 (26)	19 (18)	25 (20)
SENP1_HUMAN	Sentrin-specific protease 1	SENP1		0 (0)	0 (0)	0 (0)	45 (32)	47 (31)	49 (29)
STIP1_HUMAN	Stress-induced-phosphoprotein 1	STIP1		19 (18)	15 (14)	26 (22)	30 (19)	25 (21)	25 (20)
COPB_HUMAN	Coatomer subunit beta	COPB1		20 (16)	22 (17)	25 (20)	27 (18)	21 (16)	24 (16)
NAA15_HUMAN	N-alpha-acetyltransferase 15, NatA auxiliary subunit	NAA15		21 (19)	15 (14)	28 (24)	27 (23)	20 (18)	23 (19)
K1C14_HUMAN	Keratin, type I cytoskeletal 14	KRT14		24 (18)	19 (15)	29 (22)	23 (19)	21 (18)	18 (14)
UBP11_HUMAN	Ubiquitin carboxyl-terminal hydrolase 11	USP11		38 (31)	52 (35)	42 (31)	0 (0)	0 (0)	0 (0)
MBB1A_HUMAN	Myb-binding protein 1A	MYBBP1A		12 (11)	15 (14)	19 (18)	30 (21)	26 (22)	30 (22)
SENP2_HUMAN	Sentrin-specific protease 2	SENP2		0 (0)	0 (0)	0 (0)	47 (26)	39 (23)	44 (25)
SYDC_HUMAN	Aspartyl-tRNA synthetase, cytoplasmic	DARS		20 (17)	19 (14)	22 (19)	26 (23)	20 (18)	23 (22)
IF4G1_HUMAN	Eukaryotic translation initiation factor 4 gamma 1	EIF4G1		12 (12)	16 (15)	23 (21)	31 (22)	23 (19)	24 (22)
SYAC_HUMAN	Alanyl-tRNA synthetase, cytoplasmic	AARS		16 (15)	14 (13)	22 (17)	32 (25)	21 (17)	24 (20)
IPO4_HUMAN	Importin-4	IPO4		16 (14)	20 (15)	25 (18)	30 (19)	19 (15)	18 (15)
VIME_HUMAN	Vimentin	VIM		16 (15)	15 (14)	16 (14)	30 (20)	27 (18)	24 (18)
LKHA4_HUMAN	Leukotriene A-4 hydrolase	LTA4H		22 (17)	15 (15)	27 (22)	19 (16)	22 (18)	23 (18)
GRP75_HUMAN	Stress-70 protein, mitochondrial	HSPA9		12 (11)	13 (12)	28 (21)	28 (20)	22 (18)	25 (20)
HS90B_HUMAN	Heat shock protein HSP 90-beta	HSP90AB1		20 (13)	18 (9)	26 (12)	20 (11)	23 (12)	20 (11)
OTU6B_HUMAN	OTU domain-containing protein 6B	OTUD6B		40 (18)	45 (16)	42 (18)	0 (0)	0 (0)	0 (0)
1433B_HUMAN	14-3-3 protein beta/alpha	YWHAB		24 (14)	17 (11)	22 (13)	18 (12)	23 (14)	21 (14)
ATX3_HUMAN	Ataxin-3	ATXN3		43 (19)	39 (17)	43 (17)	0 (0)	0 (0)	0 (0)
K2C5_HUMAN	Keratin, type II cytoskeletal 5	KRT5		13 (13)	21 (18)	26 (23)	23 (20)	17 (15)	24 (18)
EIF3C_HUMAN	Eukaryotic translation initiation factor 3 subunit C	EIF3C		14 (10)	18 (15)	15 (10)	27 (20)	23 (17)	26 (19)
HUWE1_HUMAN	E3 ubiquitin-protein ligase HUWE1	HUWE1		15 (14)	24 (23)	27 (26)	30 (27)	11 (10)	15 (14)
UBP1_HUMAN	Ubiquitin carboxyl-terminal hydrolase 1	USP1		42 (30)	42 (31)	38 (28)	0 (0)	0 (0)	0 (0)
TLN1_HUMAN	Talin-1	TLN1		10 (9)	13 (12)	17 (17)	31 (24)	25 (21)	25 (22)
2AAA_HUMAN	Serine/threonine-protein phosphatase 2A 65 kDa regulatory subunit A alpha isoform	PPP2R1A		16 (10)	15 (11)	18 (14)	25 (17)	20 (12)	27 (14)
UBP32_HUMAN	Ubiquitin carboxyl-terminal hydrolase 32	USP32		34 (27)	44 (33)	43 (37)	0 (0)	0 (0)	0 (0)
HNRPU_HUMAN	Heterogeneous nuclear ribonucleoprotein U	HNRNPU		19 (15)	11 (10)	23 (17)	21 (17)	25 (22)	21 (15)
UBP38_HUMAN	Ubiquitin carboxyl-terminal hydrolase 38	USP38		45 (33)	42 (31)	33 (26)	0 (0)	0 (0)	0 (0)
PTBP1_HUMAN	Polypyrimidine tract-binding protein 1	PTBP1		15 (10)	19 (12)	20 (13)	27 (13)	18 (11)	20 (9)
XPO5_HUMAN	Exportin-5	XPO5		12 (9)	16 (14)	16 (13)	30 (20)	23 (18)	22 (14)
GBLP_HUMAN	Guanine nucleotide-binding protein subunit beta-2-like 1	GNB2L1		19 (15)	15 (15)	21 (15)	18 (16)	21 (17)	24 (19)
PSMD2_HUMAN	26S proteasome non-ATPase regulatory subunit 2	PSMD2		16 (13)	15 (12)	17 (15)	23 (16)	20 (14)	26 (18)
RL7A_HUMAN	60S ribosomal protein L7a	RPL7A		23 (13)	17 (10)	24 (13)	16 (13)	22 (14)	15 (12)
ANXA5_HUMAN	Annexin A5	ANXA5		15 (13)	16 (13)	19 (15)	25 (14)	18 (12)	24 (18)
LA_HUMAN	Lupus La protein	SSB		17 (15)	14 (12)	16 (13)	18 (13)	28 (16)	23 (15)
PSD12_HUMAN	26S proteasome non-ATPase regulatory subunit 12	PSMD12		15 (13)	12 (10)	22 (20)	21 (15)	23 (17)	23 (16)
PDIA1_HUMAN	Protein disulfide-isomerase	P4HB		18 (14)	13 (13)	15 (13)	23 (18)	23 (18)	24 (16)
ACTN1_HUMAN	Alpha-actinin-1	ACTN1		21 (19)	14 (13)	22 (19)	19 (13)	19 (17)	21 (16)
FANCI_HUMAN	Fanconi anemia group I protein	FANCI		18 (16)	14 (13)	21 (18)	25 (19)	16 (14)	21 (18)
SND1_HUMAN	Staphylococcal nuclease domain-containing protein 1	SND1		11 (10)	15 (12)	20 (18)	22 (20)	23 (21)	23 (19)
TCPE_HUMAN	T-complex protein 1 subunit epsilon	CCT5		11 (10)	14 (12)	22 (20)	28 (20)	16 (14)	22 (14)
CND1_HUMAN	Condensin complex subunit 1	NCAPD2		9 (8)	11 (10)	21 (19)	24 (18)	24 (19)	22 (17)
MCM7_HUMAN	DNA replication licensing factor MCM7	MCM7		12 (9)	11 (10)	13 (13)	28 (19)	19 (17)	28 (22)
PA2G4_HUMAN	Proliferation-associated protein 2G4	PA2G4		18 (16)	12 (11)	16 (15)	23 (17)	23 (20)	18 (16)
MDHM_HUMAN	Malate dehydrogenase, mitochondrial	MDH2		18 (12)	14 (11)	16 (11)	15 (12)	23 (15)	23 (14)
SYMC_HUMAN	Methionyl-tRNA synthetase, cytoplasmic	MARS		14 (11)	14 (12)	19 (14)	25 (20)	22 (15)	14 (10)
RL15_HUMAN	60S ribosomal protein L15	RPL15		14 (8)	17 (10)	16 (10)	24 (12)	18 (10)	19 (12)
PRDX6_HUMAN	Peroxiredoxin-6	PRDX6		15 (9)	9 (7)	17 (13)	19 (12)	30 (18)	18 (13)
APEX1_HUMAN	DNA-(apurinic or apyrimidinic site) lyase	APEX1		24 (13)	18 (10)	21 (12)	16 (12)	16 (13)	13 (8)
TCPZ_HUMAN	T-complex protein 1 subunit zeta	CCT6A		13 (10)	11 (10)	20 (13)	20 (15)	23 (18)	20 (13)
FKBP4_HUMAN	Peptidyl-prolyl cis-trans isomerase FKBP4	FKBP4		11 (10)	15 (12)	18 (13)	20 (14)	23 (19)	20 (15)
RIR1_HUMAN	Ribonucleoside-diphosphate reductase large subunit	RRM1		14 (10)	14 (12)	18 (16)	23 (16)	19 (15)	18 (13)
DESP_HUMAN	Desmoplakin	DSP		8 (8)	8 (7)	39 (37)	17 (16)	15 (13)	19 (14)
SERC_HUMAN	Phosphoserine aminotransferase	PSAT1		15 (13)	15 (13)	22 (17)	18 (15)	19 (16)	17 (15)
ABCE1_HUMAN	ATP-binding cassette sub-family E member 1	ABCE1		17 (13)	17 (15)	18 (15)	22 (15)	14 (11)	17 (14)
OTU1_HUMAN	Ubiquitin thioesterase OTU1	YOD1		33 (17)	36 (16)	36 (17)	0 (0)	0 (0)	0 (0)
GUAA_HUMAN	GMP synthase [glutamine-hydrolyzing]	GMPS		8 (8)	11 (10)	17 (13)	22 (17)	21 (17)	25 (18)
CKAP5_HUMAN	Cytoskeleton-associated protein 5	CKAP5		9 (9)	12 (12)	20 (18)	24 (24)	21 (20)	17 (17)
TPIS_HUMAN	Triosephosphate isomerase	TPI1		14 (10)	13 (10)	19 (12)	22 (11)	15 (10)	20 (9)
GLYM_HUMAN	Serine hydroxymethyltransferase, mitochondrial	SHMT2		11 (10)	16 (12)	17 (13)	17 (13)	22 (17)	19 (13)
MCM5_HUMAN	DNA replication licensing factor MCM5	MCM5		12 (11)	13 (11)	20 (17)	21 (18)	16 (15)	20 (19)
NPM_HUMAN	Nucleophosmin	NPM1		15 (11)	14 (11)	19 (12)	17 (10)	19 (9)	17 (12)
SYQ_HUMAN	Glutaminyl-tRNA synthetase	QARS		11 (10)	14 (14)	13 (11)	24 (19)	21 (16)	18 (15)
SFPQ_HUMAN	Splicing factor, proline- and glutamine-rich	SFPQ		15 (10)	17 (14)	17 (11)	24 (16)	17 (15)	11 (10)
RCC2_HUMAN	Protein RCC2	RCC2		15 (12)	13 (11)	17 (14)	19 (15)	21 (12)	16 (9)
PSMD3_HUMAN	26S proteasome non-ATPase regulatory subunit 3	PSMD3		12 (11)	12 (11)	11 (10)	30 (22)	19 (16)	17 (15)
IPO7_HUMAN	Importin-7	IPO7		15 (14)	13 (11)	17 (15)	22 (16)	19 (12)	15 (11)
DDX3X_HUMAN	ATP-dependent RNA helicase DDX3X	DDX3X		10 (9)	9 (8)	14 (12)	19 (12)	27 (19)	20 (14)
PSMD6_HUMAN	26S proteasome non-ATPase regulatory subunit 6	PSMD6		12 (9)	18 (14)	18 (14)	17 (12)	16 (11)	18 (10)
RL7_HUMAN	60S ribosomal protein L7	RPL7		19 (14)	13 (11)	16 (10)	19 (15)	16 (13)	16 (13)
SMC2_HUMAN	Structural maintenance of chromosomes protein 2	SMC2		11 (11)	13 (13)	15 (15)	23 (20)	19 (15)	17 (15)
PDC6I_HUMAN	Programmed cell death 6-interacting protein	PDCD6IP		12 (10)	12 (11)	18 (15)	18 (15)	18 (16)	19 (17)
DDX1_HUMAN	ATP-dependent RNA helicase DDX1	DDX1		11 (9)	9 (8)	13 (11)	22 (17)	20 (15)	21 (16)
RUVB2_HUMAN	RuvB-like 2	RUVBL2		8 (8)	11 (10)	17 (13)	19 (15)	20 (14)	20 (16)
TNPO1_HUMAN	Transportin-1	TNPO1		12 (10)	7 (7)	15 (14)	23 (16)	17 (15)	21 (16)
AATM_HUMAN	Aspartate aminotransferase, mitochondrial	GOT2		11 (10)	13 (11)	14 (11)	16 (13)	23 (19)	18 (14)
PSA_HUMAN	Puromycin-sensitive aminopeptidase	NPEPPS		11 (10)	11 (11)	14 (11)	20 (16)	19 (15)	20 (15)
IMDH2_HUMAN	Inosine-5'-monophosphate dehydrogenase 2	IMPDH2		12 (6)	12 (6)	23 (15)	16 (12)	16 (13)	15 (12)
TBB5_HUMAN	Tubulin beta chain	TUBB		13 (5)	12 (5)	15 (5)	20 (5)	17 (5)	17 (5)
PAIRB_HUMAN	Plasminogen activator inhibitor 1 RNA-binding protein	SERBP1		9 (6)	9 (7)	11 (10)	24 (16)	23 (15)	18 (12)
ACTB_HUMAN	Actin, cytoplasmic 1	ACTB		16 (8)	12 (6)	17 (8)	16 (7)	17 (7)	16 (7)
UBP37_HUMAN	Ubiquitin carboxyl-terminal hydrolase 37	USP37		28 (25)	33 (27)	32 (27)	0 (0)	0 (0)	0 (0)
CUL1_HUMAN	Cullin-1	CUL1		12 (10)	12 (10)	20 (17)	20 (18)	17 (16)	11 (11)
EFTU_HUMAN	Elongation factor Tu, mitochondrial	TUFM		12 (9)	12 (11)	15 (11)	14 (11)	20 (15)	19 (13)
TALDO_HUMAN	Transaldolase	TALDO1		14 (11)	16 (13)	18 (14)	15 (13)	16 (13)	12 (11)
MATR3_HUMAN	Matrin-3	MATR3		7 (7)	9 (7)	15 (12)	17 (12)	25 (15)	18 (13)
RL17_HUMAN	60S ribosomal protein L17	RPL17		15 (10)	11 (9)	17 (10)	14 (8)	23 (10)	11 (6)
CAH2_HUMAN	Carbonic anhydrase 2	CA2		16 (10)	13 (8)	15 (10)	14 (9)	17 (10)	15 (9)
PABP1_HUMAN	Polyadenylate-binding protein 1	PABPC1		11 (9)	11 (10)	14 (12)	16 (13)	19 (19)	19 (16)
SYSC_HUMAN	Seryl-tRNA synthetase, cytoplasmic	SARS		13 (10)	14 (12)	18 (13)	17 (12)	14 (10)	13 (9)
PPIA_HUMAN	Peptidyl-prolyl cis-trans isomerase A	PPIA		16 (10)	7 (7)	15 (8)	17 (10)	17 (11)	17 (9)
RL13_HUMAN	60S ribosomal protein L13	RPL13		19 (11)	11 (9)	13 (11)	11 (9)	19 (13)	15 (10)
PUR4_HUMAN	Phosphoribosylformylglycinamidine synthase	PFAS		13 (11)	14 (13)	11 (11)	16 (14)	18 (15)	16 (14)
MCM3_HUMAN	DNA replication licensing factor MCM3	MCM3		8 (8)	9 (8)	13 (12)	19 (14)	21 (15)	18 (11)
PDIA3_HUMAN	Protein disulfide-isomerase A3	PDIA3		11 (11)	11 (11)	12 (11)	21 (16)	20 (16)	13 (9)
TBA1B_HUMAN	Tubulin alpha-1B chain	TUBA1B		7 (2)	14 (2)	15 (2)	19 (2)	17 (2)	15 (2)
BRAT1_HUMAN	BRCA1-associated ATM activator 1	BRAT1		28 (22)	25 (21)	28 (20)	3 (3)	1 (1)	2 (2)
AT1A1_HUMAN	Sodium/potassium-transporting ATPase subunit alpha-1	ATP1A1		12 (9)	19 (13)	16 (15)	14 (11)	12 (11)	14 (11)
WDTC1_HUMAN	WD and tetratricopeptide repeats protein 1	WDTC1		0 (0)	0 (0)	0 (0)	31 (20)	26 (17)	29 (21)
SYK_HUMAN	Lysyl-tRNA synthetase	KARS		10 (10)	9 (9)	9 (9)	18 (14)	21 (18)	18 (15)
ILF2_HUMAN	Interleukin enhancer-binding factor 2	ILF2		15 (9)	13 (10)	15 (10)	12 (9)	11 (8)	19 (11)
UBP3_HUMAN	Ubiquitin carboxyl-terminal hydrolase 3	USP3		26 (19)	28 (18)	31 (18)	0 (0)	0 (0)	0 (0)
VPS35_HUMAN	Vacuolar protein sorting-associated protein 35	VPS35		9 (8)	9 (8)	15 (13)	16 (12)	16 (12)	20 (16)
NONO_HUMAN	Non-POU domain-containing octamer-binding protein	NONO		13 (10)	9 (7)	8 (8)	18 (15)	20 (15)	17 (15)
SENP5_HUMAN	Sentrin-specific protease 5	SENP5		0 (0)	0 (0)	0 (0)	26 (19)	31 (25)	27 (19)
RL10A_HUMAN	60S ribosomal protein L10a	RPL10A		20 (13)	12 (10)	15 (10)	10 (9)	12 (10)	15 (12)
PGM1_HUMAN	Phosphoglucomutase-1	PGM1		12 (10)	7 (7)	21 (16)	13 (10)	17 (13)	14 (12)
RL18_HUMAN	60S ribosomal protein L18	RPL18		11 (8)	14 (9)	16 (9)	13 (8)	15 (9)	14 (8)
UBP33_HUMAN	Ubiquitin carboxyl-terminal hydrolase 33	USP33		25 (19)	30 (25)	28 (20)	0 (0)	0 (0)	0 (0)
K2C6A_HUMAN	Keratin, type II cytoskeletal 6A	KRT6A		10 (9)	12 (10)	15 (12)	20 (11)	12 (9)	14 (9)
RS11_HUMAN	40S ribosomal protein S11	RPS11		18 (15)	10 (10)	16 (13)	10 (8)	19 (14)	10 (10)
6PGD_HUMAN	6-phosphogluconate dehydrogenase, decarboxylating	PGD		14 (9)	10 (7)	16 (12)	14 (10)	13 (10)	15 (10)
ROA2_HUMAN	Heterogeneous nuclear ribonucleoproteins A2/B1	HNRNPA2B1		10 (9)	12 (9)	13 (10)	18 (11)	18 (12)	11 (9)
CALX_HUMAN	Calnexin	CANX		9 (7)	13 (10)	12 (10)	19 (16)	14 (13)	15 (12)
GDIB_HUMAN	Rab GDP dissociation inhibitor beta	GDI2		11 (11)	14 (11)	15 (12)	16 (14)	14 (11)	12 (8)
GSTP1_HUMAN	Glutathione S-transferase P	GSTP1		17 (12)	10 (7)	16 (8)	10 (8)	13 (9)	16 (9)
XPOT_HUMAN	Exportin-T	XPOT		12 (11)	13 (12)	14 (12)	15 (12)	15 (13)	13 (11)
COPB2_HUMAN	Coatomer subunit beta'	COPB2		12 (10)	17 (14)	17 (14)	15 (13)	10 (10)	11 (10)
RL18A_HUMAN	60S ribosomal protein L18a	RPL18A		12 (10)	8 (6)	14 (10)	15 (9)	18 (12)	14 (10)
ZUFSP_HUMAN	Zinc finger with UFM1-specific peptidase domain protein	ZUFSP		26 (21)	31 (21)	23 (19)	0 (0)	0 (0)	0 (0)
ANM1_HUMAN	Protein arginine N-methyltransferase 1	PRMT1		17 (13)	10 (8)	14 (10)	12 (9)	14 (9)	13 (9)
GFPT1_HUMAN	Glucosamine--fructose-6-phosphate aminotransferase [isomerizing] 1	GFPT1		7 (7)	10 (7)	18 (14)	17 (13)	12 (10)	15 (12)
SMC4_HUMAN	Structural maintenance of chromosomes protein 4	SMC4		9 (7)	8 (6)	18 (15)	13 (11)	16 (14)	15 (11)
PCBP1_HUMAN	Poly(rC)-binding protein 1	PCBP1		13 (12)	10 (9)	14 (9)	15 (13)	16 (12)	10 (7)
MCM2_HUMAN	DNA replication licensing factor MCM2	MCM2		10 (9)	7 (6)	14 (12)	20 (16)	12 (10)	15 (13)
HNRH1_HUMAN	Heterogeneous nuclear ribonucleoprotein H	HNRNPH1		11 (7)	11 (8)	14 (9)	13 (10)	13 (8)	16 (11)
SRP68_HUMAN	Signal recognition particle 68 kDa protein	SRP68		11 (9)	9 (8)	15 (13)	13 (8)	17 (12)	13 (9)
DDX17_HUMAN	Probable ATP-dependent RNA helicase DDX17	DDX17		10 (10)	13 (12)	14 (13)	16 (12)	12 (12)	13 (11)
EIF3B_HUMAN	Eukaryotic translation initiation factor 3 subunit B	EIF3B		11 (11)	10 (9)	8 (8)	16 (12)	17 (13)	15 (13)
SYFB_HUMAN	Phenylalanyl-tRNA synthetase beta chain	FARSB		10 (10)	9 (9)	12 (10)	14 (12)	14 (11)	18 (15)
P5CS_HUMAN	Delta-1-pyrroline-5-carboxylate synthase	ALDH18A1		6 (6)	11 (10)	9 (9)	20 (16)	17 (13)	14 (12)
RUVB1_HUMAN	RuvB-like 1	RUVBL1		9 (9)	8 (8)	12 (11)	20 (12)	14 (12)	14 (9)
RS15A_HUMAN	40S ribosomal protein S15a	RPS15A		13 (9)	12 (8)	10 (8)	11 (7)	16 (8)	14 (8)
PSD11_HUMAN	26S proteasome non-ATPase regulatory subunit 11	PSMD11		14 (11)	16 (15)	12 (10)	10 (7)	13 (11)	11 (10)
AATC_HUMAN	Aspartate aminotransferase, cytoplasmic	GOT1		9 (8)	10 (9)	18 (13)	13 (11)	17 (13)	9 (9)
TTL12_HUMAN	Tubulin--tyrosine ligase-like protein 12	TTLL12		5 (5)	11 (9)	16 (13)	20 (14)	12 (10)	11 (11)
HNRPQ_HUMAN	Heterogeneous nuclear ribonucleoprotein Q	SYNCRIP		6 (4)	12 (9)	8 (7)	19 (13)	18 (13)	12 (8)
RS5_HUMAN	40S ribosomal protein S5	RPS5		12 (8)	13 (8)	15 (9)	10 (7)	11 (9)	14 (9)
PNPH_HUMAN	Purine nucleoside phosphorylase	PNP		7 (7)	14 (10)	11 (9)	16 (12)	15 (12)	12 (10)
RS9_HUMAN	40S ribosomal protein S9	RPS9		13 (11)	10 (10)	12 (10)	16 (12)	10 (9)	12 (11)
IF2GL_HUMAN	Putative eukaryotic translation initiation factor 2 subunit 3-like protein	EIF2S3L		17 (14)	16 (13)	17 (14)	8 (7)	5 (5)	10 (9)
PRPS1_HUMAN	Ribose-phosphate pyrophosphokinase 1	PRPS1		11 (8)	8 (6)	12 (10)	12 (11)	14 (11)	16 (11)
CISY_HUMAN	Citrate synthase, mitochondrial	CS		9 (8)	8 (7)	13 (10)	14 (10)	16 (11)	13 (9)
1433Z_HUMAN	14-3-3 protein zeta/delta	YWHAZ		9 (7)	8 (6)	13 (9)	15 (8)	16 (11)	11 (7)
IPO9_HUMAN	Importin-9	IPO9		9 (8)	6 (6)	12 (10)	19 (15)	11 (10)	15 (13)
SYWC_HUMAN	Tryptophanyl-tRNA synthetase, cytoplasmic	WARS		12 (12)	5 (4)	10 (8)	16 (12)	18 (13)	11 (8)
MCM6_HUMAN	DNA replication licensing factor MCM6	MCM6		9 (9)	9 (9)	11 (11)	15 (14)	14 (12)	13 (11)
HPRT_HUMAN	Hypoxanthine-guanine phosphoribosyltransferase	HPRT1		9 (9)	10 (8)	12 (10)	12 (10)	16 (14)	12 (11)
FUBP2_HUMAN	Far upstream element-binding protein 2	KHSRP		6 (5)	8 (7)	17 (12)	13 (12)	16 (14)	11 (9)
IF4A3_HUMAN	Eukaryotic initiation factor 4A-III	EIF4A3		11 (10)	3 (3)	14 (10)	13 (10)	15 (10)	14 (12)
PDIA4_HUMAN	Protein disulfide-isomerase A4	PDIA4		11 (9)	8 (8)	7 (7)	13 (9)	19 (16)	12 (10)
CYLD_HUMAN	Ubiquitin carboxyl-terminal hydrolase CYLD	CYLD		30 (21)	21 (18)	19 (16)	0 (0)	0 (0)	0 (0)
RLA0L_HUMAN	60S acidic ribosomal protein P0-like	RPLP0P6		8 (8)	11 (8)	12 (10)	9 (8)	16 (11)	14 (10)
RS6_HUMAN	40S ribosomal protein S6	RPS6		9 (8)	12 (8)	10 (8)	10 (8)	17 (12)	12 (8)
AP3D1_HUMAN	AP-3 complex subunit delta-1	AP3D1		10 (8)	10 (10)	13 (12)	15 (13)	10 (9)	12 (11)
RS8_HUMAN	40S ribosomal protein S8	RPS8		13 (7)	11 (8)	11 (6)	12 (8)	13 (8)	9 (6)
RL32_HUMAN	60S ribosomal protein L32	RPL32		9 (7)	11 (7)	10 (6)	8 (6)	18 (11)	13 (8)
COF1_HUMAN	Cofilin-1	CFL1		15 (9)	11 (6)	12 (8)	14 (8)	8 (5)	9 (7)
UBE3C_HUMAN	Ubiquitin-protein ligase E3C	UBE3C		23 (20)	21 (17)	25 (20)	0 (0)	0 (0)	0 (0)
PYGB_HUMAN	Glycogen phosphorylase, brain form	PYGB		6 (5)	9 (6)	12 (9)	18 (13)	11 (9)	13 (8)
CUL4B_HUMAN	Cullin-4B	CUL4B		5 (5)	5 (5)	11 (10)	17 (12)	17 (10)	14 (11)
ARF1_HUMAN	ADP-ribosylation factor 1	ARF1		9 (7)	11 (9)	11 (9)	14 (11)	11 (10)	13 (9)
RAN_HUMAN	GTP-binding nuclear protein Ran	RAN		11 (9)	11 (7)	13 (8)	10 (8)	11 (8)	12 (7)
RL9_HUMAN	60S ribosomal protein L9	RPL9		14 (8)	10 (7)	11 (8)	8 (4)	15 (8)	10 (6)
USPL1_HUMAN	Ubiquitin-specific peptidase-like protein 1	USPL1		0 (0)	0 (0)	0 (0)	19 (15)	26 (18)	23 (19)
ANM5_HUMAN	Protein arginine N-methyltransferase 5	PRMT5		10 (8)	10 (9)	9 (7)	12 (11)	12 (11)	15 (12)
GDIA_HUMAN	Rab GDP dissociation inhibitor alpha	GDI1		7 (6)	4 (3)	20 (12)	15 (9)	10 (8)	11 (8)
ESTD_HUMAN	S-formylglutathione hydrolase	ESD		9 (7)	8 (5)	11 (8)	8 (7)	19 (11)	12 (8)
RL8_HUMAN	60S ribosomal protein L8	RPL8		11 (7)	7 (5)	10 (6)	10 (7)	19 (10)	10 (7)
COPG1_HUMAN	--	--		9 (9)	11 (10)	14 (11)	12 (9)	9 (8)	11 (10)
TIF1B_HUMAN	Transcription intermediary factor 1-beta	TRIM28		7 (6)	9 (8)	14 (13)	14 (12)	12 (10)	10 (9)
U5S1_HUMAN	116 kDa U5 small nuclear ribonucleoprotein component	EFTUD2		6 (5)	11 (9)	9 (9)	14 (12)	10 (9)	16 (11)
PSMD7_HUMAN	--	--		10 (6)	8 (6)	10 (9)	9 (5)	17 (9)	12 (5)
PRDX1_HUMAN	Peroxiredoxin-1	PRDX1		14 (11)	7 (6)	12 (10)	10 (8)	14 (11)	9 (8)
GDE_HUMAN	Glycogen debranching enzyme	AGL		7 (7)	1 (1)	10 (9)	19 (17)	12 (11)	17 (13)
1433T_HUMAN	14-3-3 protein theta	YWHAQ		11 (5)	11 (5)	10 (5)	9 (5)	12 (6)	12 (5)
HNRPL_HUMAN	Heterogeneous nuclear ribonucleoprotein L	HNRNPL		10 (7)	7 (6)	18 (16)	12 (9)	9 (8)	9 (7)
EZRI_HUMAN	Ezrin	EZR		10 (9)	7 (6)	10 (10)	10 (10)	17 (16)	11 (11)
MDHC_HUMAN	Malate dehydrogenase, cytoplasmic	MDH1		9 (9)	5 (5)	8 (8)	12 (9)	17 (11)	13 (10)
ECM29_HUMAN	Proteasome-associated protein ECM29 homolog	ECM29		14 (13)	9 (9)	13 (12)	10 (6)	8 (6)	10 (8)
NUB1_HUMAN	NEDD8 ultimate buster 1	NUB1		17 (11)	24 (13)	23 (15)	0 (0)	0 (0)	0 (0)
EIF3D_HUMAN	Eukaryotic translation initiation factor 3 subunit D	EIF3D		8 (7)	9 (7)	12 (9)	13 (11)	14 (10)	8 (7)
DHE3_HUMAN	Glutamate dehydrogenase 1, mitochondrial	GLUD1		6 (6)	6 (6)	7 (7)	14 (12)	14 (13)	17 (14)
PGAM1_HUMAN	Phosphoglycerate mutase 1	PGAM1		7 (6)	9 (7)	8 (7)	17 (10)	12 (8)	11 (7)
PUR8_HUMAN	Adenylosuccinate lyase	ADSL		7 (6)	8 (7)	11 (9)	14 (10)	12 (8)	10 (8)
HS105_HUMAN	Heat shock protein 105 kDa	HSPH1		6 (4)	8 (7)	14 (11)	11 (9)	14 (10)	9 (8)
CPSF5_HUMAN	Cleavage and polyadenylation specificity factor subunit 5	NUDT21		7 (5)	4 (3)	12 (10)	11 (8)	15 (12)	13 (10)
OTUB2_HUMAN	Ubiquitin thioesterase OTUB2	OTUB2		22 (12)	19 (11)	21 (13)	0 (0)	0 (0)	0 (0)
DAAF5_HUMAN	--	--		6 (6)	5 (5)	7 (7)	17 (12)	13 (10)	14 (10)
PROF1_HUMAN	Profilin-1	PFN1		10 (9)	8 (5)	10 (8)	11 (8)	11 (8)	12 (9)
SYFA_HUMAN	Phenylalanyl-tRNA synthetase alpha chain	FARSA		5 (5)	9 (7)	13 (9)	11 (7)	16 (12)	8 (6)
NDKA_HUMAN	Nucleoside diphosphate kinase A	NME1		8 (5)	7 (4)	12 (8)	12 (8)	10 (7)	12 (8)
VIGLN_HUMAN	Vigilin	HDLBP		3 (3)	5 (5)	8 (8)	16 (13)	17 (12)	12 (10)
NAMPT_HUMAN	Nicotinamide phosphoribosyltransferase	NAMPT		9 (8)	6 (5)	10 (10)	7 (6)	21 (15)	8 (6)
IF4G2_HUMAN	Eukaryotic translation initiation factor 4 gamma 2	EIF4G2		10 (9)	10 (9)	12 (10)	10 (8)	10 (9)	9 (8)
MSH6_HUMAN	DNA mismatch repair protein Msh6	MSH6		8 (7)	1 (1)	10 (8)	19 (16)	9 (9)	13 (12)
PSB5_HUMAN	Proteasome subunit beta type-5	PSMB5		11 (10)	8 (6)	10 (7)	13 (8)	9 (6)	9 (7)
NDK8_HUMAN	Putative nucleoside diphosphate kinase	NME2P1		5 (4)	9 (6)	7 (5)	14 (8)	15 (7)	10 (6)
EIF3E_HUMAN	Eukaryotic translation initiation factor 3 subunit E	EIF3E		6 (6)	9 (8)	9 (8)	14 (11)	10 (9)	12 (10)
PDIA6_HUMAN	Protein disulfide-isomerase A6	PDIA6		5 (5)	7 (5)	12 (9)	12 (7)	16 (11)	7 (6)
RL21_HUMAN	60S ribosomal protein L21	RPL21		10 (7)	9 (7)	10 (8)	8 (6)	15 (11)	7 (5)
DX39A_HUMAN	ATP-dependent RNA helicase DDX39A	DDX39A		9 (8)	7 (7)	13 (12)	11 (11)	9 (9)	10 (10)
API5_HUMAN	Apoptosis inhibitor 5	API5		6 (5)	7 (6)	7 (6)	11 (10)	14 (12)	13 (8)
TRXR1_HUMAN	Thioredoxin reductase 1, cytoplasmic	TXNRD1		3 (3)	9 (8)	9 (7)	12 (12)	12 (8)	13 (8)
RFA1_HUMAN	Replication protein A 70 kDa DNA-binding subunit	RPA1		7 (5)	7 (7)	10 (10)	13 (10)	13 (11)	8 (8)
IDE_HUMAN	Insulin-degrading enzyme	IDE		2 (2)	1 (1)	5 (5)	17 (14)	14 (14)	19 (17)
MSH2_HUMAN	DNA mismatch repair protein Msh2	MSH2		7 (5)	5 (5)	8 (8)	14 (13)	11 (11)	12 (10)
PSAL_HUMAN	Puromycin-sensitive aminopeptidase-like protein	NPEPPSL1		4 (4)	7 (6)	7 (7)	12 (10)	13 (11)	14 (11)
IF5A1_HUMAN	Eukaryotic translation initiation factor 5A-1	EIF5A		8 (6)	8 (6)	11 (8)	9 (7)	10 (8)	11 (8)
IF2B1_HUMAN	Insulin-like growth factor 2 mRNA-binding protein 1	IGF2BP1		8 (7)	4 (3)	9 (7)	10 (9)	15 (11)	11 (6)
UBP45_HUMAN	Ubiquitin carboxyl-terminal hydrolase 45	USP45		19 (15)	19 (15)	19 (17)	0 (0)	0 (0)	0 (0)
PYRG1_HUMAN	CTP synthase 1	CTPS		6 (5)	10 (10)	9 (8)	13 (9)	9 (7)	9 (6)
BAP31_HUMAN	B-cell receptor-associated protein 31	BCAP31		15 (13)	12 (10)	14 (11)	4 (2)	6 (5)	5 (4)
RBP2_HUMAN	E3 SUMO-protein ligase RanBP2	RANBP2		6 (5)	5 (5)	8 (7)	17 (15)	11 (10)	9 (9)
CNOT1_HUMAN	CCR4-NOT transcription complex subunit 1	CNOT1		4 (4)	4 (4)	3 (3)	16 (12)	14 (11)	15 (12)
RLA0_HUMAN	60S acidic ribosomal protein P0	RPLP0		8 (4)	7 (5)	8 (5)	9 (5)	12 (7)	12 (4)
RS16_HUMAN	40S ribosomal protein S16	RPS16		9 (9)	5 (5)	9 (8)	9 (8)	11 (9)	13 (10)
NASP_HUMAN	Nuclear autoantigenic sperm protein	NASP		3 (3)	7 (7)	14 (13)	11 (9)	8 (8)	13 (11)
OTUB1_HUMAN	Ubiquitin thioesterase OTUB1	OTUB1		13 (10)	8 (5)	12 (8)	7 (6)	9 (7)	7 (6)
RPN1_HUMAN	Dolichyl-diphosphooligosaccharide--protein glycosyltransferase subunit 1	RPN1		5 (5)	9 (7)	9 (7)	12 (10)	12 (11)	9 (8)
DNMT1_HUMAN	DNA (cytosine-5)-methyltransferase 1	DNMT1		5 (4)	7 (7)	10 (10)	11 (9)	9 (7)	13 (9)
PSD13_HUMAN	26S proteasome non-ATPase regulatory subunit 13	PSMD13		11 (11)	10 (9)	12 (12)	6 (5)	8 (8)	7 (5)
RRP44_HUMAN	Exosome complex exonuclease RRP44	DIS3		8 (8)	5 (5)	13 (13)	13 (11)	7 (6)	8 (8)
PDS5A_HUMAN	Sister chromatid cohesion protein PDS5 homolog A	PDS5A		5 (3)	3 (3)	8 (8)	12 (10)	10 (9)	16 (13)
ECHA_HUMAN	Trifunctional enzyme subunit alpha, mitochondrial	HADHA		4 (3)	6 (5)	5 (4)	13 (10)	12 (9)	14 (11)
SRP54_HUMAN	Signal recognition particle 54 kDa protein	SRP54		9 (7)	7 (7)	13 (10)	7 (5)	10 (10)	8 (7)
RL28_HUMAN	60S ribosomal protein L28	RPL28		7 (7)	6 (6)	7 (7)	11 (9)	13 (9)	10 (8)
CAP1_HUMAN	Adenylyl cyclase-associated protein 1	CAP1		7 (7)	7 (6)	12 (10)	10 (9)	12 (8)	6 (4)
K1C16_HUMAN	Keratin, type I cytoskeletal 16	KRT16		4 (4)	9 (6)	19 (13)	9 (5)	4 (3)	8 (7)
PPIB_HUMAN	Peptidyl-prolyl cis-trans isomerase B	PPIB		8 (8)	8 (8)	11 (9)	7 (7)	11 (11)	8 (7)
RS17_HUMAN	40S ribosomal protein S17	RPS17		11 (7)	5 (3)	9 (6)	4 (4)	15 (8)	8 (5)
CYFP1_HUMAN	Cytoplasmic FMR1-interacting protein 1	CYFIP1		6 (6)	5 (5)	13 (11)	12 (10)	6 (6)	10 (9)
ANXA6_HUMAN	Annexin A6	ANXA6		4 (4)	4 (4)	10 (10)	11 (9)	10 (9)	13 (12)
SRP72_HUMAN	Signal recognition particle 72 kDa protein	SRP72		9 (7)	6 (6)	7 (6)	4 (3)	12 (9)	14 (10)
XPO7_HUMAN	Exportin-7	XPO7		7 (7)	13 (12)	11 (11)	9 (7)	4 (4)	8 (7)
UBP20_HUMAN	Ubiquitin carboxyl-terminal hydrolase 20	USP20		18 (12)	15 (15)	19 (15)	0 (0)	0 (0)	0 (0)
RL14_HUMAN	60S ribosomal protein L14	RPL14		8 (8)	9 (7)	12 (8)	7 (7)	11 (11)	5 (5)
RL23_HUMAN	60S ribosomal protein L23	RPL23		13 (7)	6 (4)	9 (6)	7 (6)	12 (7)	5 (5)
RL19_HUMAN	60S ribosomal protein L19	RPL19		8 (7)	10 (6)	7 (5)	11 (6)	11 (8)	5 (4)
AHSA1_HUMAN	Activator of 90 kDa heat shock protein ATPase homolog 1	AHSA1		8 (7)	4 (4)	7 (7)	10 (9)	12 (11)	10 (9)
ADT1_HUMAN	ADP/ATP translocase 1	SLC25A4		8 (7)	10 (8)	9 (8)	10 (6)	8 (6)	6 (6)
ATPA_HUMAN	ATP synthase subunit alpha, mitochondrial	ATP5A1		8 (6)	2 (2)	9 (9)	10 (9)	11 (9)	11 (11)
SYCC_HUMAN	Cysteinyl-tRNA synthetase, cytoplasmic	CARS		13 (10)	2 (2)	10 (7)	11 (8)	12 (10)	3 (3)
PSB1_HUMAN	Proteasome subunit beta type-1	PSMB1		8 (6)	6 (5)	5 (4)	11 (6)	13 (8)	8 (6)
FLNB_HUMAN	Filamin-B	FLNB		2 (2)	2 (2)	13 (12)	10 (10)	12 (12)	12 (10)
THIL_HUMAN	Acetyl-CoA acetyltransferase, mitochondrial	ACAT1		3 (2)	11 (5)	10 (8)	8 (6)	9 (6)	10 (7)
TBB1_HUMAN	Tubulin beta-1 chain	TUBB1		8 (5)	10 (4)	6 (4)	10 (5)	9 (4)	8 (4)
EIF3H_HUMAN	Eukaryotic translation initiation factor 3 subunit H	EIF3H		8 (6)	7 (7)	13 (10)	11 (9)	7 (7)	4 (4)
CDK1_HUMAN	Cyclin-dependent kinase 1	CDK1		8 (7)	5 (4)	6 (5)	11 (8)	14 (12)	6 (5)
CSTF3_HUMAN	Cleavage stimulation factor subunit 3	CSTF3		6 (5)	7 (6)	10 (6)	7 (6)	9 (7)	11 (8)
ACACB_HUMAN	Acetyl-CoA carboxylase 2	ACACB		3 (3)	6 (6)	7 (6)	18 (14)	5 (5)	11 (10)
HS74L_HUMAN	Heat shock 70 kDa protein 4L	HSPA4L		4 (3)	6 (4)	3 (3)	11 (10)	11 (8)	15 (12)
GSTO1_HUMAN	Glutathione S-transferase omega-1	GSTO1		3 (3)	6 (5)	12 (12)	7 (6)	12 (8)	10 (7)
RL10_HUMAN	60S ribosomal protein L10	RPL10		11 (7)	5 (4)	10 (7)	9 (5)	8 (6)	6 (5)
AIMP2_HUMAN	Aminoacyl tRNA synthase complex-interacting multifunctional protein 2	AIMP2		9 (5)	6 (5)	10 (6)	6 (4)	11 (7)	7 (5)
ACTBM_HUMAN	Putative beta-actin-like protein 3	POTEKP		7 (3)	9 (3)	7 (3)	9 (3)	10 (3)	7 (3)
AP1B1_HUMAN	AP-1 complex subunit beta-1	AP1B1		4 (4)	9 (8)	8 (7)	12 (11)	7 (6)	9 (7)
ALDR_HUMAN	Aldose reductase	AKR1B1		4 (4)	6 (6)	9 (8)	12 (10)	9 (8)	9 (8)
DDX5_HUMAN	Probable ATP-dependent RNA helicase DDX5	DDX5		4 (4)	1 (1)	9 (8)	12 (9)	12 (11)	11 (10)
AL7A1_HUMAN	Alpha-aminoadipic semialdehyde dehydrogenase	ALDH7A1		5 (5)	9 (8)	8 (7)	7 (7)	13 (11)	7 (7)
U2AF2_HUMAN	Splicing factor U2AF 65 kDa subunit	U2AF2		8 (6)	5 (5)	10 (7)	4 (4)	17 (12)	5 (4)
OTUD3_HUMAN	OTU domain-containing protein 3	OTUD3		13 (10)	17 (9)	18 (11)	0 (0)	0 (0)	0 (0)
SYNC_HUMAN	Asparaginyl-tRNA synthetase, cytoplasmic	NARS		3 (3)	5 (5)	3 (3)	11 (8)	12 (10)	14 (10)
DRG2_HUMAN	Developmentally-regulated GTP-binding protein 2	DRG2		3 (3)	6 (4)	7 (6)	12 (6)	10 (6)	10 (7)
ACON_HUMAN	Aconitate hydratase, mitochondrial	ACO2		3 (3)	5 (4)	3 (3)	15 (12)	12 (9)	10 (8)
UBP30_HUMAN	Ubiquitin carboxyl-terminal hydrolase 30	USP30		11 (9)	19 (13)	18 (10)	0 (0)	0 (0)	0 (0)
RTCB_HUMAN	tRNA-splicing ligase RtcB homolog	C22orf28		4 (4)	7 (7)	7 (7)	12 (11)	12 (9)	6 (6)
HSP72_HUMAN	Heat shock-related 70 kDa protein 2	HSPA2		7 (5)	6 (4)	9 (7)	9 (5)	8 (5)	8 (6)
STRAP_HUMAN	Serine-threonine kinase receptor-associated protein	STRAP		6 (4)	5 (4)	7 (5)	10 (9)	11 (10)	8 (8)
PARK7_HUMAN	Protein DJ-1	PARK7		5 (5)	6 (5)	10 (9)	11 (8)	6 (6)	9 (8)
RL24_HUMAN	60S ribosomal protein L24	RPL24		7 (6)	8 (7)	8 (8)	6 (6)	12 (8)	6 (6)
PUR1_HUMAN	Amidophosphoribosyltransferase	PPAT		6 (4)	9 (7)	8 (6)	7 (6)	10 (8)	7 (5)
RL35A_HUMAN	60S ribosomal protein L35a	RPL35A		8 (8)	9 (9)	10 (9)	6 (5)	9 (8)	5 (4)
DHB4_HUMAN	Peroxisomal multifunctional enzyme type 2	HSD17B4		8 (7)	9 (9)	5 (4)	8 (7)	9 (8)	8 (8)
THOC2_HUMAN	THO complex subunit 2	THOC2		2 (2)	6 (4)	7 (6)	11 (10)	12 (9)	8 (6)
HS904_HUMAN	Putative heat shock protein HSP 90-alpha A4	HSP90AA4P		9 (3)	5 (3)	7 (3)	8 (3)	7 (3)	10 (3)
PPP5_HUMAN	Serine/threonine-protein phosphatase 5	PPP5C		8 (6)	4 (4)	14 (12)	10 (7)	4 (4)	6 (5)
UBP27_HUMAN	Ubiquitin carboxyl-terminal hydrolase 27	USP27X		16 (9)	19 (13)	11 (7)	0 (0)	0 (0)	0 (0)
RO60_HUMAN	60 kDa SS-A/Ro ribonucleoprotein	TROVE2		7 (6)	6 (4)	8 (8)	9 (7)	9 (8)	7 (5)
MOES_HUMAN	Moesin	MSN		5 (4)	4 (4)	6 (5)	11 (10)	9 (8)	11 (9)
BZW1_HUMAN	Basic leucine zipper and W2 domain-containing protein 1	BZW1		8 (7)	3 (3)	10 (10)	9 (7)	9 (9)	7 (7)
GNL3_HUMAN	Guanine nucleotide-binding protein-like 3	GNL3		3 (3)	3 (3)	9 (7)	8 (7)	13 (11)	10 (7)
NUDC_HUMAN	Nuclear migration protein nudC	NUDC		3 (3)	2 (2)	2 (2)	16 (11)	13 (11)	10 (8)
ATX10_HUMAN	Ataxin-10	ATXN10		8 (5)	6 (4)	10 (8)	8 (6)	5 (4)	9 (6)
TECR_HUMAN	Trans-2,3-enoyl-CoA reductase	TECR		6 (6)	7 (5)	7 (5)	8 (7)	8 (5)	9 (7)
RS18_HUMAN	40S ribosomal protein S18	RPS18		10 (10)	5 (4)	5 (4)	3 (3)	19 (11)	3 (3)
PRS10_HUMAN	26S protease regulatory subunit 10B	PSMC6		4 (3)	2 (2)	8 (8)	9 (7)	11 (6)	11 (8)
SYHC_HUMAN	Histidyl-tRNA synthetase, cytoplasmic	HARS		8 (7)	5 (5)	8 (7)	7 (6)	10 (10)	7 (6)
ABCF2_HUMAN	ATP-binding cassette sub-family F member 2	ABCF2		6 (5)	6 (6)	11 (11)	7 (7)	8 (7)	7 (6)
PSB2_HUMAN	Proteasome subunit beta type-2	PSMB2		7 (6)	6 (5)	7 (7)	10 (7)	9 (8)	6 (5)
RL10L_HUMAN	60S ribosomal protein L10-like	RPL10L		8 (6)	5 (4)	8 (5)	8 (6)	8 (5)	8 (6)
CHD4_HUMAN	Chromodomain-helicase-DNA-binding protein 4	CHD4		1 (1)	3 (3)	7 (7)	14 (12)	7 (6)	12 (12)
LRC40_HUMAN	Leucine-rich repeat-containing protein 40	LRRC40		4 (4)	2 (2)	4 (4)	12 (11)	10 (9)	12 (10)
CLU_HUMAN	--	--		4 (4)	4 (4)	7 (7)	8 (7)	12 (12)	9 (7)
CSN2_HUMAN	COP9 signalosome complex subunit 2	COPS2		5 (4)	6 (5)	10 (6)	8 (7)	12 (9)	3 (3)
THIO_HUMAN	Thioredoxin	TXN		7 (7)	6 (6)	7 (7)	8 (6)	9 (7)	7 (5)
H4_HUMAN	Histone H4	HIST1H4A		9 (7)	5 (3)	8 (6)	5 (3)	12 (7)	5 (3)
PPM1G_HUMAN	Protein phosphatase 1G	PPM1G		5 (5)	4 (4)	10 (9)	7 (5)	11 (9)	7 (7)
UBR4_HUMAN	E3 ubiquitin-protein ligase UBR4	UBR4		7 (6)	9 (7)	6 (5)	14 (11)	5 (5)	3 (3)
CND3_HUMAN	Condensin complex subunit 3	NCAPG		3 (3)	4 (4)	7 (7)	15 (10)	7 (5)	8 (5)
LARP1_HUMAN	La-related protein 1	LARP1		7 (3)	2 (2)	4 (4)	13 (11)	9 (7)	8 (7)
SMC3_HUMAN	Structural maintenance of chromosomes protein 3	SMC3		2 (2)	4 (4)	6 (6)	13 (9)	12 (11)	6 (6)
HS902_HUMAN	Putative heat shock protein HSP 90-alpha A2	HSP90AA2		8 (3)	6 (3)	7 (3)	7 (3)	7 (3)	8 (3)
PRDX2_HUMAN	Peroxiredoxin-2	PRDX2		6 (5)	6 (4)	8 (7)	7 (5)	8 (6)	8 (4)
UBP12_HUMAN	Ubiquitin carboxyl-terminal hydrolase 12	USP12		13 (9)	17 (9)	13 (9)	0 (0)	0 (0)	0 (0)
CN166_HUMAN	UPF0568 protein C14orf166	C14orf166		5 (4)	3 (3)	4 (4)	12 (8)	9 (6)	10 (7)
PCNA_HUMAN	Proliferating cell nuclear antigen	PCNA		9 (8)	4 (3)	6 (6)	7 (6)	9 (9)	8 (8)
PFKAL_HUMAN	--	--		7 (7)	7 (7)	4 (4)	10 (9)	7 (5)	8 (5)
RS19_HUMAN	40S ribosomal protein S19	RPS19		7 (6)	6 (5)	5 (5)	8 (7)	11 (10)	6 (6)
PSA3_HUMAN	Proteasome subunit alpha type-3	PSMA3		2 (2)	6 (6)	7 (5)	9 (8)	8 (8)	10 (10)
NCBP1_HUMAN	Nuclear cap-binding protein subunit 1	NCBP1		2 (2)	5 (5)	6 (6)	10 (7)	10 (7)	9 (5)
CALR_HUMAN	Calreticulin	CALR		3 (3)	7 (7)	7 (6)	10 (9)	7 (7)	8 (8)
DDX6_HUMAN	Probable ATP-dependent RNA helicase DDX6	DDX6		4 (3)	3 (3)	6 (5)	10 (6)	10 (7)	9 (6)
EF1D_HUMAN	Elongation factor 1-delta	EEF1D		4 (4)	4 (3)	6 (5)	11 (8)	8 (7)	9 (7)
IDHC_HUMAN	Isocitrate dehydrogenase [NADP] cytoplasmic	IDH1		4 (3)	5 (5)	8 (7)	8 (6)	10 (6)	7 (6)
PSA1_HUMAN	Proteasome subunit alpha type-1	PSMA1		4 (3)	4 (4)	6 (5)	9 (7)	10 (8)	9 (8)
SC31A_HUMAN	Protein transport protein Sec31A	SEC31A		4 (3)	2 (2)	5 (4)	9 (8)	12 (10)	10 (9)
MCM4_HUMAN	DNA replication licensing factor MCM4	MCM4		5 (5)	0 (0)	8 (6)	10 (9)	9 (7)	10 (8)
OLA1_HUMAN	Obg-like ATPase 1	OLA1		5 (5)	2 (2)	1 (1)	10 (6)	13 (8)	11 (7)
DUT_HUMAN	Deoxyuridine 5'-triphosphate nucleotidohydrolase, mitochondrial	DUT		5 (3)	6 (4)	15 (10)	7 (4)	4 (3)	5 (3)
PURA2_HUMAN	Adenylosuccinate synthetase isozyme 2	ADSS		7 (6)	6 (6)	10 (9)	7 (6)	7 (5)	5 (3)
RS7_HUMAN	40S ribosomal protein S7	RPS7		8 (7)	5 (4)	2 (2)	5 (3)	17 (9)	5 (4)
PP1A_HUMAN	Serine/threonine-protein phosphatase PP1-alpha catalytic subunit	PPP1CA		9 (5)	8 (3)	9 (6)	5 (2)	5 (2)	6 (2)
RAB7A_HUMAN	Ras-related protein Rab-7a	RAB7A		7 (7)	7 (6)	9 (7)	4 (3)	8 (6)	7 (6)
GEMI5_HUMAN	Gem-associated protein 5	GEMIN5		7 (7)	5 (5)	5 (4)	8 (7)	8 (8)	9 (7)
DRG1_HUMAN	Developmentally-regulated GTP-binding protein 1	DRG1		10 (6)	5 (4)	5 (5)	8 (6)	7 (6)	7 (5)
BACH_HUMAN	Cytosolic acyl coenzyme A thioester hydrolase	ACOT7		7 (6)	8 (5)	4 (4)	8 (7)	7 (5)	8 (6)
RL30_HUMAN	60S ribosomal protein L30	RPL30		9 (7)	5 (5)	8 (6)	5 (4)	11 (7)	4 (4)
Q5LJB0_HUMAN	Ubiquitin carboxyl-terminal hydrolase L5	UCHL5		18 (4)	9 (4)	15 (4)	0 (0)	0 (0)	0 (0)
G6PD_HUMAN	Glucose-6-phosphate 1-dehydrogenase	G6PD		7 (7)	6 (6)	9 (9)	9 (9)	5 (5)	5 (5)
CSN3_HUMAN	COP9 signalosome complex subunit 3	COPS3		6 (5)	5 (4)	6 (5)	9 (7)	8 (6)	7 (6)
IF2A_HUMAN	Eukaryotic translation initiation factor 2 subunit 1	EIF2S1		5 (5)	6 (5)	6 (6)	9 (8)	8 (8)	7 (4)
NMT1_HUMAN	Glycylpeptide N-tetradecanoyltransferase 1	NMT1		5 (5)	5 (4)	7 (6)	9 (7)	7 (6)	8 (7)
F10A1_HUMAN	Hsc70-interacting protein	ST13		6 (5)	3 (3)	7 (6)	7 (6)	9 (8)	9 (8)
KHDR1_HUMAN	KH domain-containing, RNA-binding, signal transduction-associated protein 1	KHDRBS1		6 (5)	6 (5)	6 (5)	8 (7)	7 (7)	8 (7)
RL1D1_HUMAN	Ribosomal L1 domain-containing protein 1	RSL1D1		8 (8)	5 (4)	7 (6)	7 (5)	4 (4)	10 (7)
NSUN2_HUMAN	tRNA (cytosine(34)-C(5))-methyltransferase	NSUN2		1 (1)	2 (2)	6 (5)	11 (10)	11 (10)	10 (10)
PRS8_HUMAN	26S protease regulatory subunit 8	PSMC5		3 (3)	3 (2)	9 (6)	10 (9)	8 (7)	8 (7)
MARE1_HUMAN	Microtubule-associated protein RP/EB family member 1	MAPRE1		2 (2)	3 (3)	9 (9)	9 (7)	9 (8)	9 (8)
HNRL1_HUMAN	Heterogeneous nuclear ribonucleoprotein U-like protein 1	HNRNPUL1		8 (8)	4 (4)	6 (6)	6 (6)	9 (7)	8 (7)
SMC1A_HUMAN	Structural maintenance of chromosomes protein 1A	SMC1A		0 (0)	5 (4)	5 (3)	9 (8)	12 (11)	10 (9)
RPN2_HUMAN	Dolichyl-diphosphooligosaccharide--protein glycosyltransferase subunit 2	RPN2		8 (7)	6 (5)	4 (3)	10 (7)	6 (6)	7 (5)
TBB4A_HUMAN	Tubulin beta-4A chain	TUBB4A		4 (2)	5 (4)	6 (4)	10 (5)	9 (6)	7 (5)
PRP19_HUMAN	Pre-mRNA-processing factor 19	PRPF19		2 (2)	4 (4)	6 (6)	9 (8)	9 (7)	10 (9)
PSME3_HUMAN	Proteasome activator complex subunit 3	PSME3		4 (4)	6 (5)	8 (8)	9 (6)	8 (7)	5 (4)
IF2P_HUMAN	Eukaryotic translation initiation factor 5B	EIF5B		6 (5)	3 (3)	5 (4)	7 (7)	9 (8)	10 (9)
CUL4A_HUMAN	Cullin-4A	CUL4A		6 (5)	4 (4)	7 (6)	8 (7)	7 (6)	8 (6)
TSR1_HUMAN	Pre-rRNA-processing protein TSR1 homolog	TSR1		4 (4)	5 (5)	5 (4)	9 (8)	10 (10)	7 (5)
ABCD3_HUMAN	ATP-binding cassette sub-family D member 3	ABCD3		4 (4)	6 (5)	6 (5)	9 (8)	7 (6)	8 (7)
RL12_HUMAN	60S ribosomal protein L12	RPL12		9 (6)	5 (4)	8 (6)	6 (5)	8 (7)	4 (4)
PSA6_HUMAN	Proteasome subunit alpha type-6	PSMA6		6 (6)	5 (4)	8 (5)	8 (6)	7 (6)	6 (5)
MAP4_HUMAN	Microtubule-associated protein 4	MAP4		2 (2)	2 (2)	13 (10)	7 (5)	8 (5)	7 (4)
PIMT_HUMAN	Protein-L-isoaspartate(D-aspartate) O-methyltransferase	PCMT1		5 (4)	4 (4)	9 (8)	7 (5)	7 (7)	7 (6)
TBB3_HUMAN	Tubulin beta-3 chain	TUBB3		6 (4)	4 (3)	4 (3)	9 (3)	7 (3)	9 (3)
HCFC1_HUMAN	Host cell factor 1	HCFC1		7 (5)	5 (5)	6 (6)	6 (5)	7 (7)	8 (7)
HS905_HUMAN	Putative heat shock protein HSP 90-alpha A5	HSP90AA5P		4 (2)	6 (2)	5 (2)	8 (2)	7 (2)	9 (2)
MCMBP_HUMAN	Mini-chromosome maintenance complex-binding protein	MCMBP		3 (3)	3 (2)	7 (6)	8 (6)	10 (7)	8 (7)
CYBP_HUMAN	Calcyclin-binding protein	CACYBP		7 (7)	7 (7)	5 (5)	6 (6)	7 (7)	7 (7)
RSSA_HUMAN	40S ribosomal protein SA	RPSA		5 (3)	5 (4)	5 (4)	9 (6)	8 (7)	7 (5)
LC7L2_HUMAN	Putative RNA-binding protein Luc7-like 2	LUC7L2		9 (6)	3 (3)	9 (7)	6 (5)	10 (8)	2 (2)
CDC37_HUMAN	Hsp90 co-chaperone Cdc37	CDC37		6 (5)	5 (3)	9 (7)	6 (5)	7 (5)	6 (5)
CBR1_HUMAN	Carbonyl reductase [NADPH] 1	CBR1		4 (3)	6 (5)	10 (9)	8 (7)	5 (4)	6 (5)
RL26L_HUMAN	60S ribosomal protein L26-like 1	RPL26L1		11 (5)	3 (3)	3 (3)	4 (3)	15 (7)	3 (3)
PRS7_HUMAN	26S protease regulatory subunit 7	PSMC2		3 (3)	1 (1)	6 (5)	9 (6)	10 (8)	9 (8)
KIF11_HUMAN	Kinesin-like protein KIF11	KIF11		1 (1)	1 (1)	8 (6)	10 (9)	9 (7)	9 (7)
CBS_HUMAN	Cystathionine beta-synthase	CBS		3 (3)	3 (3)	7 (6)	11 (11)	6 (5)	8 (7)
UBP35_HUMAN	Ubiquitin carboxyl-terminal hydrolase 35	USP35		14 (11)	10 (10)	14 (11)	0 (0)	0 (0)	0 (0)
CUL3_HUMAN	Cullin-3	CUL3		5 (4)	6 (6)	7 (7)	7 (5)	7 (7)	6 (4)
PSA7_HUMAN	Proteasome subunit alpha type-7	PSMA7		2 (1)	5 (3)	6 (4)	8 (6)	8 (6)	9 (7)
DX39B_HUMAN	Spliceosome RNA helicase DDX39B	DDX39B		4 (4)	7 (5)	6 (5)	8 (6)	7 (4)	6 (6)
PP2AA_HUMAN	Serine/threonine-protein phosphatase 2A catalytic subunit alpha isoform	PPP2CA		6 (4)	5 (4)	9 (9)	5 (4)	6 (5)	7 (5)
HYOU1_HUMAN	Hypoxia up-regulated protein 1	HYOU1		2 (2)	2 (2)	6 (5)	10 (8)	10 (8)	8 (6)
UBA6_HUMAN	Ubiquitin-like modifier-activating enzyme 6	UBA6		5 (3)	5 (4)	5 (5)	10 (8)	5 (4)	7 (6)
MCTS1_HUMAN	Malignant T cell-amplified sequence 1	MCTS1		3 (2)	4 (2)	5 (3)	10 (4)	7 (5)	8 (4)
CDC42_HUMAN	Cell division control protein 42 homolog	CDC42		7 (2)	7 (3)	3 (2)	7 (3)	8 (3)	5 (3)
FUBP1_HUMAN	Far upstream element-binding protein 1	FUBP1		3 (3)	7 (6)	4 (4)	9 (7)	7 (7)	7 (7)
DCTN1_HUMAN	Dynactin subunit 1	DCTN1		0 (0)	3 (3)	9 (7)	10 (9)	9 (8)	6 (5)
PSMD8_HUMAN	26S proteasome non-ATPase regulatory subunit 8	PSMD8		4 (3)	4 (3)	5 (4)	8 (5)	9 (7)	7 (4)
GEMI4_HUMAN	Gem-associated protein 4	GEMIN4		1 (1)	4 (4)	3 (3)	15 (12)	7 (6)	7 (7)
2ABA_HUMAN	Serine/threonine-protein phosphatase 2A 55 kDa regulatory subunit B alpha isoform	PPP2R2A		1 (1)	1 (1)	4 (4)	13 (12)	10 (8)	8 (7)
SPEE_HUMAN	Spermidine synthase	SRM		8 (6)	9 (7)	6 (5)	5 (5)	6 (5)	3 (3)
SENP7_HUMAN	Sentrin-specific protease 7	SENP7		0 (0)	0 (0)	0 (0)	14 (12)	15 (13)	8 (7)
EIF3I_HUMAN	Eukaryotic translation initiation factor 3 subunit I	EIF3I		3 (3)	6 (5)	6 (6)	7 (6)	6 (6)	8 (7)
RAB1A_HUMAN	Ras-related protein Rab-1A	RAB1A		4 (3)	5 (4)	6 (5)	6 (4)	9 (6)	6 (4)
RL27A_HUMAN	60S ribosomal protein L27a	RPL27A		6 (5)	7 (5)	8 (5)	3 (3)	7 (6)	5 (4)
CYC_HUMAN	Cytochrome c	CYCS		7 (5)	7 (5)	4 (3)	8 (5)	5 (4)	5 (4)
AMPL_HUMAN	Cytosol aminopeptidase	LAP3		2 (2)	7 (7)	7 (6)	7 (6)	7 (6)	6 (5)
STT3A_HUMAN	Dolichyl-diphosphooligosaccharide--protein glycosyltransferase subunit STT3A	STT3A		5 (5)	6 (5)	5 (5)	7 (7)	7 (6)	6 (6)
C1QBP_HUMAN	Complement component 1 Q subcomponent-binding protein, mitochondrial	C1QBP		5 (3)	4 (4)	7 (4)	5 (4)	8 (5)	7 (4)
RL23A_HUMAN	60S ribosomal protein L23a	RPL23A		10 (8)	1 (1)	1 (1)	1 (1)	22 (10)	1 (1)
GTF2I_HUMAN	General transcription factor II-I	GTF2I		4 (3)	4 (3)	5 (5)	9 (7)	9 (7)	5 (5)
RA1L2_HUMAN	Heterogeneous nuclear ribonucleoprotein A1-like 2	HNRNPA1L2		6 (4)	7 (4)	5 (4)	4 (3)	7 (6)	7 (6)
UBP42_HUMAN	Ubiquitin carboxyl-terminal hydrolase 42	USP42		11 (8)	13 (12)	12 (8)	0 (0)	0 (0)	0 (0)
HNRPF_HUMAN	Heterogeneous nuclear ribonucleoprotein F	HNRNPF		3 (3)	5 (3)	8 (5)	9 (6)	7 (5)	4 (3)
CAZA1_HUMAN	F-actin-capping protein subunit alpha-1	CAPZA1		4 (3)	8 (5)	7 (5)	6 (4)	4 (3)	6 (3)
OTU7A_HUMAN	OTU domain-containing protein 7A	OTUD7A		13 (10)	15 (11)	7 (5)	0 (0)	0 (0)	0 (0)
RL27_HUMAN	60S ribosomal protein L27	RPL27		10 (5)	3 (3)	4 (3)	3 (3)	11 (6)	4 (3)
PPCE_HUMAN	Prolyl endopeptidase	PREP		1 (1)	4 (4)	10 (10)	8 (7)	8 (8)	4 (4)
CSDE1_HUMAN	Cold shock domain-containing protein E1	CSDE1		2 (2)	2 (2)	3 (3)	11 (10)	10 (9)	7 (6)
MK01_HUMAN	Mitogen-activated protein kinase 1	MAPK1		5 (5)	4 (4)	7 (7)	4 (4)	10 (10)	5 (5)
RS23_HUMAN	40S ribosomal protein S23	RPS23		6 (4)	4 (3)	10 (5)	4 (3)	5 (3)	6 (3)
KAD2_HUMAN	Adenylate kinase 2, mitochondrial	AK2		3 (3)	2 (1)	4 (4)	11 (7)	8 (5)	7 (4)
LGUL_HUMAN	Lactoylglutathione lyase	GLO1		3 (3)	3 (3)	6 (6)	8 (5)	7 (5)	8 (5)
CPNE1_HUMAN	Copine-1	CPNE1		4 (3)	4 (3)	7 (6)	5 (5)	7 (7)	8 (6)
PRDX3_HUMAN	Thioredoxin-dependent peroxide reductase, mitochondrial	PRDX3		9 (7)	6 (5)	5 (4)	5 (4)	4 (3)	6 (4)
RECQ1_HUMAN	ATP-dependent DNA helicase Q1	RECQL		4 (4)	1 (1)	4 (4)	10 (9)	7 (7)	9 (9)
RNZ2_HUMAN	Zinc phosphodiesterase ELAC protein 2	ELAC2		3 (3)	6 (5)	7 (5)	8 (7)	5 (5)	6 (5)
AMPB_HUMAN	Aminopeptidase B	RNPEP		10 (9)	4 (4)	7 (6)	4 (4)	4 (4)	6 (5)
ERF1_HUMAN	Eukaryotic peptide chain release factor subunit 1	ETF1		5 (5)	3 (3)	6 (5)	7 (6)	8 (7)	6 (6)
EIF3M_HUMAN	Eukaryotic translation initiation factor 3 subunit M	EIF3M		5 (5)	4 (4)	9 (6)	8 (5)	5 (3)	4 (3)
USO1_HUMAN	General vesicular transport factor p115	USO1		1 (1)	6 (4)	10 (7)	7 (6)	4 (4)	7 (5)
MMS19_HUMAN	MMS19 nucleotide excision repair protein homolog	MMS19		4 (4)	3 (3)	7 (7)	8 (7)	6 (6)	6 (6)
APT_HUMAN	Adenine phosphoribosyltransferase	APRT		4 (4)	3 (3)	5 (4)	9 (7)	6 (6)	7 (7)
RBBP4_HUMAN	Histone-binding protein RBBP4	RBBP4		2 (2)	5 (4)	4 (4)	8 (7)	7 (7)	8 (7)
RBM39_HUMAN	RNA-binding protein 39	RBM39		1 (1)	1 (1)	5 (5)	7 (6)	11 (7)	9 (7)
SAE2_HUMAN	SUMO-activating enzyme subunit 2	UBA2		4 (4)	6 (6)	9 (9)	9 (7)	4 (4)	2 (2)
FSCN1_HUMAN	Fascin	FSCN1		3 (3)	6 (5)	2 (2)	9 (9)	5 (5)	9 (7)
UBP31_HUMAN	Ubiquitin carboxyl-terminal hydrolase 31	USP31		11 (10)	9 (8)	13 (12)	0 (0)	0 (0)	0 (0)
SMU1_HUMAN	WD40 repeat-containing protein SMU1	SMU1		5 (4)	3 (3)	7 (6)	5 (4)	10 (9)	3 (3)
RS14_HUMAN	40S ribosomal protein S14	RPS14		6 (5)	5 (4)	6 (4)	6 (4)	8 (6)	2 (2)
OAT_HUMAN	Ornithine aminotransferase, mitochondrial	OAT		5 (4)	4 (4)	8 (8)	5 (5)	5 (5)	6 (5)
NU205_HUMAN	Nuclear pore complex protein Nup205	NUP205		2 (2)	6 (6)	6 (5)	9 (7)	5 (4)	5 (5)
IMA1_HUMAN	Importin subunit alpha-1	KPNA1		1 (1)	2 (1)	7 (7)	6 (6)	9 (8)	8 (5)
HACD3_HUMAN	3-hydroxyacyl-CoA dehydratase 3	PTPLAD1		6 (5)	8 (7)	6 (5)	4 (3)	5 (4)	4 (4)
IPYR_HUMAN	Inorganic pyrophosphatase	PPA1		3 (3)	4 (3)	10 (8)	5 (4)	7 (5)	4 (3)
TAGL2_HUMAN	Transgelin-2	TAGLN2		5 (4)	5 (4)	4 (3)	9 (7)	4 (3)	6 (5)
PIPNB_HUMAN	Phosphatidylinositol transfer protein beta isoform	PITPNB		4 (3)	4 (4)	4 (4)	7 (6)	8 (6)	6 (6)
SYIM_HUMAN	Isoleucyl-tRNA synthetase, mitochondrial	IARS2		2 (2)	4 (4)	5 (5)	9 (9)	7 (7)	6 (6)
RS13_HUMAN	40S ribosomal protein S13	RPS13		7 (6)	3 (3)	2 (2)	4 (4)	14 (8)	3 (3)
PEBP1_HUMAN	Phosphatidylethanolamine-binding protein 1	PEBP1		4 (4)	7 (7)	5 (5)	7 (6)	6 (6)	4 (3)
TCOF_HUMAN	Treacle protein	TCOF1		3 (3)	1 (1)	6 (6)	7 (6)	9 (9)	7 (6)
UBP46_HUMAN	Ubiquitin carboxyl-terminal hydrolase 46	USP46		13 (9)	12 (8)	8 (6)	0 (0)	0 (0)	0 (0)
AP1G1_HUMAN	AP-1 complex subunit gamma-1	AP1G1		4 (4)	5 (4)	5 (5)	5 (5)	9 (9)	5 (5)
CHRD1_HUMAN	Cysteine and histidine-rich domain-containing protein 1	CHORDC1		4 (4)	4 (4)	9 (8)	5 (4)	5 (4)	6 (5)
MOV10_HUMAN	Putative helicase MOV-10	MOV10		2 (2)	5 (5)	2 (2)	7 (6)	5 (5)	11 (10)
SF3B2_HUMAN	Splicing factor 3B subunit 2	SF3B2		2 (2)	2 (2)	11 (10)	2 (2)	12 (11)	3 (3)
H2B1B_HUMAN	Histone H2B type 1-B	HIST1H2BB		7 (4)	2 (1)	3 (2)	3 (2)	12 (5)	5 (3)
CAPZB_HUMAN	F-actin-capping protein subunit beta	CAPZB		6 (4)	5 (4)	6 (4)	5 (4)	4 (3)	6 (3)
HCDH_HUMAN	Hydroxyacyl-coenzyme A dehydrogenase, mitochondrial	HADH		3 (3)	3 (3)	4 (4)	9 (6)	7 (7)	6 (6)
RRP5_HUMAN	Protein RRP5 homolog	PDCD11		1 (1)	4 (3)	4 (3)	9 (8)	5 (4)	9 (8)
RS24_HUMAN	40S ribosomal protein S24	RPS24		7 (5)	6 (4)	3 (3)	3 (2)	10 (4)	3 (2)
CSK22_HUMAN	Casein kinase II subunit alpha'	CSNK2A2		5 (4)	2 (2)	4 (4)	8 (7)	8 (6)	4 (4)
GLU2B_HUMAN	Glucosidase 2 subunit beta	PRKCSH		1 (1)	2 (2)	3 (3)	7 (7)	12 (10)	6 (5)
EDC4_HUMAN	Enhancer of mRNA-decapping protein 4	EDC4		1 (1)	2 (2)	10 (9)	7 (6)	4 (3)	7 (5)
NP1L1_HUMAN	Nucleosome assembly protein 1-like 1	NAP1L1		2 (2)	2 (1)	9 (8)	7 (5)	7 (5)	4 (3)
MK14_HUMAN	Mitogen-activated protein kinase 14	MAPK14		10 (8)	9 (8)	8 (7)	1 (1)	3 (3)	0 (0)
IDHP_HUMAN	Isocitrate dehydrogenase [NADP], mitochondrial	IDH2		3 (3)	3 (3)	4 (4)	6 (5)	9 (9)	6 (6)
SAE1_HUMAN	SUMO-activating enzyme subunit 1	SAE1		2 (2)	2 (2)	5 (3)	6 (4)	10 (7)	6 (5)
FEN1_HUMAN	Flap endonuclease 1	FEN1		2 (2)	4 (4)	4 (4)	6 (6)	9 (7)	6 (6)
PLSL_HUMAN	Plastin-2	LCP1		5 (4)	4 (4)	3 (3)	6 (4)	6 (5)	7 (4)
GLRX3_HUMAN	Glutaredoxin-3	GLRX3		4 (4)	4 (3)	6 (6)	6 (6)	5 (4)	6 (5)
UN45A_HUMAN	Protein unc-45 homolog A	UNC45A		1 (1)	2 (1)	4 (3)	11 (10)	7 (7)	6 (6)
TNPO3_HUMAN	Transportin-3	TNPO3		6 (4)	3 (3)	4 (3)	5 (4)	5 (4)	8 (5)
HNRPD_HUMAN	Heterogeneous nuclear ribonucleoprotein D0	HNRNPD		5 (3)	3 (3)	9 (7)	6 (5)	4 (4)	4 (4)
RS25_HUMAN	40S ribosomal protein S25	RPS25		5 (5)	4 (4)	6 (5)	5 (4)	6 (4)	4 (4)
RL36_HUMAN	60S ribosomal protein L36	RPL36		5 (4)	4 (4)	2 (2)	5 (5)	9 (7)	5 (5)
ELP1_HUMAN	Elongator complex protein 1	IKBKAP		2 (2)	1 (1)	8 (6)	9 (9)	5 (5)	5 (5)
HGB1A_HUMAN	Putative high mobility group protein B1-like 1	HMGB1P1		6 (5)	3 (3)	7 (5)	5 (3)	5 (5)	4 (3)
PSA4_HUMAN	Proteasome subunit alpha type-4	PSMA4		2 (2)	5 (5)	4 (4)	6 (6)	7 (6)	6 (6)
BUB3_HUMAN	Mitotic checkpoint protein BUB3	BUB3		4 (3)	6 (6)	7 (5)	2 (2)	5 (5)	6 (5)
LC7L3_HUMAN	Luc7-like protein 3	LUC7L3		2 (1)	3 (3)	4 (4)	5 (4)	10 (6)	6 (5)
ADPPT_HUMAN	L-aminoadipate-semialdehyde dehydrogenase-phosphopantetheinyl transferase	AASDHPPT		5 (5)	6 (5)	5 (5)	3 (3)	6 (5)	5 (5)
DNM1L_HUMAN	Dynamin-1-like protein	DNM1L		2 (2)	1 (1)	5 (5)	10 (9)	5 (4)	7 (7)
RL38_HUMAN	60S ribosomal protein L38	RPL38		6 (4)	3 (3)	6 (3)	3 (2)	7 (4)	5 (4)
RFC2_HUMAN	Replication factor C subunit 2	RFC2		2 (2)	1 (1)	4 (4)	9 (7)	9 (6)	5 (5)
PAL4A_HUMAN	Peptidylprolyl cis-trans isomerase A-like 4A/B/C	PPIAL4A		4 (4)	4 (4)	4 (4)	7 (4)	6 (4)	5 (4)
HAT1_HUMAN	Histone acetyltransferase type B catalytic subunit	HAT1		3 (3)	6 (5)	6 (5)	6 (4)	3 (3)	5 (5)
RL31_HUMAN	60S ribosomal protein L31	RPL31		9 (7)	3 (3)	2 (2)	2 (2)	10 (7)	3 (2)
CCAR2_HUMAN	--	--		5 (4)	2 (2)	3 (3)	6 (4)	6 (5)	7 (6)
VDAC2_HUMAN	Voltage-dependent anion-selective channel protein 2	VDAC2		3 (3)	3 (3)	5 (4)	6 (6)	5 (5)	7 (7)
PLSI_HUMAN	Plastin-1	PLS1		3 (3)	4 (3)	6 (4)	5 (4)	5 (3)	6 (4)
PESC_HUMAN	Pescadillo homolog	PES1		4 (4)	6 (4)	4 (4)	5 (5)	3 (3)	7 (7)
ROA3_HUMAN	Heterogeneous nuclear ribonucleoprotein A3	HNRNPA3		4 (3)	1 (1)	7 (5)	5 (5)	7 (7)	5 (4)
METK2_HUMAN	S-adenosylmethionine synthase isoform type-2	MAT2A		2 (2)	4 (4)	6 (5)	8 (7)	6 (5)	3 (3)
SF3A1_HUMAN	Splicing factor 3A subunit 1	SF3A1		3 (3)	0 (0)	3 (2)	7 (5)	8 (7)	8 (6)
RS10_HUMAN	40S ribosomal protein S10	RPS10		4 (2)	2 (2)	3 (2)	5 (3)	10 (4)	5 (2)
AN32B_HUMAN	Acidic leucine-rich nuclear phosphoprotein 32 family member B	ANP32B		4 (4)	1 (1)	5 (3)	7 (4)	7 (4)	5 (4)
G3BP1_HUMAN	Ras GTPase-activating protein-binding protein 1	G3BP1		5 (4)	3 (3)	5 (4)	7 (7)	5 (5)	4 (4)
CGL_HUMAN	Cystathionine gamma-lyase	CTH		5 (5)	4 (4)	3 (3)	4 (4)	7 (5)	5 (5)
NT5D1_HUMAN	5'-nucleotidase domain-containing protein 1	NT5DC1		5 (5)	2 (2)	5 (5)	5 (5)	5 (5)	6 (5)
UBCP1_HUMAN	Ubiquitin-like domain-containing CTD phosphatase 1	UBLCP1		1 (1)	3 (2)	6 (6)	6 (5)	7 (7)	5 (5)
UMPS_HUMAN	Uridine 5'-monophosphate synthase	UMPS		1 (1)	4 (3)	6 (5)	4 (2)	5 (5)	8 (5)
KNTC1_HUMAN	Kinetochore-associated protein 1	KNTC1		4 (4)	5 (5)	3 (3)	8 (7)	4 (4)	4 (4)
EIF3F_HUMAN	Eukaryotic translation initiation factor 3 subunit F	EIF3F		3 (2)	3 (3)	5 (5)	5 (5)	8 (8)	4 (4)
ERF3A_HUMAN	Eukaryotic peptide chain release factor GTP-binding subunit ERF3A	GSPT1		7 (6)	5 (5)	4 (4)	6 (6)	2 (2)	4 (4)
PSB3_HUMAN	Proteasome subunit beta type-3	PSMB3		5 (5)	4 (4)	2 (2)	6 (5)	6 (4)	5 (3)
RL37A_HUMAN	60S ribosomal protein L37a	RPL37A		5 (3)	4 (2)	5 (2)	3 (2)	7 (2)	4 (2)
NUP93_HUMAN	Nuclear pore complex protein Nup93	NUP93		2 (2)	2 (2)	4 (4)	7 (6)	8 (6)	5 (4)
BRX1_HUMAN	Ribosome biogenesis protein BRX1 homolog	BRIX1		4 (4)	4 (3)	4 (4)	4 (4)	5 (5)	7 (6)
YBOX1_HUMAN	Nuclease-sensitive element-binding protein 1	YBX1		7 (6)	0 (0)	1 (1)	3 (2)	16 (10)	1 (1)
THOP1_HUMAN	Thimet oligopeptidase	THOP1		3 (3)	2 (2)	3 (3)	9 (8)	5 (5)	6 (6)
Q9UFQ0_HUMAN	Putative uncharacterized protein DKFZp434K0435	DKFZp434K0435		9 (1)	10 (1)	9 (1)	0 (0)	0 (0)	0 (0)
EXOSX_HUMAN	Exosome component 10	EXOSC10		1 (1)	0 (0)	5 (5)	7 (7)	6 (6)	9 (9)
PLAK_HUMAN	Junction plakoglobin	JUP		4 (4)	0 (0)	8 (7)	4 (3)	7 (6)	5 (4)
SC22B_HUMAN	Vesicle-trafficking protein SEC22b	SEC22B		4 (4)	4 (4)	6 (6)	4 (3)	7 (6)	3 (3)
ALDH2_HUMAN	Aldehyde dehydrogenase, mitochondrial	ALDH2		2 (2)	0 (0)	2 (2)	7 (5)	7 (6)	10 (7)
CKAP4_HUMAN	Cytoskeleton-associated protein 4	CKAP4		5 (3)	0 (0)	5 (4)	5 (4)	6 (5)	7 (5)
1433G_HUMAN	14-3-3 protein gamma	YWHAG		4 (3)	6 (3)	5 (3)	5 (3)	4 (3)	3 (2)
DIAP1_HUMAN	Protein diaphanous homolog 1	DIAPH1		0 (0)	1 (1)	4 (2)	12 (11)	4 (4)	6 (6)
LONM_HUMAN	Lon protease homolog, mitochondrial	LONP1		3 (2)	3 (3)	6 (6)	4 (4)	6 (6)	5 (4)
RPB2_HUMAN	DNA-directed RNA polymerase II subunit RPB2	POLR2B		2 (2)	1 (1)	4 (3)	8 (6)	7 (7)	5 (4)
PRS6A_HUMAN	26S protease regulatory subunit 6A	PSMC3		2 (2)	3 (2)	4 (3)	5 (3)	5 (3)	8 (5)
OSBP1_HUMAN	Oxysterol-binding protein 1	OSBP		3 (3)	2 (2)	5 (4)	7 (6)	5 (4)	5 (5)
ECI1_HUMAN	Enoyl-CoA delta isomerase 1, mitochondrial	ECI1		4 (4)	4 (4)	7 (7)	4 (4)	5 (5)	3 (3)
NAA25_HUMAN	N-alpha-acetyltransferase 25, NatB auxiliary subunit	NAA25		4 (4)	4 (4)	3 (3)	5 (5)	5 (5)	6 (5)
RL34_HUMAN	60S ribosomal protein L34	RPL34		6 (5)	3 (3)	8 (7)	5 (5)	3 (3)	2 (2)
COPD_HUMAN	Coatomer subunit delta	ARCN1		1 (1)	2 (2)	3 (3)	6 (5)	8 (8)	7 (6)
LMNB1_HUMAN	Lamin-B1	LMNB1		0 (0)	1 (1)	4 (4)	7 (7)	9 (8)	6 (6)
SK2L2_HUMAN	Superkiller viralicidic activity 2-like 2	SKIV2L2		0 (0)	4 (4)	3 (3)	9 (8)	4 (4)	7 (6)
HMGB1_HUMAN	High mobility group protein B1	HMGB1		5 (2)	4 (3)	6 (4)	3 (2)	5 (3)	4 (3)
PRDX5_HUMAN	Peroxiredoxin-5, mitochondrial	PRDX5		1 (1)	2 (2)	4 (4)	6 (4)	6 (5)	8 (6)
ACOC_HUMAN	Cytoplasmic aconitate hydratase	ACO1		2 (2)	7 (6)	2 (2)	6 (6)	5 (5)	5 (5)
LIS1_HUMAN	Platelet-activating factor acetylhydrolase IB subunit alpha	PAFAH1B1		5 (5)	2 (2)	2 (2)	7 (6)	5 (4)	5 (5)
ML12A_HUMAN	Myosin regulatory light chain 12A	MYL12A		2 (2)	4 (3)	4 (4)	7 (6)	5 (5)	4 (4)
RS15_HUMAN	40S ribosomal protein S15	RPS15		7 (6)	0 (0)	0 (0)	2 (1)	17 (10)	0 (0)
TCPW_HUMAN	T-complex protein 1 subunit zeta-2	CCT6B		3 (2)	2 (2)	7 (5)	5 (3)	5 (4)	4 (3)
MPI_HUMAN	Mannose-6-phosphate isomerase	MPI		2 (2)	3 (2)	2 (2)	6 (5)	9 (7)	4 (4)
ULA1_HUMAN	NEDD8-activating enzyme E1 regulatory subunit	NAE1		2 (2)	3 (3)	1 (1)	7 (6)	7 (6)	6 (6)
FERM2_HUMAN	Fermitin family homolog 2	FERMT2		1 (1)	4 (2)	4 (2)	10 (7)	4 (4)	3 (3)
RL11_HUMAN	60S ribosomal protein L11	RPL11		5 (3)	4 (2)	3 (2)	7 (3)	3 (2)	4 (2)
HNRDL_HUMAN	Heterogeneous nuclear ribonucleoprotein D-like	HNRPDL		3 (3)	2 (2)	5 (4)	5 (4)	6 (4)	5 (4)
PSME2_HUMAN	Proteasome activator complex subunit 2	PSME2		2 (2)	2 (1)	3 (3)	5 (4)	8 (5)	6 (5)
PSB4_HUMAN	Proteasome subunit beta type-4	PSMB4		5 (5)	3 (3)	3 (3)	7 (5)	3 (3)	5 (5)
BZW2_HUMAN	Basic leucine zipper and W2 domain-containing protein 2	BZW2		4 (4)	2 (2)	6 (6)	4 (4)	7 (7)	3 (3)
CECR5_HUMAN	Cat eye syndrome critical region protein 5	CECR5		1 (1)	2 (2)	7 (5)	5 (4)	4 (4)	7 (6)
DPOD1_HUMAN	DNA polymerase delta catalytic subunit	POLD1		0 (0)	1 (1)	3 (3)	8 (8)	8 (8)	6 (5)
EF1B_HUMAN	Elongation factor 1-beta	EEF1B2		3 (3)	4 (3)	5 (4)	5 (5)	4 (4)	5 (5)
CHD3_HUMAN	Chromodomain-helicase-DNA-binding protein 3	CHD3		1 (1)	3 (3)	2 (2)	8 (5)	6 (6)	6 (4)
PLAP_HUMAN	Phospholipase A-2-activating protein	PLAA		1 (1)	3 (3)	5 (5)	5 (3)	9 (8)	3 (3)
POP1_HUMAN	Ribonucleases P/MRP protein subunit POP1	POP1		3 (3)	3 (3)	5 (4)	5 (4)	4 (4)	6 (4)
MTPN_HUMAN	Myotrophin	MTPN		4 (3)	4 (3)	3 (2)	5 (4)	4 (4)	6 (5)
OST48_HUMAN	Dolichyl-diphosphooligosaccharide--protein glycosyltransferase 48 kDa subunit	DDOST		4 (4)	2 (2)	5 (5)	5 (4)	3 (3)	7 (5)
RAB10_HUMAN	Ras-related protein Rab-10	RAB10		7 (5)	5 (4)	8 (6)	2 (1)	2 (1)	2 (1)
SUMO3_HUMAN	Small ubiquitin-related modifier 3	SUMO3		0 (0)	0 (0)	0 (0)	9 (1)	7 (1)	10 (1)
MPCP_HUMAN	Phosphate carrier protein, mitochondrial	SLC25A3		6 (6)	4 (4)	6 (5)	4 (3)	3 (3)	3 (3)
VATA_HUMAN	V-type proton ATPase catalytic subunit A	ATP6V1A		4 (4)	1 (1)	1 (1)	7 (6)	9 (7)	4 (3)
NCKP1_HUMAN	Nck-associated protein 1	NCKAP1		1 (1)	5 (4)	4 (4)	5 (5)	5 (5)	6 (5)
UBP21_HUMAN	Ubiquitin carboxyl-terminal hydrolase 21	USP21		10 (10)	9 (9)	7 (7)	0 (0)	0 (0)	0 (0)
COR1C_HUMAN	Coronin-1C	CORO1C		4 (3)	5 (4)	4 (4)	4 (3)	5 (4)	4 (3)
MOT1_HUMAN	Monocarboxylate transporter 1	SLC16A1		7 (4)	6 (4)	6 (5)	3 (2)	2 (2)	2 (2)
MYH11_HUMAN	Myosin-11	MYH11		3 (2)	5 (3)	2 (2)	6 (3)	5 (1)	4 (2)
K1C17_HUMAN	Keratin, type I cytoskeletal 17	KRT17		1 (1)	6 (5)	6 (5)	6 (6)	2 (2)	4 (4)
MTA2_HUMAN	Metastasis-associated protein MTA2	MTA2		3 (3)	2 (2)	6 (6)	7 (6)	6 (6)	1 (1)
ADHX_HUMAN	Alcohol dehydrogenase class-3	ADH5		2 (2)	4 (4)	4 (3)	4 (4)	3 (2)	8 (6)
R13P3_HUMAN	--	--		6 (4)	2 (2)	4 (3)	4 (2)	6 (4)	3 (2)
CDC5L_HUMAN	Cell division cycle 5-like protein	CDC5L		2 (2)	0 (0)	3 (3)	4 (3)	12 (11)	4 (4)
SNUT2_HUMAN	U4/U6.U5 tri-snRNP-associated protein 2	USP39		1 (1)	3 (3)	4 (4)	9 (6)	5 (5)	3 (3)
GDIR1_HUMAN	Rho GDP-dissociation inhibitor 1	ARHGDIA		3 (2)	4 (3)	2 (2)	4 (3)	8 (4)	4 (3)
PFKAM_HUMAN	--	--		2 (1)	2 (2)	2 (2)	6 (6)	5 (5)	8 (6)
TMEDA_HUMAN	Transmembrane emp24 domain-containing protein 10	TMED10		5 (5)	5 (4)	6 (5)	3 (3)	3 (3)	3 (2)
ACTZ_HUMAN	Alpha-centractin	ACTR1A		3 (2)	0 (0)	2 (2)	8 (4)	8 (3)	4 (3)
SEPT7_HUMAN	Septin-7	2018-09-07		5 (4)	2 (2)	5 (5)	5 (4)	5 (5)	3 (2)
SART3_HUMAN	Squamous cell carcinoma antigen recognized by T-cells 3	SART3		6 (6)	3 (2)	8 (7)	3 (3)	3 (3)	2 (2)
HNRC4_HUMAN	--	--		4 (3)	4 (4)	4 (3)	5 (5)	4 (4)	4 (4)
K1H1_HUMAN	Keratin, type I cuticular Ha1	KRT31		4 (3)	0 (0)	0 (0)	0 (0)	20 (11)	0 (0)
IRS4_HUMAN	Insulin receptor substrate 4	IRS4		1 (1)	2 (2)	2 (2)	7 (6)	4 (4)	8 (8)
CLIC1_HUMAN	Chloride intracellular channel protein 1	CLIC1		3 (3)	3 (3)	2 (2)	6 (4)	4 (2)	6 (5)
LRBA_HUMAN	Lipopolysaccharide-responsive and beige-like anchor protein	LRBA		2 (2)	1 (1)	3 (3)	4 (4)	8 (7)	6 (5)
AN32A_HUMAN	Acidic leucine-rich nuclear phosphoprotein 32 family member A	ANP32A		2 (2)	3 (2)	4 (4)	4 (4)	6 (5)	5 (4)
1433F_HUMAN	14-3-3 protein eta	YWHAH		3 (2)	3 (1)	6 (5)	3 (2)	6 (5)	3 (2)
SEP11_HUMAN	Septin-11	2018-09-11		3 (2)	4 (4)	3 (3)	2 (2)	5 (5)	7 (5)
CSK21_HUMAN	Casein kinase II subunit alpha	CSNK2A1		4 (4)	2 (2)	2 (2)	4 (3)	8 (7)	4 (4)
SC24C_HUMAN	Protein transport protein Sec24C	SEC24C		2 (2)	4 (4)	2 (2)	7 (5)	6 (5)	3 (2)
GSTM3_HUMAN	Glutathione S-transferase Mu 3	GSTM3		7 (7)	3 (3)	5 (5)	2 (2)	4 (3)	3 (2)
ADT2_HUMAN	ADP/ATP translocase 2	SLC25A5		4 (4)	4 (4)	5 (4)	4 (4)	3 (3)	4 (4)
RL36A_HUMAN	60S ribosomal protein L36a	RPL36A		3 (3)	4 (4)	5 (5)	4 (4)	4 (4)	4 (4)
RENT1_HUMAN	Regulator of nonsense transcripts 1	UPF1		1 (1)	2 (2)	3 (3)	7 (7)	9 (7)	2 (2)
IF2B_HUMAN	Eukaryotic translation initiation factor 2 subunit 2	EIF2S2		3 (3)	1 (1)	4 (3)	5 (4)	10 (9)	1 (1)
NU155_HUMAN	Nuclear pore complex protein Nup155	NUP155		1 (1)	4 (4)	2 (2)	7 (7)	4 (4)	6 (4)
KR87P_HUMAN	--	--		7 (5)	0 (0)	0 (0)	0 (0)	17 (13)	0 (0)
AGM1_HUMAN	Phosphoacetylglucosamine mutase	PGM3		1 (1)	4 (4)	2 (2)	6 (6)	6 (6)	5 (5)
SEPT2_HUMAN	Septin-2	2018-09-02		1 (1)	3 (3)	3 (2)	3 (3)	9 (7)	5 (3)
CSN1_HUMAN	COP9 signalosome complex subunit 1	GPS1		7 (5)	5 (3)	4 (4)	3 (3)	2 (1)	2 (2)
UBC12_HUMAN	NEDD8-conjugating enzyme Ubc12	UBE2M		3 (3)	2 (2)	4 (3)	4 (4)	5 (5)	5 (5)
PRP6_HUMAN	Pre-mRNA-processing factor 6	PRPF6		4 (3)	2 (2)	6 (5)	4 (4)	4 (3)	3 (3)
SETLP_HUMAN	--	--		5 (3)	4 (2)	2 (2)	4 (3)	4 (3)	4 (3)
ZFR_HUMAN	Zinc finger RNA-binding protein	ZFR		2 (1)	1 (1)	3 (2)	8 (6)	4 (3)	5 (4)
SUMO1_HUMAN	Small ubiquitin-related modifier 1	SUMO1		0 (0)	0 (0)	1 (1)	8 (6)	7 (5)	7 (6)
SP16H_HUMAN	FACT complex subunit SPT16	SUPT16H		3 (3)	4 (3)	2 (2)	9 (7)	0 (0)	5 (4)
ERO1A_HUMAN	ERO1-like protein alpha	ERO1L		2 (2)	1 (1)	6 (5)	5 (3)	6 (5)	3 (3)
ABCF1_HUMAN	ATP-binding cassette sub-family F member 1	ABCF1		4 (4)	2 (2)	4 (4)	3 (2)	6 (5)	4 (3)
H90B2_HUMAN	Putative heat shock protein HSP 90-beta 2	HSP90AB2P		4 (4)	3 (3)	3 (3)	5 (4)	4 (4)	4 (3)
DYN2_HUMAN	Dynamin-2	DNM2		1 (1)	3 (3)	2 (1)	5 (4)	6 (5)	6 (5)
ARF4_HUMAN	ADP-ribosylation factor 4	ARF4		3 (3)	4 (4)	4 (4)	4 (3)	5 (5)	3 (3)
RPR1A_HUMAN	Regulation of nuclear pre-mRNA domain-containing protein 1A	RPRD1A		1 (1)	2 (2)	2 (2)	5 (3)	7 (5)	6 (3)
ARP2_HUMAN	Actin-related protein 2	ACTR2		2 (2)	4 (4)	8 (8)	2 (2)	4 (4)	3 (3)
HDAC1_HUMAN	Histone deacetylase 1	HDAC1		3 (2)	4 (3)	6 (5)	2 (2)	5 (4)	3 (2)
PREP_HUMAN	Presequence protease, mitochondrial	PITRM1		2 (2)	1 (1)	6 (6)	3 (3)	4 (4)	7 (5)
AT2A2_HUMAN	Sarcoplasmic/endoplasmic reticulum calcium ATPase 2	ATP2A2		2 (2)	6 (6)	4 (4)	5 (4)	1 (1)	5 (5)
CUL2_HUMAN	Cullin-2	CUL2		0 (0)	2 (2)	3 (2)	6 (5)	5 (5)	7 (5)
SPB3_HUMAN	Serpin B3	SERPINB3		0 (0)	3 (3)	18 (15)	2 (2)	0 (0)	0 (0)
IPO11_HUMAN	Importin-11	IPO11		3 (3)	2 (2)	3 (3)	6 (4)	4 (3)	5 (5)
RAP1A_HUMAN	Ras-related protein Rap-1A	RAP1A		3 (3)	4 (3)	5 (5)	5 (4)	4 (4)	2 (2)
IDI1_HUMAN	Isopentenyl-diphosphate Delta-isomerase 1	IDI1		3 (3)	4 (4)	4 (3)	3 (3)	6 (6)	3 (3)
MTOR_HUMAN	Serine/threonine-protein kinase mTOR	MTOR		1 (1)	1 (1)	1 (1)	8 (7)	4 (4)	7 (6)
RL13A_HUMAN	60S ribosomal protein L13a	RPL13A		5 (5)	4 (4)	3 (3)	4 (4)	4 (4)	2 (2)
LRC59_HUMAN	Leucine-rich repeat-containing protein 59	LRRC59		5 (3)	1 (1)	3 (3)	5 (4)	3 (2)	5 (4)
PGRC1_HUMAN	Membrane-associated progesterone receptor component 1	PGRMC1		5 (5)	2 (2)	8 (7)	2 (2)	2 (2)	3 (3)
MCA3_HUMAN	Eukaryotic translation elongation factor 1 epsilon-1	EEF1E1		3 (2)	1 (1)	3 (3)	4 (3)	8 (5)	3 (2)
ENPLL_HUMAN	Putative endoplasmin-like protein	HSP90B2P		2 (2)	4 (4)	4 (4)	4 (4)	4 (4)	4 (3)
NOP58_HUMAN	Nucleolar protein 58	NOP58		1 (1)	1 (1)	3 (3)	6 (5)	4 (4)	7 (5)
HNRPR_HUMAN	Heterogeneous nuclear ribonucleoprotein R	HNRNPR		3 (3)	2 (2)	2 (2)	5 (4)	6 (4)	4 (3)
ZRAN1_HUMAN	Ubiquitin thioesterase ZRANB1	ZRANB1		7 (7)	8 (7)	7 (6)	0 (0)	0 (0)	0 (0)
SYTC2_HUMAN	Probable threonyl-tRNA synthetase 2, cytoplasmic	TARSL2		3 (3)	4 (2)	3 (3)	5 (3)	3 (2)	4 (2)
SURF4_HUMAN	Surfeit locus protein 4	SURF4		3 (3)	4 (3)	4 (3)	3 (2)	3 (2)	5 (3)
GNPI1_HUMAN	Glucosamine-6-phosphate isomerase 1	GNPDA1		0 (0)	2 (2)	8 (6)	4 (4)	4 (4)	4 (4)
AL1B1_HUMAN	Aldehyde dehydrogenase X, mitochondrial	ALDH1B1		1 (1)	1 (1)	1 (1)	7 (3)	6 (4)	6 (3)
RFC3_HUMAN	Replication factor C subunit 3	RFC3		4 (4)	4 (4)	7 (5)	3 (3)	2 (2)	2 (2)
DLDH_HUMAN	Dihydrolipoyl dehydrogenase, mitochondrial	DLD		0 (0)	1 (1)	2 (2)	6 (5)	7 (6)	6 (5)
RADI_HUMAN	Radixin	RDX		4 (3)	3 (3)	3 (3)	3 (3)	6 (6)	3 (3)
FACE1_HUMAN	CAAX prenyl protease 1 homolog	ZMPSTE24		4 (3)	3 (2)	5 (5)	4 (3)	2 (1)	4 (4)
HEAT3_HUMAN	HEAT repeat-containing protein 3	HEATR3		1 (1)	0 (0)	3 (3)	6 (4)	6 (5)	6 (3)
SRRT_HUMAN	Serrate RNA effector molecule homolog	SRRT		3 (3)	0 (0)	4 (3)	4 (4)	9 (8)	2 (2)
SRSF3_HUMAN	Serine/arginine-rich splicing factor 3	SRSF3		3 (3)	3 (3)	3 (3)	4 (4)	4 (3)	5 (3)
BLMH_HUMAN	Bleomycin hydrolase	BLMH		3 (3)	1 (1)	9 (9)	4 (4)	3 (3)	2 (2)
ARPC4_HUMAN	Actin-related protein 2/3 complex subunit 4	ARPC4		3 (3)	3 (3)	4 (4)	5 (5)	4 (4)	3 (3)
FACD2_HUMAN	Fanconi anemia group D2 protein	FANCD2		4 (3)	2 (2)	3 (3)	7 (5)	3 (3)	3 (3)
PUF60_HUMAN	Poly(U)-binding-splicing factor PUF60	PUF60		2 (2)	2 (2)	7 (6)	2 (2)	5 (5)	3 (3)
NHLC2_HUMAN	NHL repeat-containing protein 2	NHLRC2		2 (1)	3 (3)	3 (3)	4 (3)	4 (4)	5 (4)
CPSF7_HUMAN	Cleavage and polyadenylation specificity factor subunit 7	CPSF7		2 (2)	2 (2)	3 (3)	5 (5)	6 (5)	3 (3)
FA98A_HUMAN	Protein FAM98A	FAM98A		3 (3)	2 (2)	4 (3)	2 (2)	6 (5)	4 (3)
FA49B_HUMAN	Protein FAM49B	FAM49B		4 (3)	5 (5)	4 (4)	1 (1)	5 (4)	2 (2)
CARM1_HUMAN	Histone-arginine methyltransferase CARM1	CARM1		1 (1)	4 (3)	1 (1)	6 (6)	4 (4)	5 (5)
TBCD_HUMAN	Tubulin-specific chaperone D	TBCD		1 (1)	3 (2)	3 (3)	5 (4)	4 (3)	5 (4)
HYEP_HUMAN	Epoxide hydrolase 1	EPHX1		0 (0)	2 (2)	1 (1)	5 (5)	8 (6)	5 (5)
FBX22_HUMAN	F-box only protein 22	FBXO22		0 (0)	2 (1)	2 (2)	7 (5)	3 (3)	7 (6)
##K0319_HUMAN	--	--		8 (1)	5 (1)	8 (1)	0 (0)	0 (0)	0 (0)
UBE2O_HUMAN	Ubiquitin-conjugating enzyme E2 O	UBE2O		0 (0)	3 (2)	2 (2)	6 (6)	5 (5)	5 (5)
MIF_HUMAN	Macrophage migration inhibitory factor	MIF		3 (3)	3 (3)	2 (2)	5 (3)	5 (3)	3 (2)
GFAP_HUMAN	Glial fibrillary acidic protein	GFAP		3 (2)	1 (1)	3 (2)	5 (2)	4 (2)	5 (2)
RHOA_HUMAN	Transforming protein RhoA	RHOA		5 (4)	3 (3)	5 (5)	0 (0)	7 (6)	1 (1)
TIM44_HUMAN	Mitochondrial import inner membrane translocase subunit TIM44	TIMM44		2 (1)	2 (2)	3 (3)	5 (4)	5 (5)	4 (3)
TBA4B_HUMAN	Putative tubulin-like protein alpha-4B	TUBA4B		3 (1)	3 (1)	3 (1)	4 (1)	4 (1)	4 (1)
GSTM2_HUMAN	Glutathione S-transferase Mu 2	GSTM2		0 (0)	0 (0)	3 (3)	6 (5)	6 (4)	6 (4)
EI2BA_HUMAN	Translation initiation factor eIF-2B subunit alpha	EIF2B1		3 (2)	3 (3)	2 (2)	5 (4)	7 (6)	1 (1)
PCH2_HUMAN	Pachytene checkpoint protein 2 homolog	TRIP13		0 (0)	4 (4)	1 (1)	7 (6)	4 (4)	4 (4)
TBCD4_HUMAN	TBC1 domain family member 4	TBC1D4		1 (1)	1 (1)	3 (3)	7 (5)	4 (3)	4 (4)
TARB1_HUMAN	Probable methyltransferase TARBP1	TARBP1		0 (0)	2 (2)	1 (1)	9 (8)	2 (2)	6 (5)
FPPS_HUMAN	Farnesyl pyrophosphate synthase	FDPS		2 (2)	4 (4)	4 (3)	3 (2)	2 (2)	5 (4)
NUMA1_HUMAN	Nuclear mitotic apparatus protein 1	NUMA1		0 (0)	0 (0)	3 (3)	6 (5)	4 (4)	7 (7)
LAT1_HUMAN	Large neutral amino acids transporter small subunit 1	SLC7A5		6 (3)	3 (2)	5 (4)	3 (3)	0 (0)	3 (3)
EIF3K_HUMAN	Eukaryotic translation initiation factor 3 subunit K	EIF3K		4 (2)	1 (1)	4 (2)	3 (1)	5 (3)	3 (2)
TEX10_HUMAN	Testis-expressed sequence 10 protein	TEX10		0 (0)	1 (1)	1 (1)	8 (6)	5 (3)	5 (4)
H2A1B_HUMAN	Histone H2A type 1-B/E	HIST1H2AB		3 (1)	1 (1)	2 (1)	5 (1)	5 (1)	4 (1)
RL29_HUMAN	60S ribosomal protein L29	RPL29		4 (2)	2 (2)	4 (2)	3 (2)	4 (2)	3 (1)
HCD2_HUMAN	3-hydroxyacyl-CoA dehydrogenase type-2	HSD17B10		0 (0)	2 (2)	3 (2)	5 (4)	4 (3)	6 (3)
PRS4_HUMAN	26S protease regulatory subunit 4	PSMC1		2 (2)	1 (1)	5 (5)	4 (2)	4 (3)	4 (3)
H2B1A_HUMAN	Histone H2B type 1-A	HIST1H2BA		3 (2)	2 (1)	3 (2)	4 (2)	4 (3)	4 (2)
DCPS_HUMAN	Scavenger mRNA-decapping enzyme DcpS	DCPS		1 (1)	1 (1)	4 (4)	4 (4)	8 (5)	2 (2)
IF5_HUMAN	Eukaryotic translation initiation factor 5	EIF5		1 (1)	1 (1)	2 (2)	4 (3)	7 (5)	5 (5)
RIC8A_HUMAN	Synembryn-A	RIC8A		2 (2)	2 (2)	4 (4)	2 (1)	5 (3)	5 (4)
RS12_HUMAN	40S ribosomal protein S12	RPS12		2 (2)	2 (2)	3 (3)	4 (3)	5 (4)	4 (3)
XPP1_HUMAN	Xaa-Pro aminopeptidase 1	XPNPEP1		2 (2)	3 (3)	3 (3)	5 (5)	4 (3)	3 (3)
TEBP_HUMAN	Prostaglandin E synthase 3	PTGES3		3 (3)	3 (2)	3 (3)	4 (3)	3 (3)	4 (3)
CAN2_HUMAN	Calpain-2 catalytic subunit	CAPN2		1 (1)	1 (1)	8 (7)	6 (4)	1 (1)	3 (2)
PRI2_HUMAN	DNA primase large subunit	PRIM2		3 (2)	2 (1)	3 (3)	3 (3)	5 (5)	4 (4)
RS26_HUMAN	40S ribosomal protein S26	RPS26		3 (1)	1 (1)	4 (1)	2 (1)	6 (1)	4 (1)
ARK72_HUMAN	Aflatoxin B1 aldehyde reductase member 2	AKR7A2		2 (2)	4 (3)	3 (3)	3 (2)	4 (3)	4 (2)
RAGP1_HUMAN	Ran GTPase-activating protein 1	RANGAP1		2 (2)	1 (1)	4 (4)	5 (5)	3 (3)	5 (5)
GRHPR_HUMAN	Glyoxylate reductase/hydroxypyruvate reductase	GRHPR		0 (0)	0 (0)	3 (3)	5 (4)	5 (4)	6 (5)
PHB_HUMAN	Prohibitin	PHB		1 (1)	3 (2)	5 (4)	4 (4)	4 (4)	2 (2)
RINI_HUMAN	Ribonuclease inhibitor	RNH1		2 (2)	1 (1)	7 (5)	2 (1)	4 (2)	3 (2)
FLII_HUMAN	Protein flightless-1 homolog	FLII		2 (2)	2 (2)	4 (4)	2 (2)	6 (6)	3 (3)
NSDHL_HUMAN	Sterol-4-alpha-carboxylate 3-dehydrogenase, decarboxylating	NSDHL		1 (1)	3 (3)	4 (4)	4 (4)	4 (4)	3 (3)
ANM3_HUMAN	Protein arginine N-methyltransferase 3	PRMT3		1 (1)	2 (2)	2 (2)	5 (5)	3 (2)	6 (5)
UBA3_HUMAN	NEDD8-activating enzyme E1 catalytic subunit	UBA3		2 (2)	1 (1)	4 (4)	5 (3)	2 (2)	5 (4)
PSD10_HUMAN	26S proteasome non-ATPase regulatory subunit 10	PSMD10		1 (1)	3 (3)	6 (6)	2 (2)	3 (3)	4 (3)
ETFA_HUMAN	Electron transfer flavoprotein subunit alpha, mitochondrial	ETFA		2 (2)	2 (2)	3 (3)	6 (3)	3 (3)	3 (2)
SR140_HUMAN	U2 snRNP-associated SURP motif-containing protein	U2SURP		1 (1)	1 (1)	3 (3)	4 (3)	6 (5)	4 (4)
WDR12_HUMAN	Ribosome biogenesis protein WDR12	WDR12		0 (0)	1 (1)	5 (5)	2 (2)	5 (5)	6 (5)
ESYT1_HUMAN	Extended synaptotagmin-1	ESYT1		0 (0)	1 (1)	2 (2)	7 (5)	4 (3)	5 (4)
MDN1_HUMAN	Midasin	MDN1		0 (0)	2 (2)	0 (0)	7 (6)	6 (5)	4 (3)
CPNE3_HUMAN	Copine-3	CPNE3		1 (1)	4 (4)	6 (6)	3 (3)	3 (2)	2 (2)
XRN2_HUMAN	5'-3' exoribonuclease 2	XRN2		1 (1)	1 (1)	5 (3)	5 (5)	4 (4)	3 (3)
HXK1_HUMAN	Hexokinase-1	HK1		1 (1)	4 (4)	1 (1)	5 (4)	3 (3)	5 (4)
RAB5C_HUMAN	Ras-related protein Rab-5C	RAB5C		2 (2)	3 (2)	2 (2)	3 (3)	4 (4)	5 (2)
ANXA2_HUMAN	Annexin A2	ANXA2		0 (0)	1 (1)	3 (3)	5 (3)	5 (4)	5 (3)
DOCK7_HUMAN	Dedicator of cytokinesis protein 7	DOCK7		0 (0)	1 (1)	3 (3)	3 (3)	5 (4)	7 (6)
CNDG2_HUMAN	Condensin-2 complex subunit G2	NCAPG2		1 (1)	1 (1)	4 (4)	7 (7)	3 (3)	3 (2)
MGN2_HUMAN	Protein mago nashi homolog 2	MAGOHB		2 (2)	2 (2)	3 (3)	3 (3)	5 (4)	4 (4)
GGH_HUMAN	Gamma-glutamyl hydrolase	GGH		0 (0)	3 (2)	1 (1)	2 (2)	7 (4)	6 (3)
MYO1D_HUMAN	Myosin-Id	MYO1D		0 (0)	3 (3)	3 (3)	6 (5)	3 (2)	4 (3)
PLCG1_HUMAN	1-phosphatidylinositol-4,5-bisphosphate phosphodiesterase gamma-1	PLCG1		4 (4)	1 (1)	3 (3)	5 (4)	3 (3)	3 (2)
PRPS2_HUMAN	Ribose-phosphate pyrophosphokinase 2	PRPS2		4 (3)	3 (3)	3 (2)	3 (2)	3 (3)	3 (3)
TMM33_HUMAN	Transmembrane protein 33	TMEM33		3 (3)	3 (3)	6 (5)	2 (2)	2 (1)	3 (2)
VAPA_HUMAN	Vesicle-associated membrane protein-associated protein A	VAPA		3 (3)	3 (3)	2 (2)	3 (2)	5 (3)	3 (2)
TADBP_HUMAN	TAR DNA-binding protein 43	TARDBP		5 (4)	3 (2)	3 (3)	1 (1)	4 (4)	3 (2)
RAC1_HUMAN	Ras-related C3 botulinum toxin substrate 1	RAC1		4 (3)	4 (4)	4 (4)	3 (3)	2 (2)	2 (2)
RNH2B_HUMAN	Ribonuclease H2 subunit B	RNASEH2B		4 (4)	2 (2)	1 (1)	4 (3)	5 (5)	3 (3)
NP1L4_HUMAN	Nucleosome assembly protein 1-like 4	NAP1L4		3 (3)	5 (3)	2 (2)	1 (1)	6 (5)	2 (2)
RS20_HUMAN	40S ribosomal protein S20	RPS20		3 (3)	1 (1)	4 (3)	2 (2)	5 (4)	4 (3)
SF3A2_HUMAN	Splicing factor 3A subunit 2	SF3A2		3 (3)	2 (2)	3 (3)	4 (4)	4 (4)	3 (2)
SYDM_HUMAN	Aspartyl-tRNA synthetase, mitochondrial	DARS2		3 (3)	3 (3)	2 (2)	4 (4)	2 (1)	5 (4)
AT5F1_HUMAN	ATP synthase subunit b, mitochondrial	ATP5F1		6 (5)	2 (2)	5 (3)	2 (2)	3 (2)	1 (1)
RS27L_HUMAN	40S ribosomal protein S27-like	RPS27L		4 (4)	1 (1)	2 (2)	3 (3)	5 (4)	4 (4)
GTPB1_HUMAN	GTP-binding protein 1	GTPBP1		0 (0)	2 (1)	2 (2)	5 (4)	5 (4)	4 (4)
KINH_HUMAN	Kinesin-1 heavy chain	KIF5B		2 (2)	1 (1)	7 (7)	4 (3)	3 (3)	1 (1)
MTAP_HUMAN	S-methyl-5'-thioadenosine phosphorylase	MTAP		2 (1)	1 (1)	2 (2)	3 (2)	5 (4)	5 (3)
VAPB_HUMAN	Vesicle-associated membrane protein-associated protein B/C	VAPB		1 (1)	0 (0)	3 (3)	5 (5)	5 (3)	4 (2)
D3VVH6_HUMAN	Ataxin 3 variant m	ATXN3		3 (2)	7 (2)	8 (2)	0 (0)	0 (0)	0 (0)
KPRB_HUMAN	Phosphoribosyl pyrophosphate synthase-associated protein 2	PRPSAP2		2 (2)	2 (2)	3 (3)	5 (5)	2 (2)	4 (3)
UBP54_HUMAN	Inactive ubiquitin carboxyl-terminal hydrolase 54	USP54		2 (2)	9 (8)	7 (7)	0 (0)	0 (0)	0 (0)
ROAA_HUMAN	Heterogeneous nuclear ribonucleoprotein A/B	HNRNPAB		2 (2)	2 (2)	2 (2)	6 (4)	2 (2)	4 (3)
ADRM1_HUMAN	Proteasomal ubiquitin receptor ADRM1	ADRM1		4 (3)	7 (6)	6 (5)	1 (1)	0 (0)	0 (0)
S61A1_HUMAN	Protein transport protein Sec61 subunit alpha isoform 1	SEC61A1		2 (2)	4 (3)	6 (3)	3 (2)	2 (2)	1 (1)
WDR36_HUMAN	WD repeat-containing protein 36	WDR36		3 (2)	4 (3)	3 (2)	4 (4)	3 (2)	1 (1)
DJC13_HUMAN	DnaJ homolog subfamily C member 13	DNAJC13		0 (0)	0 (0)	2 (2)	10 (6)	3 (2)	3 (2)
DHX16_HUMAN	Putative pre-mRNA-splicing factor ATP-dependent RNA helicase DHX16	DHX16		3 (3)	2 (2)	4 (4)	5 (3)	2 (2)	2 (1)
SNX6_HUMAN	Sorting nexin-6	SNX6		0 (0)	3 (2)	4 (4)	2 (2)	5 (5)	4 (3)
IF2G_HUMAN	Eukaryotic translation initiation factor 2 subunit 3	EIF2S3		3 (2)	2 (1)	5 (2)	3 (1)	3 (1)	2 (1)
RD23B_HUMAN	UV excision repair protein RAD23 homolog B	RAD23B		1 (1)	2 (2)	3 (3)	4 (3)	4 (4)	4 (3)
NAT10_HUMAN	N-acetyltransferase 10	NAT10		1 (1)	2 (2)	4 (3)	3 (2)	5 (4)	3 (3)
DNJC7_HUMAN	DnaJ homolog subfamily C member 7	DNAJC7		3 (3)	0 (0)	5 (5)	3 (2)	4 (4)	3 (3)
KAPCA_HUMAN	cAMP-dependent protein kinase catalytic subunit alpha	PRKACA		1 (1)	2 (2)	2 (2)	5 (3)	4 (3)	3 (3)
PSA5_HUMAN	Proteasome subunit alpha type-5	PSMA5		1 (1)	1 (1)	2 (2)	5 (5)	5 (4)	3 (3)
VDAC3_HUMAN	Voltage-dependent anion-selective channel protein 3	VDAC3		2 (2)	2 (1)	2 (2)	2 (1)	5 (4)	4 (3)
OSGEP_HUMAN	Probable tRNA threonylcarbamoyladenosine biosynthesis protein OSGEP	OSGEP		1 (1)	2 (2)	3 (3)	3 (3)	5 (5)	3 (3)
KRT81_HUMAN	Keratin, type II cuticular Hb1	KRT81		3 (3)	0 (0)	0 (0)	0 (0)	14 (10)	0 (0)
MEP50_HUMAN	Methylosome protein 50	WDR77		3 (3)	3 (3)	3 (3)	2 (2)	3 (2)	3 (2)
4F2_HUMAN	4F2 cell-surface antigen heavy chain	SLC3A2		2 (2)	2 (1)	3 (2)	2 (2)	4 (3)	4 (3)
NNRE_HUMAN	--	--		0 (0)	0 (0)	2 (2)	3 (3)	7 (4)	5 (4)
THIC_HUMAN	Acetyl-CoA acetyltransferase, cytosolic	ACAT2		2 (1)	2 (2)	3 (3)	4 (3)	3 (3)	3 (3)
DDX55_HUMAN	ATP-dependent RNA helicase DDX55	DDX55		4 (4)	6 (6)	7 (7)	0 (0)	0 (0)	0 (0)
PSA2_HUMAN	Proteasome subunit alpha type-2	PSMA2		3 (3)	3 (2)	1 (1)	3 (3)	6 (5)	1 (1)
RU17_HUMAN	U1 small nuclear ribonucleoprotein 70 kDa	SNRNP70		3 (3)	1 (1)	2 (2)	1 (1)	8 (8)	2 (2)
HBS1L_HUMAN	HBS1-like protein	HBS1L		1 (1)	5 (3)	1 (1)	3 (2)	2 (1)	5 (4)
KS6A1_HUMAN	Ribosomal protein S6 kinase alpha-1	RPS6KA1		0 (0)	3 (3)	3 (2)	5 (3)	3 (2)	3 (1)
IF4H_HUMAN	Eukaryotic translation initiation factor 4H	EIF4H		0 (0)	2 (2)	4 (4)	4 (3)	3 (3)	4 (3)
RS26L_HUMAN	Putative 40S ribosomal protein S26-like 1	RPS26P11		4 (3)	2 (2)	4 (3)	3 (3)	2 (2)	2 (2)
DHX29_HUMAN	ATP-dependent RNA helicase DHX29	DHX29		1 (1)	1 (1)	1 (1)	7 (6)	4 (2)	3 (2)
AMOT_HUMAN	Angiomotin	AMOT		1 (1)	1 (1)	2 (2)	5 (4)	2 (2)	6 (4)
AP2B1_HUMAN	AP-2 complex subunit beta	AP2B1		1 (1)	2 (1)	1 (1)	3 (3)	4 (3)	6 (4)
PSDE_HUMAN	26S proteasome non-ATPase regulatory subunit 14	PSMD14		1 (1)	3 (2)	3 (3)	3 (3)	4 (4)	3 (3)
ATX2L_HUMAN	Ataxin-2-like protein	ATXN2L		1 (1)	2 (2)	3 (3)	2 (2)	4 (4)	5 (5)
GLMN_HUMAN	Glomulin	GLMN		2 (2)	3 (3)	3 (3)	4 (3)	3 (2)	2 (2)
LAP2A_HUMAN	Lamina-associated polypeptide 2, isoform alpha	TMPO		2 (2)	0 (0)	5 (4)	4 (3)	2 (2)	4 (4)
A0A0A0MR08_HUMAN	--	--		7 (4)	5 (4)	5 (4)	0 (0)	0 (0)	0 (0)
SSRD_HUMAN	Translocon-associated protein subunit delta	SSR4		4 (3)	1 (1)	4 (4)	4 (2)	3 (2)	0 (0)
CLIC4_HUMAN	Chloride intracellular channel protein 4	CLIC4		1 (1)	2 (2)	4 (4)	1 (1)	3 (2)	5 (4)
GRWD1_HUMAN	Glutamate-rich WD repeat-containing protein 1	GRWD1		0 (0)	2 (1)	3 (3)	4 (1)	2 (1)	5 (2)
RBM25_HUMAN	RNA-binding protein 25	RBM25		0 (0)	2 (2)	4 (4)	2 (2)	7 (6)	1 (1)
SRPK1_HUMAN	Serine/threonine-protein kinase SRPK1	SRPK1		2 (2)	0 (0)	2 (1)	4 (4)	4 (4)	4 (3)
SMD2_HUMAN	Small nuclear ribonucleoprotein Sm D2	SNRPD2		3 (3)	1 (1)	2 (2)	1 (1)	8 (6)	1 (1)
TRIPC_HUMAN	Probable E3 ubiquitin-protein ligase TRIP12	TRIP12		4 (4)	5 (5)	6 (6)	0 (0)	0 (0)	1 (1)
DNLI3_HUMAN	DNA ligase 3	LIG3		0 (0)	2 (2)	2 (2)	2 (2)	5 (5)	5 (5)
ARC1A_HUMAN	Actin-related protein 2/3 complex subunit 1A	ARPC1A		1 (1)	1 (1)	4 (4)	2 (2)	4 (4)	4 (4)
MYL6_HUMAN	Myosin light polypeptide 6	MYL6		1 (1)	1 (1)	3 (3)	2 (2)	4 (3)	5 (4)
TBC15_HUMAN	TBC1 domain family member 15	TBC1D15		4 (4)	3 (3)	8 (7)	0 (0)	1 (1)	0 (0)
PSA7L_HUMAN	Proteasome subunit alpha type-7-like	PSMA8		3 (3)	1 (1)	3 (3)	3 (3)	3 (3)	3 (3)
TFR1_HUMAN	Transferrin receptor protein 1	TFRC		3 (3)	1 (1)	0 (0)	5 (4)	4 (3)	3 (2)
TMED2_HUMAN	Transmembrane emp24 domain-containing protein 2	TMED2		2 (2)	2 (2)	4 (2)	2 (2)	3 (3)	3 (2)
LDH6B_HUMAN	L-lactate dehydrogenase A-like 6B	LDHAL6B		2 (1)	3 (2)	3 (2)	2 (1)	3 (2)	3 (2)
SYMPK_HUMAN	Symplekin	SYMPK		2 (2)	0 (0)	4 (3)	5 (4)	3 (2)	2 (1)
RLA2_HUMAN	60S acidic ribosomal protein P2	RPLP2		0 (0)	1 (1)	3 (3)	5 (4)	2 (2)	5 (3)
PRDX4_HUMAN	Peroxiredoxin-4	PRDX4		1 (1)	0 (0)	1 (1)	3 (3)	7 (7)	4 (3)
CP51A_HUMAN	Lanosterol 14-alpha demethylase	CYP51A1		1 (1)	2 (2)	2 (1)	4 (3)	3 (3)	4 (2)
CUL5_HUMAN	Cullin-5	CUL5		2 (2)	3 (3)	4 (4)	3 (2)	2 (2)	2 (2)
PLRG1_HUMAN	Pleiotropic regulator 1	PLRG1		3 (3)	2 (2)	3 (3)	5 (4)	2 (2)	1 (1)
LBR_HUMAN	Lamin-B receptor	LBR		4 (3)	3 (3)	3 (2)	1 (1)	2 (2)	3 (3)
AP3B1_HUMAN	AP-3 complex subunit beta-1	AP3B1		1 (1)	1 (1)	2 (2)	5 (5)	4 (4)	3 (3)
AUP1_HUMAN	Ancient ubiquitous protein 1	AUP1		5 (5)	8 (5)	3 (3)	0 (0)	0 (0)	0 (0)
HNRPC_HUMAN	Heterogeneous nuclear ribonucleoproteins C1/C2	HNRNPC		2 (2)	1 (1)	2 (1)	4 (3)	4 (4)	3 (3)
DD19A_HUMAN	ATP-dependent RNA helicase DDX19A	DDX19A		2 (2)	0 (0)	5 (5)	1 (1)	3 (3)	5 (3)
RS10L_HUMAN	Putative 40S ribosomal protein S10-like	RPS10P5		3 (3)	2 (2)	1 (1)	4 (2)	4 (2)	2 (1)
DNJA1_HUMAN	DnaJ homolog subfamily A member 1	DNAJA1		3 (2)	1 (1)	3 (2)	3 (2)	5 (4)	1 (1)
NEDD8_HUMAN	NEDD8	NEDD8		2 (2)	4 (2)	3 (1)	3 (2)	2 (2)	2 (1)
TM9S3_HUMAN	Transmembrane 9 superfamily member 3	TM9SF3		1 (1)	3 (3)	5 (5)	4 (4)	1 (1)	2 (2)
RL22_HUMAN	60S ribosomal protein L22	RPL22		3 (3)	2 (2)	3 (3)	3 (2)	2 (2)	3 (2)
UGGG1_HUMAN	UDP-glucose:glycoprotein glucosyltransferase 1	UGGT1		1 (1)	1 (1)	1 (1)	5 (3)	1 (1)	7 (4)
H31T_HUMAN	Histone H3.1t	HIST3H3		3 (2)	2 (2)	3 (3)	3 (3)	2 (2)	3 (3)
RBM26_HUMAN	RNA-binding protein 26	RBM26		3 (3)	2 (2)	2 (2)	3 (3)	3 (3)	3 (3)
CNDD3_HUMAN	Condensin-2 complex subunit D3	NCAPD3		3 (2)	2 (1)	2 (2)	4 (3)	3 (2)	2 (1)
SGT1_HUMAN	Protein SGT1	ECD		1 (1)	0 (0)	0 (0)	5 (5)	5 (5)	5 (5)
CYTB_HUMAN	Cystatin-B	CSTB		1 (1)	0 (0)	4 (2)	4 (3)	4 (2)	3 (2)
K2C3_HUMAN	Keratin, type II cytoskeletal 3	KRT3		3 (3)	3 (3)	4 (2)	2 (2)	1 (1)	2 (2)
PPME1_HUMAN	Protein phosphatase methylesterase 1	PPME1		1 (1)	2 (2)	2 (2)	2 (2)	6 (6)	2 (2)
IPO8_HUMAN	Importin-8	IPO8		3 (3)	3 (3)	3 (3)	2 (2)	2 (2)	2 (1)
GGCT_HUMAN	Gamma-glutamylcyclotransferase	GGCT		1 (1)	2 (2)	3 (3)	2 (2)	3 (3)	4 (4)
NTF2_HUMAN	Nuclear transport factor 2	NUTF2		1 (1)	1 (1)	2 (2)	4 (3)	3 (3)	4 (3)
TIPRL_HUMAN	TIP41-like protein	TIPRL		1 (1)	0 (0)	2 (2)	6 (5)	4 (4)	2 (2)
SAMH1_HUMAN	SAM domain and HD domain-containing protein 1	SAMHD1		0 (0)	1 (1)	5 (4)	2 (2)	3 (3)	4 (4)
SF3A3_HUMAN	Splicing factor 3A subunit 3	SF3A3		1 (1)	0 (0)	5 (4)	5 (3)	2 (2)	2 (2)
RTCA_HUMAN	--	--		1 (1)	3 (3)	2 (2)	4 (2)	4 (4)	1 (1)
NU160_HUMAN	Nuclear pore complex protein Nup160	NUP160		1 (1)	0 (0)	2 (2)	2 (2)	4 (4)	6 (5)
UBP13_HUMAN	Ubiquitin carboxyl-terminal hydrolase 13	USP13		2 (2)	4 (3)	4 (3)	3 (2)	1 (1)	1 (1)
CPSF1_HUMAN	Cleavage and polyadenylation specificity factor subunit 1	CPSF1		4 (3)	3 (3)	1 (1)	2 (2)	4 (4)	1 (1)
SNX2_HUMAN	Sorting nexin-2	SNX2		1 (1)	0 (0)	1 (1)	4 (3)	5 (5)	4 (4)
OXSR1_HUMAN	Serine/threonine-protein kinase OSR1	OXSR1		1 (1)	1 (1)	4 (4)	2 (2)	4 (4)	3 (3)
EBP2_HUMAN	Probable rRNA-processing protein EBP2	EBNA1BP2		3 (3)	2 (2)	3 (3)	1 (1)	4 (4)	2 (2)
SORCN_HUMAN	Sorcin	SRI		3 (3)	1 (1)	4 (4)	3 (3)	1 (1)	3 (2)
CSK_HUMAN	Tyrosine-protein kinase CSK	CSK		3 (3)	0 (0)	3 (3)	2 (2)	5 (4)	2 (2)
STAG2_HUMAN	Cohesin subunit SA-2	STAG2		4 (2)	0 (0)	2 (2)	5 (3)	2 (2)	2 (1)
HM13_HUMAN	Minor histocompatibility antigen H13	HM13		3 (2)	4 (4)	3 (3)	4 (4)	1 (1)	0 (0)
DCTP1_HUMAN	dCTP pyrophosphatase 1	DCTPP1		0 (0)	2 (2)	3 (3)	5 (3)	4 (3)	1 (1)
ROA1_HUMAN	Heterogeneous nuclear ribonucleoprotein A1	HNRNPA1		1 (1)	4 (4)	3 (3)	3 (3)	2 (2)	2 (2)
BAF_HUMAN	Barrier-to-autointegration factor	BANF1		3 (2)	2 (2)	3 (2)	1 (1)	3 (3)	3 (3)
SAHH2_HUMAN	Putative adenosylhomocysteinase 2	AHCYL1		3 (3)	2 (2)	5 (2)	1 (1)	1 (1)	3 (3)
AT2A1_HUMAN	Sarcoplasmic/endoplasmic reticulum calcium ATPase 1	ATP2A1		0 (0)	2 (2)	2 (2)	5 (5)	4 (3)	2 (2)
MPPA_HUMAN	Mitochondrial-processing peptidase subunit alpha	PMPCA		0 (0)	2 (2)	3 (3)	4 (2)	3 (2)	3 (1)
NEMF_HUMAN	Nuclear export mediator factor NEMF	NEMF		0 (0)	2 (2)	1 (1)	5 (4)	4 (3)	3 (3)
PCID2_HUMAN	PCI domain-containing protein 2	PCID2		0 (0)	3 (3)	3 (3)	4 (3)	1 (1)	4 (2)
IF2B2_HUMAN	Insulin-like growth factor 2 mRNA-binding protein 2	IGF2BP2		1 (1)	1 (1)	2 (2)	4 (1)	4 (2)	3 (1)
PTPA_HUMAN	Serine/threonine-protein phosphatase 2A activator	PPP2R4		4 (4)	1 (1)	4 (4)	1 (1)	2 (2)	3 (3)
HORN_HUMAN	Hornerin	HRNR		1 (1)	2 (2)	4 (3)	2 (1)	2 (1)	4 (2)
ANXA7_HUMAN	Annexin A7	ANXA7		1 (1)	0 (0)	3 (2)	3 (3)	6 (6)	2 (1)
DHX30_HUMAN	Putative ATP-dependent RNA helicase DHX30	DHX30		1 (1)	0 (0)	4 (3)	4 (3)	4 (3)	2 (1)
ATPB_HUMAN	ATP synthase subunit beta, mitochondrial	ATP5B		1 (1)	1 (1)	1 (1)	3 (2)	6 (5)	3 (2)
TPM1_HUMAN	Tropomyosin alpha-1 chain	TPM1		1 (1)	3 (3)	3 (3)	2 (2)	3 (3)	3 (3)
TMX1_HUMAN	Thioredoxin-related transmembrane protein 1	TMX1		1 (1)	2 (2)	2 (2)	4 (3)	3 (2)	3 (2)
DHX36_HUMAN	Probable ATP-dependent RNA helicase DHX36	DHX36		2 (1)	2 (2)	5 (4)	3 (3)	2 (2)	1 (1)
CMTR1_HUMAN	--	--		2 (2)	2 (2)	3 (2)	3 (2)	3 (2)	2 (1)
CSN4_HUMAN	COP9 signalosome complex subunit 4	COPS4		2 (2)	1 (1)	4 (4)	2 (2)	4 (4)	2 (2)
RANG_HUMAN	Ran-specific GTPase-activating protein	RANBP1		2 (2)	3 (3)	3 (3)	3 (3)	2 (2)	2 (2)
NKRF_HUMAN	NF-kappa-B-repressing factor	NKRF		1 (1)	1 (1)	2 (2)	2 (2)	6 (5)	3 (2)
SRP14_HUMAN	Signal recognition particle 14 kDa protein	SRP14		0 (0)	0 (0)	2 (2)	4 (2)	6 (4)	3 (2)
RUXE_HUMAN	Small nuclear ribonucleoprotein E	SNRPE		2 (2)	1 (1)	2 (2)	3 (3)	3 (2)	4 (2)
ARPC2_HUMAN	Actin-related protein 2/3 complex subunit 2	ARPC2		2 (2)	3 (2)	3 (3)	1 (1)	6 (5)	0 (0)
RSMB_HUMAN	Small nuclear ribonucleoprotein-associated proteins B and B'	SNRPB		2 (2)	2 (2)	3 (3)	2 (2)	4 (3)	2 (2)
CSN5_HUMAN	COP9 signalosome complex subunit 5	COPS5		2 (2)	3 (3)	2 (2)	2 (2)	4 (4)	2 (2)
NAA50_HUMAN	N-alpha-acetyltransferase 50	NAA50		2 (2)	4 (2)	1 (1)	2 (2)	4 (4)	2 (2)
CAPR1_HUMAN	Caprin-1	CAPRIN1		0 (0)	0 (0)	1 (1)	6 (5)	5 (4)	3 (2)
BCCIP_HUMAN	BRCA2 and CDKN1A-interacting protein	BCCIP		2 (2)	1 (1)	3 (3)	3 (3)	3 (3)	3 (3)
BIEA_HUMAN	Biliverdin reductase A	BLVRA		3 (3)	1 (1)	3 (2)	2 (1)	2 (2)	3 (3)
RL35_HUMAN	60S ribosomal protein L35	RPL35		3 (2)	1 (1)	2 (2)	2 (2)	4 (4)	2 (2)
HEM3_HUMAN	Porphobilinogen deaminase	HMBS		0 (0)	0 (0)	3 (3)	5 (4)	3 (3)	3 (3)
TNPO2_HUMAN	Transportin-2	TNPO2		1 (1)	1 (1)	2 (2)	3 (3)	4 (3)	3 (3)
DDX46_HUMAN	Probable ATP-dependent RNA helicase DDX46	DDX46		0 (0)	0 (0)	1 (1)	5 (5)	2 (2)	6 (6)
CDK5_HUMAN	Cyclin-dependent kinase 5	CDK5		3 (3)	2 (2)	4 (4)	1 (1)	3 (3)	1 (1)
APC7_HUMAN	Anaphase-promoting complex subunit 7	ANAPC7		4 (3)	0 (0)	2 (2)	3 (1)	2 (1)	3 (1)
IMDH1_HUMAN	Inosine-5'-monophosphate dehydrogenase 1	IMPDH1		2 (2)	1 (1)	4 (4)	3 (2)	2 (2)	2 (2)
EI2BD_HUMAN	Translation initiation factor eIF-2B subunit delta	EIF2B4		0 (0)	1 (1)	3 (3)	3 (3)	6 (6)	1 (1)
DNJC2_HUMAN	DnaJ homolog subfamily C member 2	DNAJC2		1 (1)	0 (0)	4 (4)	0 (0)	7 (5)	2 (2)
ARMT1_HUMAN	--	--		4 (4)	1 (1)	3 (3)	2 (2)	2 (2)	2 (2)
K2C6B_HUMAN	Keratin, type II cytoskeletal 6B	KRT6B		3 (2)	1 (1)	4 (3)	3 (2)	2 (1)	1 (1)
DNJB1_HUMAN	DnaJ homolog subfamily B member 1	DNAJB1		1 (1)	1 (1)	1 (1)	2 (2)	5 (4)	4 (3)
RT27_HUMAN	28S ribosomal protein S27, mitochondrial	MRPS27		2 (2)	2 (2)	4 (4)	2 (2)	2 (2)	2 (2)
RRP12_HUMAN	RRP12-like protein	RRP12		1 (1)	3 (3)	3 (3)	2 (2)	2 (2)	3 (3)
DCUP_HUMAN	Uroporphyrinogen decarboxylase	UROD		2 (2)	1 (1)	3 (2)	2 (2)	4 (4)	2 (2)
FAAA_HUMAN	Fumarylacetoacetase	FAH		2 (2)	2 (2)	2 (2)	2 (2)	4 (4)	2 (2)
PGM2_HUMAN	Phosphoglucomutase-2	PGM2		2 (2)	1 (1)	3 (3)	3 (3)	2 (1)	3 (2)
DSG1_HUMAN	Desmoglein-1	DSG1		0 (0)	1 (1)	3 (3)	3 (2)	4 (3)	3 (2)
NELFB_HUMAN	Negative elongation factor B	COBRA1		1 (1)	0 (0)	5 (5)	4 (3)	2 (1)	2 (2)
UAP1_HUMAN	UDP-N-acetylhexosamine pyrophosphorylase	UAP1		1 (1)	0 (0)	1 (1)	3 (2)	5 (5)	4 (3)
PRPF3_HUMAN	U4/U6 small nuclear ribonucleoprotein Prp3	PRPF3		2 (2)	0 (0)	2 (2)	3 (2)	5 (5)	2 (2)
NOP2_HUMAN	Putative ribosomal RNA methyltransferase NOP2	NOP2		2 (2)	4 (4)	1 (1)	1 (1)	4 (3)	2 (2)
KS6A3_HUMAN	Ribosomal protein S6 kinase alpha-3	RPS6KA3		0 (0)	2 (2)	4 (4)	4 (4)	1 (1)	3 (3)
TBCA_HUMAN	Tubulin-specific chaperone A	TBCA		1 (1)	1 (1)	2 (2)	4 (4)	3 (3)	3 (3)
BROX_HUMAN	BRO1 domain-containing protein BROX	BROX		4 (3)	0 (0)	2 (2)	4 (3)	3 (3)	1 (1)
AN32E_HUMAN	Acidic leucine-rich nuclear phosphoprotein 32 family member E	ANP32E		2 (2)	3 (2)	3 (2)	1 (1)	4 (4)	1 (1)
SC23A_HUMAN	Protein transport protein Sec23A	SEC23A		3 (3)	3 (2)	3 (3)	1 (1)	1 (1)	3 (2)
TXD17_HUMAN	Thioredoxin domain-containing protein 17	TXNDC17		2 (2)	1 (1)	2 (2)	3 (3)	3 (3)	3 (3)
LYPL1_HUMAN	Lysophospholipase-like protein 1	LYPLAL1		3 (3)	2 (2)	4 (4)	0 (0)	3 (3)	2 (2)
ZC3HF_HUMAN	Zinc finger CCCH domain-containing protein 15	ZC3H15		3 (3)	1 (1)	0 (0)	3 (2)	4 (3)	3 (2)
EIF2A_HUMAN	Eukaryotic translation initiation factor 2A	EIF2A		0 (0)	2 (2)	2 (2)	3 (3)	4 (4)	3 (3)
C1TM_HUMAN	Monofunctional C1-tetrahydrofolate synthase, mitochondrial	MTHFD1L		1 (1)	1 (1)	2 (2)	2 (2)	3 (3)	5 (4)
HMGB3_HUMAN	High mobility group protein B3	HMGB3		0 (0)	2 (1)	2 (2)	2 (2)	5 (5)	3 (3)
SC61B_HUMAN	Protein transport protein Sec61 subunit beta	SEC61B		2 (2)	2 (2)	1 (1)	2 (2)	5 (3)	2 (2)
RCC1_HUMAN	Regulator of chromosome condensation	RCC1		3 (3)	2 (2)	3 (3)	4 (3)	1 (1)	1 (1)
RBBP7_HUMAN	Histone-binding protein RBBP7	RBBP7		1 (1)	1 (1)	3 (3)	4 (4)	3 (3)	2 (2)
AL9A1_HUMAN	4-trimethylaminobutyraldehyde dehydrogenase	ALDH9A1		0 (0)	1 (1)	5 (4)	3 (3)	2 (2)	3 (3)
ENOB_HUMAN	Beta-enolase	ENO3		1 (1)	2 (2)	5 (1)	2 (1)	2 (1)	2 (1)
RS21_HUMAN	40S ribosomal protein S21	RPS21		3 (3)	2 (2)	3 (2)	2 (2)	3 (1)	1 (1)
NB5R3_HUMAN	NADH-cytochrome b5 reductase 3	CYB5R3		1 (1)	1 (1)	1 (1)	5 (5)	4 (3)	1 (1)
RAB1B_HUMAN	Ras-related protein Rab-1B	RAB1B		2 (1)	1 (1)	3 (2)	2 (2)	3 (2)	2 (2)
IMA5_HUMAN	Importin subunit alpha-6	KPNA5		1 (1)	1 (1)	5 (5)	2 (2)	1 (1)	3 (2)
CH10_HUMAN	10 kDa heat shock protein, mitochondrial	HSPE1		0 (0)	2 (2)	1 (1)	3 (2)	4 (4)	3 (3)
PP6R3_HUMAN	Serine/threonine-protein phosphatase 6 regulatory subunit 3	PPP6R3		0 (0)	0 (0)	1 (1)	2 (2)	6 (6)	4 (4)
CDN2A_HUMAN	--	--		1 (1)	0 (0)	3 (3)	2 (2)	3 (2)	4 (3)
DKC1_HUMAN	H/ACA ribonucleoprotein complex subunit 4	DKC1		1 (1)	1 (1)	3 (3)	2 (2)	3 (3)	3 (3)
PA1B3_HUMAN	Platelet-activating factor acetylhydrolase IB subunit gamma	PAFAH1B3		2 (2)	1 (1)	2 (2)	3 (3)	1 (1)	4 (3)
GSTK1_HUMAN	Glutathione S-transferase kappa 1	GSTK1		1 (1)	2 (2)	1 (1)	2 (2)	5 (5)	2 (2)
ALG6_HUMAN	Dolichyl pyrophosphate Man9GlcNAc2 alpha-1,3-glucosyltransferase	ALG6		2 (2)	2 (2)	2 (2)	3 (2)	1 (1)	3 (3)
PTN11_HUMAN	Tyrosine-protein phosphatase non-receptor type 11	PTPN11		1 (1)	0 (0)	3 (3)	3 (3)	5 (5)	1 (1)
CX057_HUMAN	Uncharacterized protein CXorf57	CXorf57		0 (0)	1 (1)	1 (1)	3 (3)	3 (3)	5 (4)
GSTM1_HUMAN	Glutathione S-transferase Mu 1	GSTM1		1 (1)	0 (0)	3 (2)	2 (2)	4 (3)	3 (2)
IF4A2_HUMAN	Eukaryotic initiation factor 4A-II	EIF4A2		2 (2)	2 (2)	1 (1)	2 (1)	2 (2)	4 (3)
ARP3_HUMAN	Actin-related protein 3	ACTR3		1 (1)	0 (0)	3 (3)	5 (4)	3 (3)	1 (1)
SFXN1_HUMAN	Sideroflexin-1	SFXN1		4 (3)	1 (1)	4 (3)	0 (0)	3 (3)	1 (1)
ARL8A_HUMAN	ADP-ribosylation factor-like protein 8A	ARL8A		3 (3)	2 (2)	2 (2)	2 (2)	2 (2)	2 (2)
G3PT_HUMAN	Glyceraldehyde-3-phosphate dehydrogenase, testis-specific	GAPDHS		2 (2)	2 (2)	3 (3)	1 (1)	3 (2)	2 (1)
Q5HYB6_HUMAN	Putative uncharacterized protein DKFZp686J1372	DKFZp686J1372		1 (1)	2 (2)	3 (1)	3 (1)	2 (2)	2 (1)
KTN1_HUMAN	Kinectin	KTN1		0 (0)	1 (1)	0 (0)	3 (3)	6 (5)	3 (3)
KPRA_HUMAN	Phosphoribosyl pyrophosphate synthase-associated protein 1	PRPSAP1		4 (4)	2 (2)	2 (2)	0 (0)	2 (2)	3 (3)
DEK_HUMAN	Protein DEK	DEK		2 (2)	1 (1)	3 (3)	1 (1)	4 (3)	2 (2)
GSHR_HUMAN	Glutathione reductase, mitochondrial	GSR		3 (3)	0 (0)	2 (1)	3 (2)	2 (2)	3 (3)
ATPO_HUMAN	ATP synthase subunit O, mitochondrial	ATP5O		0 (0)	0 (0)	1 (1)	4 (3)	2 (2)	6 (4)
KCRU_HUMAN	Creatine kinase U-type, mitochondrial	CKMT1A		1 (1)	2 (2)	4 (4)	2 (2)	2 (2)	2 (2)
CNDP2_HUMAN	Cytosolic non-specific dipeptidase	CNDP2		2 (2)	0 (0)	1 (1)	4 (3)	4 (4)	2 (2)
KIF5A_HUMAN	Kinesin heavy chain isoform 5A	KIF5A		2 (1)	1 (1)	4 (4)	2 (2)	2 (2)	2 (2)
DYHC2_HUMAN	Cytoplasmic dynein 2 heavy chain 1	DYNC2H1		1 (1)	2 (2)	1 (1)	2 (1)	2 (2)	5 (5)
6PGL_HUMAN	6-phosphogluconolactonase	PGLS		0 (0)	0 (0)	3 (3)	3 (3)	2 (2)	5 (3)
NLE1_HUMAN	Notchless protein homolog 1	NLE1		1 (1)	3 (2)	2 (2)	3 (3)	1 (1)	3 (2)
TCTP_HUMAN	Translationally-controlled tumor protein	TPT1		1 (1)	2 (2)	2 (2)	2 (2)	3 (2)	3 (2)
WDR1_HUMAN	WD repeat-containing protein 1	WDR1		0 (0)	1 (1)	2 (2)	5 (4)	3 (3)	2 (2)
PUM1_HUMAN	Pumilio homolog 1	PUM1		3 (2)	1 (1)	2 (2)	4 (3)	2 (1)	1 (1)
RFC1_HUMAN	Replication factor C subunit 1	RFC1		0 (0)	1 (1)	1 (1)	4 (3)	4 (3)	3 (2)
COPG2_HUMAN	Coatomer subunit gamma-2	COPG2		2 (2)	1 (1)	4 (4)	3 (3)	2 (2)	1 (1)
H12_HUMAN	Histone H1.2	HIST1H1C		2 (2)	1 (1)	2 (1)	3 (2)	2 (2)	3 (2)
HSDL2_HUMAN	Hydroxysteroid dehydrogenase-like protein 2	HSDL2		0 (0)	2 (2)	2 (2)	3 (3)	3 (3)	2 (2)
A8K7N0_HUMAN	cDNA FLJ75556, highly similar to Homo sapiens ribosomal protein L14, mRNA	--		2 (1)	2 (1)	2 (1)	1 (1)	4 (1)	1 (1)
AP2M1_HUMAN	AP-2 complex subunit mu	AP2M1		3 (3)	3 (3)	1 (1)	2 (2)	1 (1)	2 (2)
VTA1_HUMAN	Vacuolar protein sorting-associated protein VTA1 homolog	VTA1		2 (2)	0 (0)	5 (3)	2 (2)	1 (1)	2 (2)
RLA1_HUMAN	60S acidic ribosomal protein P1	RPLP1		1 (1)	1 (1)	2 (1)	3 (1)	2 (1)	3 (1)
AAAT_HUMAN	Neutral amino acid transporter B(0)	SLC1A5		2 (2)	2 (2)	1 (1)	3 (2)	1 (1)	3 (2)
VRK1_HUMAN	Serine/threonine-protein kinase VRK1	VRK1		2 (2)	0 (0)	1 (1)	1 (1)	6 (5)	2 (2)
PTBP2_HUMAN	Polypyrimidine tract-binding protein 2	PTBP2		3 (2)	2 (2)	1 (1)	2 (2)	3 (2)	1 (1)
JOS2_HUMAN	Josephin-2	JOSD2		2 (2)	5 (4)	5 (2)	0 (0)	0 (0)	0 (0)
BOLA2_HUMAN	BolA-like protein 2	BOLA2		2 (2)	2 (2)	3 (3)	2 (2)	1 (1)	2 (2)
PEF1_HUMAN	Peflin	PEF1		0 (0)	3 (3)	5 (4)	3 (2)	1 (1)	0 (0)
MYO1B_HUMAN	Myosin-Ib	MYO1B		3 (3)	1 (1)	1 (1)	3 (3)	2 (2)	2 (2)
GLOD4_HUMAN	Glyoxalase domain-containing protein 4	GLOD4		1 (1)	2 (2)	2 (2)	3 (3)	2 (2)	2 (2)
SPB6_HUMAN	Serpin B6	SERPINB6		4 (3)	1 (1)	3 (3)	0 (0)	3 (3)	1 (1)
RAB35_HUMAN	Ras-related protein Rab-35	RAB35		3 (2)	2 (2)	3 (2)	1 (1)	2 (2)	1 (1)
TYSY_HUMAN	Thymidylate synthase	TYMS		1 (1)	2 (2)	2 (2)	1 (1)	5 (4)	1 (1)
HNRH3_HUMAN	Heterogeneous nuclear ribonucleoprotein H3	HNRNPH3		0 (0)	1 (1)	4 (3)	1 (1)	4 (3)	2 (2)
DNLI1_HUMAN	DNA ligase 1	LIG1		1 (1)	1 (1)	2 (2)	3 (2)	2 (2)	3 (2)
HMGB2_HUMAN	High mobility group protein B2	HMGB2		3 (3)	1 (1)	3 (3)	2 (2)	3 (2)	0 (0)
DFFA_HUMAN	DNA fragmentation factor subunit alpha	DFFA		1 (1)	2 (2)	1 (1)	2 (2)	3 (3)	3 (2)
RS27_HUMAN	40S ribosomal protein S27	RPS27		2 (1)	2 (1)	2 (1)	2 (1)	2 (1)	2 (1)
KAP2_HUMAN	cAMP-dependent protein kinase type II-alpha regulatory subunit	PRKAR2A		1 (1)	1 (1)	0 (0)	2 (2)	6 (5)	2 (2)
PABP4_HUMAN	Polyadenylate-binding protein 4	PABPC4		0 (0)	1 (1)	1 (1)	4 (4)	3 (3)	3 (2)
PKN2_HUMAN	Serine/threonine-protein kinase N2	PKN2		1 (1)	0 (0)	0 (0)	5 (5)	4 (4)	2 (2)
SMD3_HUMAN	Small nuclear ribonucleoprotein Sm D3	SNRPD3		2 (2)	0 (0)	1 (1)	2 (2)	4 (3)	3 (2)
IPYR2_HUMAN	Inorganic pyrophosphatase 2, mitochondrial	PPA2		2 (2)	0 (0)	3 (3)	3 (3)	3 (3)	1 (1)
ROA0_HUMAN	Heterogeneous nuclear ribonucleoprotein A0	HNRNPA0		0 (0)	0 (0)	2 (2)	2 (2)	4 (3)	4 (2)
TF3C3_HUMAN	General transcription factor 3C polypeptide 3	GTF3C3		0 (0)	1 (1)	0 (0)	4 (3)	3 (3)	4 (3)
TXND5_HUMAN	Thioredoxin domain-containing protein 5	TXNDC5		0 (0)	1 (1)	1 (1)	4 (2)	4 (4)	2 (2)
ZW10_HUMAN	Centromere/kinetochore protein zw10 homolog	ZW10		1 (1)	0 (0)	2 (2)	5 (5)	2 (2)	2 (2)
B4DP06_HUMAN	cDNA FLJ57133, highly similar to Bifunctional purine biosynthesis protein PURH	--		2 (1)	2 (1)	1 (1)	2 (1)	3 (1)	2 (1)
U2AF1_HUMAN	Splicing factor U2AF 35 kDa subunit	U2AF1		3 (2)	1 (1)	2 (2)	1 (1)	3 (2)	2 (2)
MYO6_HUMAN	Myosin-VI	MYO6		1 (1)	3 (3)	2 (2)	3 (3)	1 (1)	2 (2)
UB2V1_HUMAN	Ubiquitin-conjugating enzyme E2 variant 1	UBE2V1		1 (1)	2 (2)	2 (2)	1 (1)	4 (4)	2 (2)
DYN1_HUMAN	Dynamin-1	DNM1		2 (2)	1 (1)	1 (1)	3 (3)	3 (3)	2 (2)
UB2L3_HUMAN	Ubiquitin-conjugating enzyme E2 L3	UBE2L3		1 (1)	0 (0)	2 (2)	4 (4)	2 (2)	3 (3)
P5CR2_HUMAN	Pyrroline-5-carboxylate reductase 2	PYCR2		0 (0)	1 (1)	1 (1)	3 (2)	4 (1)	3 (3)
TBAL3_HUMAN	Tubulin alpha chain-like 3	TUBAL3		1 (1)	1 (1)	1 (1)	2 (2)	3 (2)	3 (2)
DDTL_HUMAN	D-dopachrome decarboxylase-like protein	DDTL		2 (2)	1 (1)	1 (1)	3 (3)	2 (2)	2 (2)
GMDS_HUMAN	GDP-mannose 4,6 dehydratase	GMDS		3 (3)	1 (1)	1 (1)	1 (1)	3 (3)	2 (2)
CDK2_HUMAN	Cyclin-dependent kinase 2	CDK2		1 (1)	1 (1)	3 (2)	2 (1)	3 (3)	1 (1)
FTO_HUMAN	Alpha-ketoglutarate-dependent dioxygenase FTO	FTO		1 (1)	1 (1)	1 (1)	3 (3)	4 (2)	1 (1)
F120A_HUMAN	Constitutive coactivator of PPAR-gamma-like protein 1	FAM120A		1 (1)	2 (2)	2 (2)	3 (3)	1 (1)	2 (2)
CSN6_HUMAN	COP9 signalosome complex subunit 6	COPS6		2 (2)	2 (2)	1 (1)	2 (2)	2 (2)	2 (2)
SODM_HUMAN	Superoxide dismutase [Mn], mitochondrial	SOD2		1 (1)	1 (1)	2 (2)	2 (2)	3 (3)	2 (2)
NOC4L_HUMAN	Nucleolar complex protein 4 homolog	NOC4L		0 (0)	3 (3)	2 (2)	2 (2)	2 (2)	2 (2)
DPOE1_HUMAN	DNA polymerase epsilon catalytic subunit A	POLE		1 (1)	0 (0)	1 (1)	5 (4)	2 (2)	2 (2)
GRPE1_HUMAN	GrpE protein homolog 1, mitochondrial	GRPEL1		1 (1)	1 (1)	3 (2)	3 (3)	2 (2)	1 (1)
GSHB_HUMAN	Glutathione synthetase	GSS		1 (1)	1 (1)	1 (1)	3 (3)	1 (1)	4 (4)
RPP30_HUMAN	Ribonuclease P protein subunit p30	RPP30		1 (1)	0 (0)	1 (1)	5 (4)	2 (2)	2 (2)
MRT4_HUMAN	mRNA turnover protein 4 homolog	MRTO4		1 (1)	1 (1)	1 (1)	4 (4)	2 (2)	2 (2)
UBE2N_HUMAN	Ubiquitin-conjugating enzyme E2 N	UBE2N		1 (1)	3 (3)	2 (2)	2 (2)	1 (1)	2 (2)
DHSO_HUMAN	Sorbitol dehydrogenase	SORD		1 (1)	1 (1)	1 (1)	2 (2)	2 (2)	4 (4)
TXNL1_HUMAN	Thioredoxin-like protein 1	TXNL1		1 (1)	6 (5)	3 (3)	0 (0)	1 (1)	0 (0)
TRM1_HUMAN	tRNA (guanine(26)-N(2))-dimethyltransferase	TRMT1		1 (1)	0 (0)	2 (1)	3 (2)	2 (1)	3 (2)
CI064_HUMAN	UPF0553 protein C9orf64	C9orf64		1 (1)	1 (1)	2 (2)	4 (4)	3 (3)	0 (0)
CSN7A_HUMAN	COP9 signalosome complex subunit 7a	COPS7A		2 (1)	1 (1)	2 (1)	0 (0)	5 (3)	1 (1)
TF3C1_HUMAN	General transcription factor 3C polypeptide 1	GTF3C1		1 (1)	1 (1)	1 (1)	4 (4)	2 (2)	2 (2)
RS29_HUMAN	40S ribosomal protein S29	RPS29		3 (2)	0 (0)	3 (2)	0 (0)	5 (3)	0 (0)
NEK9_HUMAN	Serine/threonine-protein kinase Nek9	NEK9		2 (2)	0 (0)	1 (1)	3 (3)	2 (2)	3 (3)
RNBP6_HUMAN	Ran-binding protein 6	RANBP6		1 (1)	0 (0)	2 (2)	2 (1)	3 (1)	3 (2)
E7ESU0_HUMAN	Ubiquitin carboxyl-terminal hydrolase	USP19		3 (3)	5 (3)	3 (3)	0 (0)	0 (0)	0 (0)
NAA10_HUMAN	N-alpha-acetyltransferase 10	NAA10		0 (0)	2 (2)	0 (0)	4 (3)	4 (3)	1 (1)
FA98B_HUMAN	Protein FAM98B	FAM98B		2 (1)	0 (0)	1 (1)	3 (2)	3 (2)	2 (2)
DENR_HUMAN	Density-regulated protein	DENR		2 (2)	1 (1)	2 (2)	1 (1)	3 (3)	2 (2)
NUP98_HUMAN	Nuclear pore complex protein Nup98-Nup96	NUP98		1 (1)	0 (0)	2 (1)	2 (2)	2 (2)	4 (4)
VAMP7_HUMAN	Vesicle-associated membrane protein 7	VAMP7		2 (2)	2 (2)	1 (1)	3 (3)	2 (2)	1 (1)
AP2A1_HUMAN	AP-2 complex subunit alpha-1	AP2A1		1 (1)	3 (3)	2 (2)	3 (3)	1 (1)	1 (1)
THOC1_HUMAN	THO complex subunit 1	THOC1		0 (0)	0 (0)	0 (0)	4 (4)	5 (4)	2 (2)
XPO6_HUMAN	Exportin-6	XPO6		0 (0)	2 (1)	2 (2)	2 (1)	3 (2)	2 (1)
K1C13_HUMAN	Keratin, type I cytoskeletal 13	KRT13		2 (2)	0 (0)	1 (1)	4 (2)	0 (0)	4 (2)
ODO1_HUMAN	2-oxoglutarate dehydrogenase, mitochondrial	OGDH		1 (1)	2 (2)	1 (1)	2 (2)	3 (3)	2 (2)
ZN207_HUMAN	Zinc finger protein 207	ZNF207		2 (2)	1 (1)	3 (3)	0 (0)	4 (3)	1 (1)
PROF2_HUMAN	Profilin-2	PFN2		0 (0)	1 (1)	1 (1)	4 (2)	2 (2)	3 (1)
PP1R8_HUMAN	Nuclear inhibitor of protein phosphatase 1	PPP1R8		0 (0)	1 (1)	2 (2)	4 (3)	2 (2)	2 (2)
PSB6_HUMAN	Proteasome subunit beta type-6	PSMB6		1 (1)	3 (3)	2 (2)	1 (1)	1 (1)	3 (2)
HEAT1_HUMAN	HEAT repeat-containing protein 1	HEATR1		2 (2)	1 (1)	1 (1)	2 (2)	3 (3)	2 (2)
NUDT5_HUMAN	ADP-sugar pyrophosphatase	NUDT5		3 (3)	1 (1)	2 (2)	1 (1)	2 (2)	2 (1)
CNIH4_HUMAN	Protein cornichon homolog 4	CNIH4		4 (3)	2 (2)	1 (1)	0 (0)	1 (1)	3 (3)
##TCPE_HUMAN	--	--		2 (1)	2 (1)	2 (1)	2 (1)	2 (1)	1 (1)
HELLS_HUMAN	Lymphoid-specific helicase	HELLS		1 (1)	1 (1)	1 (1)	2 (2)	3 (3)	3 (3)
RIR2_HUMAN	Ribonucleoside-diphosphate reductase subunit M2	RRM2		2 (2)	2 (1)	3 (3)	1 (1)	2 (2)	1 (1)
ISOC1_HUMAN	Isochorismatase domain-containing protein 1	ISOC1		2 (2)	1 (1)	1 (1)	1 (1)	3 (3)	3 (3)
TSN_HUMAN	Translin	TSN		2 (2)	0 (0)	4 (4)	1 (1)	2 (2)	2 (2)
SDHA_HUMAN	--	--		2 (1)	0 (0)	2 (1)	2 (1)	3 (1)	2 (1)
NACAM_HUMAN	--	--		1 (1)	3 (2)	1 (1)	1 (1)	3 (3)	2 (2)
SERPH_HUMAN	Serpin H1	SERPINH1		0 (0)	2 (2)	2 (2)	2 (2)	4 (4)	1 (1)
ERP29_HUMAN	Endoplasmic reticulum resident protein 29	ERP29		0 (0)	0 (0)	2 (2)	4 (3)	2 (2)	3 (3)
PSB7_HUMAN	Proteasome subunit beta type-7	PSMB7		2 (2)	1 (1)	4 (3)	0 (0)	2 (2)	2 (2)
DCAF8_HUMAN	DDB1- and CUL4-associated factor 8	DCAF8		0 (0)	0 (0)	0 (0)	4 (3)	3 (3)	4 (4)
LYAR_HUMAN	Cell growth-regulating nucleolar protein	LYAR		1 (1)	1 (1)	1 (1)	0 (0)	8 (6)	0 (0)
ARPC3_HUMAN	Actin-related protein 2/3 complex subunit 3	ARPC3		1 (1)	0 (0)	1 (1)	1 (1)	6 (5)	2 (2)
S10A8_HUMAN	Protein S100-A8	S100A8		0 (0)	0 (0)	10 (7)	0 (0)	0 (0)	0 (0)
TRUA_HUMAN	tRNA pseudouridine synthase A, mitochondrial	PUS1		1 (1)	1 (1)	2 (2)	3 (3)	1 (1)	2 (2)
E2AK2_HUMAN	Interferon-induced, double-stranded RNA-activated protein kinase	EIF2AK2		1 (1)	0 (0)	1 (1)	3 (3)	3 (2)	2 (1)
TOM34_HUMAN	Mitochondrial import receptor subunit TOM34	TOMM34		0 (0)	0 (0)	5 (3)	1 (1)	2 (2)	2 (2)
S10A9_HUMAN	Protein S100-A9	S100A9		0 (0)	0 (0)	8 (6)	2 (2)	0 (0)	0 (0)
UB2D2_HUMAN	Ubiquitin-conjugating enzyme E2 D2	UBE2D2		1 (1)	2 (2)	2 (2)	2 (2)	2 (2)	1 (1)
AAKG1_HUMAN	5'-AMP-activated protein kinase subunit gamma-1	PRKAG1		0 (0)	0 (0)	0 (0)	4 (3)	3 (3)	3 (3)
CHERP_HUMAN	Calcium homeostasis endoplasmic reticulum protein	CHERP		0 (0)	0 (0)	1 (1)	3 (3)	3 (3)	3 (3)
NLTP_HUMAN	Non-specific lipid-transfer protein	SCP2		1 (1)	0 (0)	2 (2)	2 (1)	2 (2)	3 (3)
PI3R4_HUMAN	Phosphoinositide 3-kinase regulatory subunit 4	PIK3R4		1 (1)	0 (0)	1 (1)	4 (4)	4 (4)	0 (0)
PCKGM_HUMAN	Phosphoenolpyruvate carboxykinase [GTP], mitochondrial	PCK2		1 (1)	2 (2)	2 (2)	1 (1)	2 (2)	2 (2)
PEPD_HUMAN	Xaa-Pro dipeptidase	PEPD		1 (1)	1 (1)	3 (3)	2 (2)	1 (1)	2 (2)
DPP3_HUMAN	Dipeptidyl peptidase 3	DPP3		1 (1)	0 (0)	4 (3)	1 (1)	3 (3)	1 (1)
NOP56_HUMAN	Nucleolar protein 56	NOP56		2 (2)	0 (0)	3 (3)	4 (4)	1 (1)	0 (0)
PRS6B_HUMAN	26S protease regulatory subunit 6B	PSMC4		1 (1)	2 (2)	2 (2)	2 (2)	1 (1)	2 (2)
VPS51_HUMAN	--	--		2 (1)	1 (1)	2 (2)	2 (1)	2 (1)	1 (1)
TBRG4_HUMAN	Protein TBRG4	TBRG4		1 (1)	1 (1)	1 (1)	3 (3)	1 (1)	3 (3)
TBCE_HUMAN	Tubulin-specific chaperone E	TBCE		0 (0)	0 (0)	2 (2)	4 (3)	2 (2)	2 (2)
DDX52_HUMAN	Probable ATP-dependent RNA helicase DDX52	DDX52		0 (0)	0 (0)	2 (2)	3 (2)	1 (1)	4 (2)
CD11A_HUMAN	Cyclin-dependent kinase 11A	CDK11A		0 (0)	0 (0)	2 (2)	3 (3)	4 (4)	1 (1)
GAPD1_HUMAN	GTPase-activating protein and VPS9 domain-containing protein 1	GAPVD1		1 (1)	2 (2)	4 (4)	2 (2)	1 (1)	0 (0)
F5H265_HUMAN	Uncharacterized protein	UBC		3 (1)	3 (1)	4 (1)	0 (0)	0 (0)	0 (0)
FUMH_HUMAN	Fumarate hydratase, mitochondrial	FH		1 (1)	2 (2)	2 (2)	2 (1)	2 (2)	1 (1)
ELP2_HUMAN	Elongator complex protein 2	ELP2		2 (1)	1 (1)	2 (1)	2 (2)	1 (1)	2 (1)
TCRG1_HUMAN	Transcription elongation regulator 1	TCERG1		0 (0)	0 (0)	3 (3)	2 (2)	5 (4)	0 (0)
TOP1_HUMAN	DNA topoisomerase 1	TOP1		0 (0)	0 (0)	3 (3)	2 (2)	2 (2)	3 (3)
VATB2_HUMAN	V-type proton ATPase subunit B, brain isoform	ATP6V1B2		0 (0)	0 (0)	2 (2)	3 (3)	5 (5)	0 (0)
SNAA_HUMAN	Alpha-soluble NSF attachment protein	NAPA		1 (1)	0 (0)	2 (2)	4 (4)	2 (2)	1 (1)
TPP2_HUMAN	Tripeptidyl-peptidase 2	TPP2		1 (1)	1 (1)	0 (0)	3 (3)	2 (2)	3 (3)
AT12A_HUMAN	Potassium-transporting ATPase alpha chain 2	ATP12A		4 (2)	0 (0)	1 (1)	1 (1)	2 (2)	2 (2)
CPSF3_HUMAN	Cleavage and polyadenylation specificity factor subunit 3	CPSF3		1 (1)	1 (1)	2 (2)	0 (0)	2 (2)	4 (3)
DAXX_HUMAN	Death domain-associated protein 6	DAXX		0 (0)	0 (0)	0 (0)	3 (2)	4 (3)	3 (3)
PTCD3_HUMAN	Pentatricopeptide repeat-containing protein 3, mitochondrial	PTCD3		0 (0)	3 (2)	2 (2)	2 (2)	1 (1)	2 (2)
INT3_HUMAN	Integrator complex subunit 3	INTS3		2 (2)	2 (2)	3 (3)	1 (1)	2 (1)	0 (0)
CPSF6_HUMAN	Cleavage and polyadenylation specificity factor subunit 6	CPSF6		1 (1)	0 (0)	2 (2)	2 (2)	5 (5)	0 (0)
DDX18_HUMAN	ATP-dependent RNA helicase DDX18	DDX18		0 (0)	1 (1)	2 (2)	5 (4)	2 (2)	0 (0)
RL26_HUMAN	60S ribosomal protein L26	RPL26		2 (2)	0 (0)	1 (1)	1 (1)	5 (3)	1 (1)
TTF2_HUMAN	Transcription termination factor 2	TTF2		0 (0)	0 (0)	1 (1)	4 (4)	2 (2)	3 (3)
ICLN_HUMAN	Methylosome subunit pICln	CLNS1A		1 (1)	1 (1)	1 (1)	2 (1)	3 (2)	2 (2)
HHIP_HUMAN	Hedgehog-interacting protein	HHIP		2 (1)	2 (1)	2 (1)	1 (1)	2 (1)	1 (1)
CN37_HUMAN	2',3'-cyclic-nucleotide 3'-phosphodiesterase	CNP		1 (1)	3 (3)	4 (3)	1 (1)	1 (1)	0 (0)
RIF1_HUMAN	Telomere-associated protein RIF1	RIF1		1 (1)	0 (0)	0 (0)	5 (5)	2 (2)	2 (2)
HINT1_HUMAN	Histidine triad nucleotide-binding protein 1	HINT1		2 (2)	2 (2)	0 (0)	4 (3)	1 (1)	1 (1)
AT1B3_HUMAN	Sodium/potassium-transporting ATPase subunit beta-3	ATP1B3		0 (0)	2 (2)	2 (2)	2 (2)	2 (2)	2 (2)
CFA20_HUMAN	--	--		1 (1)	1 (1)	2 (2)	1 (1)	2 (2)	3 (2)
KBTB3_HUMAN	Kelch repeat and BTB domain-containing protein 3	KBTBD3		0 (0)	2 (1)	1 (1)	4 (1)	2 (1)	1 (1)
RCD1_HUMAN	Cell differentiation protein RCD1 homolog	RQCD1		2 (2)	1 (1)	1 (1)	1 (1)	3 (2)	2 (2)
B1AK88_HUMAN	Capping protein (Actin filament) muscle Z-line, beta	CAPZB		1 (1)	2 (2)	1 (1)	2 (2)	2 (2)	2 (2)
LRC47_HUMAN	Leucine-rich repeat-containing protein 47	LRRC47		2 (2)	0 (0)	2 (2)	1 (1)	3 (3)	2 (2)
WDR3_HUMAN	WD repeat-containing protein 3	WDR3		1 (1)	1 (1)	2 (2)	2 (2)	2 (1)	2 (1)
DHX40_HUMAN	Probable ATP-dependent RNA helicase DHX40	DHX40		0 (0)	1 (1)	0 (0)	4 (2)	3 (1)	2 (2)
ILK_HUMAN	Integrin-linked protein kinase	ILK		1 (1)	1 (1)	1 (1)	3 (2)	2 (2)	2 (1)
ORC5_HUMAN	Origin recognition complex subunit 5	ORC5		0 (0)	0 (0)	1 (1)	3 (2)	2 (2)	4 (2)
HECD1_HUMAN	E3 ubiquitin-protein ligase HECTD1	HECTD1		2 (1)	1 (1)	2 (2)	2 (1)	1 (1)	2 (1)
A0A024R803_HUMAN	--	--		1 (1)	2 (1)	1 (1)	2 (1)	2 (1)	2 (1)
HAUS5_HUMAN	HAUS augmin-like complex subunit 5	HAUS5		2 (2)	1 (1)	2 (2)	0 (0)	4 (4)	1 (1)
GNAS1_HUMAN	Guanine nucleotide-binding protein G(s) subunit alpha isoforms XLas	GNAS		1 (1)	1 (1)	2 (2)	2 (2)	2 (2)	2 (2)
IF2B3_HUMAN	Insulin-like growth factor 2 mRNA-binding protein 3	IGF2BP3		1 (1)	1 (1)	0 (0)	1 (1)	4 (3)	3 (2)
FKB1A_HUMAN	Peptidyl-prolyl cis-trans isomerase FKBP1A	FKBP1A		2 (2)	2 (1)	2 (1)	1 (1)	1 (1)	2 (1)
DDX20_HUMAN	Probable ATP-dependent RNA helicase DDX20	DDX20		0 (0)	0 (0)	1 (1)	3 (2)	2 (2)	4 (4)
MOB1A_HUMAN	MOB kinase activator 1A	MOB1A		1 (1)	0 (0)	4 (4)	0 (0)	2 (2)	3 (3)
VATC1_HUMAN	V-type proton ATPase subunit C 1	ATP6V1C1		0 (0)	0 (0)	1 (1)	3 (2)	4 (2)	2 (2)
MAOM_HUMAN	NAD-dependent malic enzyme, mitochondrial	ME2		1 (1)	1 (1)	3 (3)	2 (2)	3 (3)	0 (0)
DSRAD_HUMAN	Double-stranded RNA-specific adenosine deaminase	ADAR		0 (0)	1 (1)	4 (3)	0 (0)	4 (4)	1 (1)
RD23A_HUMAN	UV excision repair protein RAD23 homolog A	RAD23A		1 (1)	2 (2)	1 (1)	2 (2)	1 (1)	2 (2)
NOG1_HUMAN	Nucleolar GTP-binding protein 1	GTPBP4		1 (1)	0 (0)	0 (0)	4 (4)	4 (3)	0 (0)
MLEC_HUMAN	Malectin	MLEC		1 (1)	3 (2)	3 (3)	0 (0)	1 (1)	1 (1)
K2C78_HUMAN	Keratin, type II cytoskeletal 78	KRT78		3 (2)	0 (0)	2 (2)	2 (2)	1 (1)	1 (1)
PPIH_HUMAN	Peptidyl-prolyl cis-trans isomerase H	PPIH		1 (1)	0 (0)	1 (1)	3 (3)	3 (3)	1 (1)
SCFD1_HUMAN	Sec1 family domain-containing protein 1	SCFD1		1 (1)	0 (0)	1 (1)	2 (2)	3 (3)	2 (2)
GLYC_HUMAN	Serine hydroxymethyltransferase, cytosolic	SHMT1		1 (1)	1 (1)	1 (1)	2 (2)	1 (1)	3 (2)
KBP_HUMAN	KIF1-binding protein	KIAA1279		3 (1)	1 (1)	2 (2)	1 (1)	0 (0)	2 (2)
PDXK_HUMAN	Pyridoxal kinase	PDXK		1 (1)	1 (1)	2 (1)	3 (2)	2 (2)	0 (0)
MYG1_HUMAN	UPF0160 protein MYG1, mitochondrial	C12orf10		1 (1)	0 (0)	2 (2)	3 (3)	1 (1)	2 (2)
PPP6_HUMAN	Serine/threonine-protein phosphatase 6 catalytic subunit	PPP6C		3 (3)	0 (0)	4 (4)	1 (1)	1 (1)	0 (0)
EFGM_HUMAN	Elongation factor G, mitochondrial	GFM1		0 (0)	0 (0)	0 (0)	2 (2)	4 (4)	3 (3)
HPBP1_HUMAN	Hsp70-binding protein 1	HSPBP1		1 (1)	0 (0)	2 (2)	2 (2)	2 (2)	2 (2)
HN1L_HUMAN	Hematological and neurological expressed 1-like protein	HN1L		1 (1)	1 (1)	1 (1)	3 (3)	2 (2)	1 (1)
ODPA_HUMAN	Pyruvate dehydrogenase E1 component subunit alpha, somatic form, mitochondrial	PDHA1		1 (1)	1 (1)	1 (1)	2 (1)	2 (2)	2 (2)
IF4G3_HUMAN	Eukaryotic translation initiation factor 4 gamma 3	EIF4G3		1 (1)	1 (1)	1 (1)	2 (1)	2 (1)	2 (2)
RAD50_HUMAN	DNA repair protein RAD50	RAD50		1 (1)	0 (0)	1 (1)	4 (4)	2 (2)	1 (1)
MP2K1_HUMAN	Dual specificity mitogen-activated protein kinase kinase 1	MAP2K1		1 (1)	0 (0)	3 (2)	2 (2)	2 (2)	1 (1)
CAN1_HUMAN	Calpain-1 catalytic subunit	CAPN1		1 (1)	1 (1)	3 (3)	1 (1)	1 (1)	2 (2)
KIF2A_HUMAN	Kinesin-like protein KIF2A	KIF2A		0 (0)	1 (1)	1 (1)	3 (3)	2 (1)	2 (1)
K0020_HUMAN	Pumilio domain-containing protein KIAA0020	KIAA0020		0 (0)	1 (1)	2 (2)	2 (2)	2 (2)	2 (2)
IST1_HUMAN	IST1 homolog	IST1		0 (0)	1 (1)	2 (2)	1 (1)	2 (2)	3 (2)
M2OM_HUMAN	Mitochondrial 2-oxoglutarate/malate carrier protein	SLC25A11		0 (0)	1 (1)	2 (2)	2 (2)	2 (2)	2 (2)
MAT2B_HUMAN	Methionine adenosyltransferase 2 subunit beta	MAT2B		0 (0)	1 (1)	0 (0)	2 (2)	4 (3)	2 (2)
PFD2_HUMAN	Prefoldin subunit 2	PFDN2		0 (0)	1 (1)	2 (2)	1 (1)	3 (3)	2 (2)
ODPB_HUMAN	Pyruvate dehydrogenase E1 component subunit beta, mitochondrial	PDHB		0 (0)	1 (1)	3 (3)	2 (1)	2 (2)	1 (1)
MED23_HUMAN	Mediator of RNA polymerase II transcription subunit 23	MED23		0 (0)	1 (1)	1 (1)	3 (2)	3 (3)	1 (1)
FILA2_HUMAN	Filaggrin-2	FLG2		1 (1)	1 (1)	2 (2)	2 (2)	0 (0)	3 (2)
2A5D_HUMAN	Serine/threonine-protein phosphatase 2A 56 kDa regulatory subunit delta isoform	PPP2R5D		1 (1)	1 (1)	1 (1)	2 (2)	2 (2)	2 (2)
CYFP2_HUMAN	Cytoplasmic FMR1-interacting protein 2	CYFIP2		0 (0)	1 (1)	1 (1)	3 (2)	2 (2)	2 (1)
CIP2A_HUMAN	Protein CIP2A	KIAA1524		0 (0)	1 (1)	2 (2)	1 (1)	4 (4)	1 (1)
CD027_HUMAN	UPF0609 protein C4orf27	C4orf27		0 (0)	1 (1)	2 (2)	3 (3)	2 (2)	1 (1)
TBC8B_HUMAN	TBC1 domain family member 8B	TBC1D8B		3 (3)	1 (1)	4 (4)	1 (1)	0 (0)	0 (0)
DHX57_HUMAN	Putative ATP-dependent RNA helicase DHX57	DHX57		0 (0)	1 (1)	0 (0)	3 (2)	2 (2)	3 (3)
GCP2_HUMAN	Gamma-tubulin complex component 2	TUBGCP2		0 (0)	1 (1)	0 (0)	3 (2)	3 (2)	2 (1)
DPYL5_HUMAN	Dihydropyrimidinase-related protein 5	DPYSL5		0 (0)	0 (0)	0 (0)	1 (1)	5 (4)	3 (3)
SF3B4_HUMAN	Splicing factor 3B subunit 4	SF3B4		0 (0)	1 (1)	2 (2)	2 (1)	2 (1)	2 (2)
OGA_HUMAN	--	--		0 (0)	0 (0)	4 (4)	0 (0)	3 (3)	2 (1)
NU133_HUMAN	Nuclear pore complex protein Nup133	NUP133		0 (0)	0 (0)	1 (1)	3 (3)	3 (3)	2 (2)
EMD_HUMAN	Emerin	EMD		0 (0)	0 (0)	1 (1)	3 (3)	3 (2)	2 (2)
REEP5_HUMAN	Receptor expression-enhancing protein 5	REEP5		2 (2)	2 (2)	2 (2)	1 (1)	1 (1)	1 (1)
ATG3_HUMAN	Ubiquitin-like-conjugating enzyme ATG3	ATG3		2 (2)	1 (1)	1 (1)	2 (2)	2 (2)	1 (1)
PDCD4_HUMAN	Programmed cell death protein 4	PDCD4		2 (2)	1 (1)	1 (1)	0 (0)	2 (2)	3 (1)
B4DN96_HUMAN	cDNA FLJ54474, highly similar to Ubiquitin carboxyl-terminal hydrolase 40 (EC 3.1.2.15)	--		4 (1)	2 (1)	3 (1)	0 (0)	0 (0)	0 (0)
PA1B2_HUMAN	Platelet-activating factor acetylhydrolase IB subunit beta	PAFAH1B2		2 (2)	0 (0)	3 (3)	1 (1)	1 (1)	2 (1)
ADK_HUMAN	Adenosine kinase	ADK		2 (2)	1 (1)	1 (1)	0 (0)	3 (2)	2 (2)
FUS_HUMAN	RNA-binding protein FUS	FUS		2 (2)	0 (0)	1 (1)	3 (1)	2 (2)	1 (1)
VPS29_HUMAN	Vacuolar protein sorting-associated protein 29	VPS29		2 (2)	1 (1)	3 (3)	0 (0)	1 (1)	2 (2)
RM02_HUMAN	39S ribosomal protein L2, mitochondrial	MRPL2		0 (0)	0 (0)	3 (3)	1 (1)	5 (5)	0 (0)
FHL1_HUMAN	Four and a half LIM domains protein 1	FHL1		0 (0)	0 (0)	3 (3)	1 (1)	4 (3)	1 (1)
TRMB_HUMAN	tRNA (guanine-N(7)-)-methyltransferase	METTL1		2 (2)	0 (0)	0 (0)	2 (1)	3 (2)	2 (1)
EXOC4_HUMAN	Exocyst complex component 4	EXOC4		0 (0)	0 (0)	2 (2)	2 (2)	1 (1)	4 (4)
RT09_HUMAN	28S ribosomal protein S9, mitochondrial	MRPS9		0 (0)	0 (0)	2 (2)	1 (1)	3 (2)	3 (1)
NIPS1_HUMAN	Protein NipSnap homolog 1	NIPSNAP1		0 (0)	0 (0)	2 (2)	2 (2)	3 (3)	2 (2)
ANXA4_HUMAN	Annexin A4	ANXA4		1 (1)	0 (0)	1 (1)	3 (2)	2 (2)	2 (2)
IF6_HUMAN	Eukaryotic translation initiation factor 6	EIF6		0 (0)	1 (1)	3 (3)	0 (0)	2 (1)	3 (3)
CTBL1_HUMAN	Beta-catenin-like protein 1	CTNNBL1		1 (1)	1 (1)	2 (2)	2 (2)	2 (2)	1 (1)
DYL1_HUMAN	Dynein light chain 1, cytoplasmic	DYNLL1		2 (1)	2 (2)	1 (1)	2 (1)	2 (1)	0 (0)
THOC5_HUMAN	THO complex subunit 5 homolog	THOC5		1 (1)	0 (0)	0 (0)	4 (4)	1 (1)	3 (3)
EXOS4_HUMAN	Exosome complex component RRP41	EXOSC4		1 (1)	1 (1)	2 (2)	1 (1)	2 (2)	2 (2)
TKFC_HUMAN	--	--		1 (1)	2 (2)	1 (1)	1 (1)	2 (2)	2 (2)
EIF3G_HUMAN	Eukaryotic translation initiation factor 3 subunit G	EIF3G		1 (1)	0 (0)	0 (0)	3 (2)	2 (2)	3 (2)
UGDH_HUMAN	UDP-glucose 6-dehydrogenase	UGDH		1 (1)	1 (1)	1 (1)	2 (2)	3 (2)	1 (1)
DDX42_HUMAN	ATP-dependent RNA helicase DDX42	DDX42		1 (1)	1 (1)	1 (1)	2 (2)	3 (3)	1 (1)
DHCR7_HUMAN	7-dehydrocholesterol reductase	DHCR7		1 (1)	1 (1)	2 (2)	1 (1)	2 (2)	2 (2)
UBP43_HUMAN	Ubiquitin carboxyl-terminal hydrolase 43	USP43		1 (1)	5 (3)	3 (2)	0 (0)	0 (0)	0 (0)
SENP8_HUMAN	Sentrin-specific protease 8	SENP8		4 (2)	3 (2)	2 (1)	0 (0)	0 (0)	0 (0)
THEM6_HUMAN	--	--		0 (0)	3 (3)	2 (2)	2 (2)	2 (2)	0 (0)
SMHD1_HUMAN	Structural maintenance of chromosomes flexible hinge domain-containing protein 1	SMCHD1		1 (1)	0 (0)	0 (0)	2 (2)	3 (3)	3 (2)
SPRE_HUMAN	Sepiapterin reductase	SPR		1 (1)	0 (0)	0 (0)	2 (1)	4 (2)	2 (2)
SMD1_HUMAN	Small nuclear ribonucleoprotein Sm D1	SNRPD1		1 (1)	1 (1)	2 (2)	1 (1)	3 (2)	1 (1)
AP1M1_HUMAN	AP-1 complex subunit mu-1	AP1M1		0 (0)	1 (1)	4 (4)	0 (0)	2 (2)	2 (2)
MP2K2_HUMAN	Dual specificity mitogen-activated protein kinase kinase 2	MAP2K2		1 (1)	0 (0)	1 (1)	3 (2)	2 (2)	2 (2)
PPID_HUMAN	Peptidyl-prolyl cis-trans isomerase D	PPID		0 (0)	0 (0)	0 (0)	2 (1)	2 (1)	4 (4)
NAGK_HUMAN	N-acetyl-D-glucosamine kinase	NAGK		0 (0)	0 (0)	2 (2)	3 (3)	2 (2)	1 (1)
NOL6_HUMAN	Nucleolar protein 6	NOL6		0 (0)	0 (0)	0 (0)	2 (2)	2 (2)	4 (4)
CCNB1_HUMAN	G2/mitotic-specific cyclin-B1	CCNB1		0 (0)	0 (0)	2 (1)	2 (2)	3 (3)	1 (1)
ODP2_HUMAN	Dihydrolipoyllysine-residue acetyltransferase component of pyruvate dehydrogenase complex, mitochondrial	DLAT		1 (1)	1 (1)	2 (2)	1 (1)	2 (2)	1 (1)
ODO2_HUMAN	Dihydrolipoyllysine-residue succinyltransferase component of 2-oxoglutarate dehydrogenase complex, mitochondrial	DLST		1 (1)	0 (0)	2 (2)	1 (1)	2 (2)	2 (2)
CAB39_HUMAN	Calcium-binding protein 39	CAB39		0 (0)	0 (0)	2 (2)	1 (1)	3 (3)	2 (2)
TMED9_HUMAN	Transmembrane emp24 domain-containing protein 9	TMED9		1 (1)	1 (1)	1 (1)	1 (1)	3 (3)	1 (1)
WASH7_HUMAN	WASH complex subunit 7	KIAA1033		0 (0)	0 (0)	1 (1)	3 (3)	1 (1)	3 (2)
NTM1A_HUMAN	Alpha N-terminal protein methyltransferase 1A	METTL11A		0 (0)	0 (0)	1 (1)	2 (1)	2 (2)	3 (3)
SRSF4_HUMAN	Serine/arginine-rich splicing factor 4	SRSF4		1 (1)	0 (0)	1 (1)	1 (1)	4 (3)	1 (1)
RTN3_HUMAN	Reticulon-3	RTN3		1 (1)	2 (2)	3 (3)	1 (1)	0 (0)	1 (1)
ECHM_HUMAN	Enoyl-CoA hydratase, mitochondrial	ECHS1		0 (0)	0 (0)	1 (1)	3 (3)	2 (2)	2 (2)
EXOC2_HUMAN	Exocyst complex component 2	EXOC2		0 (0)	0 (0)	1 (1)	3 (3)	1 (1)	3 (2)
SCRN1_HUMAN	Secernin-1	SCRN1		0 (0)	0 (0)	3 (3)	1 (1)	2 (2)	2 (2)
ATG7_HUMAN	Ubiquitin-like modifier-activating enzyme ATG7	ATG7		0 (0)	0 (0)	1 (1)	4 (3)	2 (1)	1 (1)
SC23B_HUMAN	Protein transport protein Sec23B	SEC23B		0 (0)	0 (0)	2 (2)	2 (1)	2 (1)	2 (1)
TPR_HUMAN	Nucleoprotein TPR	TPR		0 (0)	0 (0)	1 (1)	0 (0)	2 (2)	5 (5)
S10AB_HUMAN	Protein S100-A11	S100A11		1 (1)	0 (0)	2 (2)	3 (3)	1 (1)	1 (1)
ARF6_HUMAN	ADP-ribosylation factor 6	ARF6		0 (0)	0 (0)	1 (1)	2 (2)	3 (3)	2 (1)
S10A7_HUMAN	Protein S100-A7	S100A7		1 (1)	1 (1)	3 (3)	0 (0)	1 (1)	2 (1)
UBC9_HUMAN	SUMO-conjugating enzyme UBC9	UBE2I		0 (0)	1 (1)	1 (1)	2 (2)	2 (2)	2 (2)
GBF1_HUMAN	Golgi-specific brefeldin A-resistance guanine nucleotide exchange factor 1	GBF1		0 (0)	1 (1)	1 (1)	1 (1)	3 (2)	2 (2)
FUBP3_HUMAN	Far upstream element-binding protein 3	FUBP3		0 (0)	1 (1)	1 (1)	3 (2)	1 (1)	2 (2)
HEM6_HUMAN	Coproporphyrinogen-III oxidase, mitochondrial	CPOX		0 (0)	0 (0)	0 (0)	3 (3)	3 (3)	2 (1)
REN3B_HUMAN	Regulator of nonsense transcripts 3B	UPF3B		0 (0)	0 (0)	0 (0)	0 (0)	6 (4)	2 (1)
ACADM_HUMAN	Medium-chain specific acyl-CoA dehydrogenase, mitochondrial	ACADM		0 (0)	0 (0)	0 (0)	2 (1)	3 (3)	3 (3)
AIMP1_HUMAN	Aminoacyl tRNA synthase complex-interacting multifunctional protein 1	AIMP1		0 (0)	2 (2)	2 (2)	1 (1)	1 (1)	2 (2)
FMR1_HUMAN	Fragile X mental retardation 1 protein	FMR1		0 (0)	1 (1)	0 (0)	3 (3)	3 (3)	1 (1)
ETFB_HUMAN	Electron transfer flavoprotein subunit beta	ETFB		0 (0)	1 (1)	0 (0)	4 (3)	2 (2)	1 (1)
TXD12_HUMAN	Thioredoxin domain-containing protein 12	TXNDC12		0 (0)	2 (2)	1 (1)	3 (2)	1 (1)	1 (1)
CHIP_HUMAN	E3 ubiquitin-protein ligase CHIP	STUB1		0 (0)	1 (1)	0 (0)	3 (3)	3 (3)	1 (1)
TM9S4_HUMAN	Transmembrane 9 superfamily member 4	TM9SF4		0 (0)	2 (2)	1 (1)	2 (2)	1 (1)	2 (2)
RBBP5_HUMAN	Retinoblastoma-binding protein 5	RBBP5		1 (1)	1 (1)	0 (0)	2 (2)	2 (2)	2 (2)
ECH1_HUMAN	Delta(3,5)-Delta(2,4)-dienoyl-CoA isomerase, mitochondrial	ECH1		0 (0)	1 (1)	2 (2)	1 (1)	2 (2)	2 (1)
SIN3A_HUMAN	Paired amphipathic helix protein Sin3a	SIN3A		0 (0)	2 (2)	0 (0)	3 (3)	3 (3)	0 (0)
SEC63_HUMAN	Translocation protein SEC63 homolog	SEC63		0 (0)	3 (3)	2 (2)	2 (2)	0 (0)	1 (1)
B4E3L3_HUMAN	Ubiquitin carboxyl-terminal hydrolase	USP28		3 (1)	2 (1)	3 (1)	0 (0)	0 (0)	0 (0)
MTNA_HUMAN	Methylthioribose-1-phosphate isomerase	MRI1		0 (0)	0 (0)	0 (0)	3 (3)	4 (3)	1 (1)
PHF6_HUMAN	PHD finger protein 6	PHF6		1 (1)	0 (0)	2 (2)	1 (1)	3 (3)	1 (1)
SKP1_HUMAN	S-phase kinase-associated protein 1	SKP1		0 (0)	1 (1)	1 (1)	2 (2)	2 (1)	2 (1)
SYAM_HUMAN	Alanyl-tRNA synthetase, mitochondrial	AARS2		0 (0)	1 (1)	1 (1)	2 (2)	3 (3)	1 (1)
LEG7_HUMAN	Galectin-7	LGALS7		0 (0)	0 (0)	8 (6)	0 (0)	0 (0)	0 (0)
Q8IWP6_HUMAN	Class IVb beta tubulin	--		1 (1)	1 (1)	1 (1)	2 (1)	1 (1)	2 (1)
PSME4_HUMAN	Proteasome activator complex subunit 4	PSME4		0 (0)	1 (1)	1 (1)	3 (3)	1 (1)	2 (2)
PRP31_HUMAN	U4/U6 small nuclear ribonucleoprotein Prp31	PRPF31		0 (0)	1 (1)	0 (0)	2 (2)	4 (4)	1 (1)
NOC3L_HUMAN	Nucleolar complex protein 3 homolog	NOC3L		0 (0)	1 (1)	2 (2)	2 (1)	1 (1)	2 (1)
NEUL_HUMAN	Neurolysin, mitochondrial	NLN		0 (0)	1 (1)	1 (1)	2 (2)	2 (2)	2 (2)
WAPL_HUMAN	Wings apart-like protein homolog	WAPAL		1 (1)	0 (0)	1 (1)	3 (2)	1 (1)	2 (1)
VP26A_HUMAN	Vacuolar protein sorting-associated protein 26A	VPS26A		1 (1)	3 (3)	1 (1)	1 (1)	2 (2)	0 (0)
PP1B_HUMAN	Serine/threonine-protein phosphatase PP1-beta catalytic subunit	PPP1CB		0 (0)	1 (1)	2 (2)	2 (2)	1 (1)	2 (2)
UFC1_HUMAN	Ubiquitin-fold modifier-conjugating enzyme 1	UFC1		1 (1)	1 (1)	1 (1)	2 (2)	2 (2)	1 (1)
KLC1_HUMAN	Kinesin light chain 1	KLC1		0 (0)	0 (0)	2 (2)	4 (3)	1 (1)	1 (1)
COTL1_HUMAN	Coactosin-like protein	COTL1		2 (2)	2 (2)	2 (2)	2 (2)	0 (0)	0 (0)
H2A1A_HUMAN	Histone H2A type 1-A	HIST1H2AA		1 (1)	0 (0)	1 (1)	2 (2)	3 (3)	1 (1)
CATA_HUMAN	Catalase	CAT		2 (2)	1 (1)	3 (3)	0 (0)	1 (1)	1 (1)
ERCC3_HUMAN	TFIIH basal transcription factor complex helicase XPB subunit	ERCC3		1 (1)	1 (1)	0 (0)	1 (1)	2 (1)	3 (2)
ELP3_HUMAN	Elongator complex protein 3	ELP3		1 (1)	1 (1)	1 (1)	1 (1)	2 (2)	2 (1)
EMAL4_HUMAN	Echinoderm microtubule-associated protein-like 4	EML4		1 (1)	2 (2)	1 (1)	2 (2)	1 (1)	1 (1)
GYS1_HUMAN	Glycogen [starch] synthase, muscle	GYS1		2 (2)	2 (2)	1 (1)	1 (1)	1 (1)	1 (1)
GSH1_HUMAN	Glutamate--cysteine ligase catalytic subunit	GCLC		2 (2)	2 (2)	1 (1)	1 (1)	1 (1)	1 (1)
KC1AL_HUMAN	Casein kinase I isoform alpha-like	CSNK1A1L		1 (1)	1 (1)	2 (2)	2 (1)	1 (1)	1 (1)
KCD12_HUMAN	BTB/POZ domain-containing protein KCTD12	KCTD12		1 (1)	0 (0)	3 (2)	2 (2)	2 (1)	0 (0)
PCBP2_HUMAN	Poly(rC)-binding protein 2	PCBP2		3 (1)	0 (0)	2 (2)	2 (2)	1 (1)	0 (0)
JOS1_HUMAN	Josephin-1	JOSD1		1 (1)	5 (5)	2 (2)	0 (0)	0 (0)	0 (0)
HMCS1_HUMAN	Hydroxymethylglutaryl-CoA synthase, cytoplasmic	HMGCS1		1 (1)	1 (1)	3 (2)	1 (1)	1 (1)	1 (1)
E41L2_HUMAN	Band 4.1-like protein 2	EPB41L2		1 (1)	1 (1)	1 (1)	2 (2)	2 (2)	1 (1)
CTBP1_HUMAN	C-terminal-binding protein 1	CTBP1		1 (1)	1 (1)	3 (3)	1 (1)	1 (1)	1 (1)
ACPH_HUMAN	Acylamino-acid-releasing enzyme	APEH		1 (1)	1 (1)	3 (3)	1 (1)	1 (1)	1 (1)
ADDG_HUMAN	Gamma-adducin	ADD3		1 (1)	1 (1)	2 (2)	2 (2)	2 (2)	0 (0)
##J3QSH7_HUMAN	--	--		1 (1)	1 (1)	1 (1)	1 (1)	2 (1)	2 (1)
A0A024RBS1_HUMAN	--	--		1 (1)	1 (1)	1 (1)	2 (1)	2 (1)	1 (1)
##TRIPB_HUMAN	--	--		1 (1)	1 (1)	1 (1)	2 (1)	2 (1)	1 (1)
##MRO2B_HUMAN	--	--		1 (1)	1 (1)	1 (1)	1 (1)	2 (1)	2 (1)
XPP3_HUMAN	Probable Xaa-Pro aminopeptidase 3	XPNPEP3		2 (1)	1 (1)	2 (1)	1 (1)	1 (1)	1 (1)
TLE1_HUMAN	Transducin-like enhancer protein 1	TLE1		2 (2)	2 (2)	1 (1)	1 (1)	1 (1)	1 (1)
PUS7_HUMAN	Pseudouridylate synthase 7 homolog	PUS7		2 (2)	0 (0)	2 (2)	1 (1)	2 (2)	1 (1)
CSTF2_HUMAN	Cleavage stimulation factor subunit 2	CSTF2		1 (1)	1 (1)	1 (1)	1 (1)	2 (2)	2 (2)
ARL1_HUMAN	ADP-ribosylation factor-like protein 1	ARL1		1 (1)	3 (3)	1 (1)	1 (1)	1 (1)	1 (1)
ARF5_HUMAN	ADP-ribosylation factor 5	ARF5		1 (1)	1 (1)	1 (1)	2 (2)	2 (2)	1 (1)
SAP_HUMAN	Proactivator polypeptide	PSAP		2 (2)	2 (2)	1 (1)	1 (1)	1 (1)	1 (1)
LAR1B_HUMAN	La-related protein 1B	LARP1B		1 (1)	0 (0)	2 (1)	3 (3)	1 (1)	1 (1)
PSMG2_HUMAN	Proteasome assembly chaperone 2	PSMG2		2 (2)	2 (2)	1 (1)	1 (1)	2 (2)	0 (0)
SRSF1_HUMAN	Serine/arginine-rich splicing factor 1	SRSF1		0 (0)	4 (4)	0 (0)	1 (1)	1 (1)	1 (1)
CPNE2_HUMAN	Copine-2	CPNE2		1 (1)	1 (1)	1 (1)	2 (1)	1 (1)	1 (1)
KRT85_HUMAN	Keratin, type II cuticular Hb5	KRT85		0 (0)	0 (0)	0 (0)	0 (0)	7 (5)	0 (0)
CH033_HUMAN	UPF0488 protein C8orf33	C8orf33		3 (2)	0 (0)	0 (0)	0 (0)	4 (3)	0 (0)
NF1_HUMAN	Neurofibromin	NF1		0 (0)	0 (0)	1 (1)	1 (1)	3 (3)	2 (2)
RPR1B_HUMAN	Regulation of nuclear pre-mRNA domain-containing protein 1B	RPRD1B		0 (0)	0 (0)	1 (1)	3 (2)	2 (1)	1 (1)
UFL1_HUMAN	E3 UFM1-protein ligase 1	UFL1		1 (1)	0 (0)	3 (2)	2 (2)	0 (0)	1 (1)
NADAP_HUMAN	Kanadaptin	SLC4A1AP		1 (1)	1 (1)	1 (1)	2 (1)	1 (1)	1 (1)
LANC1_HUMAN	LanC-like protein 1	LANCL1		0 (0)	3 (3)	2 (2)	1 (1)	0 (0)	1 (1)
IF4E_HUMAN	Eukaryotic translation initiation factor 4E	EIF4E		0 (0)	0 (0)	1 (1)	1 (1)	4 (4)	1 (1)
BYST_HUMAN	Bystin	BYSL		1 (1)	0 (0)	2 (2)	1 (1)	1 (1)	2 (2)
DNJA2_HUMAN	DnaJ homolog subfamily A member 2	DNAJA2		0 (0)	0 (0)	1 (1)	0 (0)	4 (4)	2 (2)
RFC5_HUMAN	Replication factor C subunit 5	RFC5		2 (2)	1 (1)	1 (1)	1 (1)	1 (1)	1 (1)
GNAI3_HUMAN	Guanine nucleotide-binding protein G(k) subunit alpha	GNAI3		0 (0)	2 (2)	2 (2)	1 (1)	1 (1)	1 (1)
ANFY1_HUMAN	Ankyrin repeat and FYVE domain-containing protein 1	ANKFY1		2 (2)	0 (0)	0 (0)	3 (3)	1 (1)	1 (1)
SSF1_HUMAN	Suppressor of SWI4 1 homolog	PPAN		0 (0)	3 (3)	0 (0)	2 (2)	1 (1)	1 (1)
ASCC3_HUMAN	--	--		0 (0)	2 (2)	2 (2)	2 (2)	0 (0)	1 (1)
RAB2A_HUMAN	Ras-related protein Rab-2A	RAB2A		2 (2)	1 (1)	1 (1)	1 (1)	1 (1)	1 (1)
DPOLA_HUMAN	DNA polymerase alpha catalytic subunit	POLA1		1 (1)	0 (0)	3 (3)	2 (2)	0 (0)	1 (1)
SC16A_HUMAN	Protein transport protein Sec16A	SEC16A		0 (0)	0 (0)	1 (1)	3 (2)	2 (1)	1 (1)
FKBP3_HUMAN	Peptidyl-prolyl cis-trans isomerase FKBP3	FKBP3		1 (1)	1 (1)	1 (1)	1 (1)	1 (1)	2 (1)
DCTN2_HUMAN	Dynactin subunit 2	DCTN2		0 (0)	0 (0)	0 (0)	3 (2)	1 (1)	3 (3)
SHRM3_HUMAN	Protein Shroom3	SHROOM3		1 (1)	1 (1)	1 (1)	1 (1)	1 (1)	2 (1)
JIP4_HUMAN	C-Jun-amino-terminal kinase-interacting protein 4	SPAG9		2 (2)	0 (0)	1 (1)	1 (1)	2 (2)	1 (1)
SCAF8_HUMAN	Protein SCAF8	SCAF8		1 (1)	1 (1)	0 (0)	1 (1)	3 (2)	1 (1)
RPA1_HUMAN	DNA-directed RNA polymerase I subunit RPA1	POLR1A		0 (0)	0 (0)	0 (0)	3 (3)	3 (3)	1 (1)
IMA3_HUMAN	Importin subunit alpha-3	KPNA3		2 (1)	0 (0)	0 (0)	1 (1)	0 (0)	4 (3)
SAC1_HUMAN	Phosphatidylinositide phosphatase SAC1	SACM1L		1 (1)	0 (0)	4 (3)	1 (1)	0 (0)	1 (1)
DCAF5_HUMAN	DDB1- and CUL4-associated factor 5	DCAF5		0 (0)	0 (0)	0 (0)	3 (3)	1 (1)	3 (3)
FBRL_HUMAN	rRNA 2'-O-methyltransferase fibrillarin	FBL		1 (1)	2 (2)	1 (1)	1 (1)	1 (1)	1 (1)
CY1_HUMAN	Cytochrome c1, heme protein, mitochondrial	CYC1		2 (2)	1 (1)	1 (1)	1 (1)	1 (1)	1 (1)
TIGAR_HUMAN	Probable fructose-2,6-bisphosphatase TIGAR	TIGAR		0 (0)	0 (0)	1 (1)	2 (1)	2 (2)	2 (1)
ELAV1_HUMAN	ELAV-like protein 1	ELAVL1		1 (1)	2 (2)	1 (1)	1 (1)	2 (2)	0 (0)
SRSF5_HUMAN	Serine/arginine-rich splicing factor 5	SRSF5		1 (1)	0 (0)	1 (1)	1 (1)	3 (3)	1 (1)
DAD1_HUMAN	Dolichyl-diphosphooligosaccharide--protein glycosyltransferase subunit DAD1	DAD1		2 (2)	1 (1)	1 (1)	1 (1)	1 (1)	1 (1)
LAP2B_HUMAN	Lamina-associated polypeptide 2, isoforms beta/gamma	TMPO		2 (1)	1 (1)	1 (1)	1 (1)	1 (1)	1 (1)
SPCS2_HUMAN	Signal peptidase complex subunit 2	SPCS2		1 (1)	2 (2)	2 (2)	0 (0)	0 (0)	2 (2)
BAG6_HUMAN	Large proline-rich protein BAG6	BAG6		1 (1)	0 (0)	0 (0)	2 (2)	4 (4)	0 (0)
RL37_HUMAN	60S ribosomal protein L37	RPL37		2 (2)	0 (0)	0 (0)	0 (0)	4 (4)	1 (1)
H3BLX5_HUMAN	--	--		4 (2)	2 (1)	1 (1)	0 (0)	0 (0)	0 (0)
V9HW89_HUMAN	--	--		0 (0)	1 (1)	0 (0)	2 (1)	3 (1)	1 (1)
F136A_HUMAN	Protein FAM136A	FAM136A		0 (0)	1 (1)	0 (0)	2 (2)	2 (2)	2 (2)
ACTY_HUMAN	Beta-centractin	ACTR1B		1 (1)	1 (1)	2 (2)	1 (1)	2 (2)	0 (0)
WDR5_HUMAN	WD repeat-containing protein 5	WDR5		0 (0)	1 (1)	1 (1)	1 (1)	2 (2)	2 (2)
##CRERF_HUMAN	--	--		1 (1)	1 (1)	1 (1)	1 (1)	2 (1)	1 (1)
HNRL2_HUMAN	Heterogeneous nuclear ribonucleoprotein U-like protein 2	HNRNPUL2		0 (0)	0 (0)	4 (3)	2 (2)	1 (1)	0 (0)
ZCCHV_HUMAN	Zinc finger CCCH-type antiviral protein 1	ZC3HAV1		0 (0)	1 (1)	2 (2)	0 (0)	3 (3)	1 (1)
MON2_HUMAN	Protein MON2 homolog	MON2		1 (1)	0 (0)	2 (2)	2 (2)	1 (1)	1 (1)
TBL3_HUMAN	Transducin beta-like protein 3	TBL3		3 (3)	0 (0)	2 (1)	1 (1)	1 (1)	0 (0)
PFKAP_HUMAN	--	--		0 (0)	1 (1)	3 (3)	3 (3)	0 (0)	0 (0)
NOMO1_HUMAN	Nodal modulator 1	NOMO1		0 (0)	1 (1)	1 (1)	0 (0)	1 (1)	4 (3)
MRRP3_HUMAN	Mitochondrial ribonuclease P protein 3	KIAA0391		0 (0)	1 (1)	1 (1)	2 (1)	2 (1)	1 (1)
IDH3A_HUMAN	Isocitrate dehydrogenase [NAD] subunit alpha, mitochondrial	IDH3A		0 (0)	1 (1)	1 (1)	2 (2)	1 (1)	2 (2)
HDAC2_HUMAN	Histone deacetylase 2	HDAC2		0 (0)	1 (1)	1 (1)	2 (1)	2 (1)	1 (1)
RPC1_HUMAN	DNA-directed RNA polymerase III subunit RPC1	POLR3A		0 (0)	1 (1)	1 (1)	2 (2)	1 (1)	2 (2)
MPPB_HUMAN	Mitochondrial-processing peptidase subunit beta	PMPCB		1 (1)	0 (0)	2 (2)	1 (1)	3 (3)	0 (0)
COASY_HUMAN	Bifunctional coenzyme A synthase	COASY		0 (0)	1 (1)	0 (0)	3 (2)	1 (1)	2 (1)
AMPD2_HUMAN	AMP deaminase 2	AMPD2		1 (1)	0 (0)	0 (0)	2 (2)	3 (3)	1 (1)
RUXF_HUMAN	Small nuclear ribonucleoprotein F	SNRPF		2 (1)	1 (1)	2 (1)	1 (1)	0 (0)	1 (1)
SAAL1_HUMAN	Protein SAAL1	SAAL1		2 (2)	1 (1)	1 (1)	1 (1)	1 (1)	1 (1)
MK09_HUMAN	Mitogen-activated protein kinase 9	MAPK9		1 (1)	0 (0)	1 (1)	2 (1)	2 (1)	1 (1)
RT34_HUMAN	28S ribosomal protein S34, mitochondrial	MRPS34		2 (2)	0 (0)	2 (2)	1 (1)	1 (1)	1 (1)
UBP2L_HUMAN	Ubiquitin-associated protein 2-like	UBAP2L		0 (0)	2 (2)	1 (1)	1 (1)	2 (2)	1 (1)
RUXGL_HUMAN	Small nuclear ribonucleoprotein G-like protein	--		0 (0)	2 (2)	2 (2)	0 (0)	2 (2)	1 (1)
CND2_HUMAN	Condensin complex subunit 2	NCAPH		0 (0)	0 (0)	1 (1)	3 (2)	1 (1)	2 (2)
SRC8_HUMAN	Src substrate cortactin	CTTN		0 (0)	2 (2)	1 (1)	2 (2)	0 (0)	2 (2)
PDE12_HUMAN	2',5'-phosphodiesterase 12	PDE12		0 (0)	0 (0)	2 (2)	3 (3)	1 (1)	1 (1)
OSBL9_HUMAN	Oxysterol-binding protein-related protein 9	OSBPL9		0 (0)	0 (0)	2 (1)	2 (2)	2 (1)	1 (1)
UB2E3_HUMAN	Ubiquitin-conjugating enzyme E2 E3	UBE2E3		2 (2)	1 (1)	1 (1)	1 (1)	1 (1)	1 (1)
USMG5_HUMAN	Up-regulated during skeletal muscle growth protein 5	USMG5		3 (1)	2 (1)	0 (0)	0 (0)	2 (1)	0 (0)
CD123_HUMAN	Cell division cycle protein 123 homolog	CDC123		0 (0)	1 (1)	1 (1)	2 (1)	2 (2)	1 (1)
EDC3_HUMAN	Enhancer of mRNA-decapping protein 3	EDC3		0 (0)	0 (0)	2 (2)	2 (1)	3 (2)	0 (0)
TTC37_HUMAN	Tetratricopeptide repeat protein 37	TTC37		2 (2)	0 (0)	2 (2)	1 (1)	1 (1)	1 (1)
SRPRB_HUMAN	Signal recognition particle receptor subunit beta	SRPRB		2 (1)	2 (2)	3 (2)	0 (0)	0 (0)	0 (0)
MYL6B_HUMAN	Myosin light chain 6B	MYL6B		1 (1)	1 (1)	1 (1)	1 (1)	1 (1)	2 (1)
RPP40_HUMAN	Ribonuclease P protein subunit p40	RPP40		0 (0)	0 (0)	0 (0)	3 (2)	1 (1)	3 (2)
MEMO1_HUMAN	Protein MEMO1	MEMO1		0 (0)	0 (0)	1 (1)	2 (1)	3 (2)	1 (1)
NQO2_HUMAN	Ribosyldihydronicotinamide dehydrogenase [quinone]	NQO2		1 (1)	0 (0)	2 (2)	1 (1)	2 (2)	1 (1)
PSIP1_HUMAN	PC4 and SFRS1-interacting protein	PSIP1		1 (1)	1 (1)	1 (1)	1 (1)	3 (2)	0 (0)
F188B_HUMAN	Protein FAM188B	FAM188B		2 (2)	1 (1)	4 (4)	0 (0)	0 (0)	0 (0)
LDH6A_HUMAN	L-lactate dehydrogenase A-like 6A	LDHAL6A		1 (1)	1 (1)	1 (1)	1 (1)	1 (1)	2 (1)
PCBP3_HUMAN	Poly(rC)-binding protein 3	PCBP3		1 (1)	1 (1)	1 (1)	2 (1)	2 (1)	0 (0)
HNRLL_HUMAN	Heterogeneous nuclear ribonucleoprotein L-like	HNRPLL		3 (3)	2 (2)	1 (1)	0 (0)	0 (0)	1 (1)
SELO_HUMAN	Selenoprotein O	SELO		0 (0)	1 (1)	0 (0)	1 (1)	2 (1)	2 (2)
KITH_HUMAN	Thymidine kinase, cytosolic	TK1		0 (0)	0 (0)	1 (1)	1 (1)	2 (1)	2 (1)
COMT_HUMAN	Catechol O-methyltransferase	COMT		1 (1)	1 (1)	3 (3)	0 (0)	0 (0)	1 (1)
KCY_HUMAN	UMP-CMP kinase	CMPK1		0 (0)	0 (0)	1 (1)	1 (1)	2 (2)	2 (2)
SCAM1_HUMAN	Secretory carrier-associated membrane protein 1	SCAMP1		0 (0)	1 (1)	2 (2)	1 (1)	1 (1)	1 (1)
IPKB_HUMAN	cAMP-dependent protein kinase inhibitor beta	PKIB		1 (1)	1 (1)	1 (1)	1 (1)	1 (1)	1 (1)
SQSTM_HUMAN	Sequestosome-1	SQSTM1		0 (0)	4 (3)	2 (2)	0 (0)	0 (0)	0 (0)
CTR9_HUMAN	RNA polymerase-associated protein CTR9 homolog	CTR9		0 (0)	3 (3)	1 (1)	1 (1)	1 (1)	0 (0)
HSP7E_HUMAN	Heat shock 70 kDa protein 14	HSPA14		0 (0)	1 (1)	1 (1)	0 (0)	2 (2)	2 (2)
COG1_HUMAN	Conserved oligomeric Golgi complex subunit 1	COG1		1 (1)	0 (0)	4 (3)	0 (0)	1 (1)	0 (0)
CNTP4_HUMAN	Contactin-associated protein-like 4	CNTNAP4		1 (1)	1 (1)	1 (1)	1 (1)	1 (1)	1 (1)
ELOC_HUMAN	Transcription elongation factor B polypeptide 1	TCEB1		0 (0)	2 (2)	2 (1)	0 (0)	1 (1)	1 (1)
SYTM_HUMAN	Threonyl-tRNA synthetase, mitochondrial	TARS2		0 (0)	0 (0)	0 (0)	2 (2)	2 (2)	2 (2)
DESM_HUMAN	Desmin	DES		0 (0)	0 (0)	1 (1)	2 (2)	1 (1)	2 (1)
CAH8_HUMAN	Carbonic anhydrase-related protein	CA8		1 (1)	2 (2)	1 (1)	0 (0)	1 (1)	1 (1)
CDIPT_HUMAN	CDP-diacylglycerol--inositol 3-phosphatidyltransferase	CDIPT		0 (0)	2 (2)	0 (0)	2 (1)	0 (0)	2 (1)
TCP4_HUMAN	Activated RNA polymerase II transcriptional coactivator p15	SUB1		0 (0)	3 (2)	0 (0)	1 (1)	2 (2)	0 (0)
GCP60_HUMAN	Golgi resident protein GCP60	ACBD3		0 (0)	0 (0)	1 (1)	1 (1)	2 (1)	2 (2)
CDC27_HUMAN	Cell division cycle protein 27 homolog	CDC27		1 (1)	0 (0)	1 (1)	1 (1)	1 (1)	2 (1)
NBAS_HUMAN	Neuroblastoma-amplified sequence	NBAS		0 (0)	0 (0)	1 (1)	2 (2)	2 (1)	1 (1)
IMA7_HUMAN	Importin subunit alpha-7	KPNA6		1 (1)	0 (0)	2 (2)	1 (1)	1 (1)	1 (1)
HP1B3_HUMAN	Heterochromatin protein 1-binding protein 3	HP1BP3		0 (0)	1 (1)	2 (2)	2 (2)	1 (1)	0 (0)
DEOC_HUMAN	Putative deoxyribose-phosphate aldolase	DERA		1 (1)	0 (0)	2 (2)	0 (0)	2 (2)	1 (1)
TP4A1_HUMAN	Protein tyrosine phosphatase type IVA 1	PTP4A1		1 (1)	0 (0)	1 (1)	1 (1)	2 (2)	1 (1)
RRP1B_HUMAN	Ribosomal RNA processing protein 1 homolog B	RRP1B		0 (0)	0 (0)	1 (1)	0 (0)	3 (3)	2 (2)
RT29_HUMAN	28S ribosomal protein S29, mitochondrial	DAP3		0 (0)	0 (0)	1 (1)	2 (2)	3 (3)	0 (0)
RBM8A_HUMAN	RNA-binding protein 8A	RBM8A		0 (0)	1 (1)	1 (1)	2 (1)	1 (1)	1 (1)
DSC1_HUMAN	Desmocollin-1	DSC1		1 (1)	1 (1)	2 (1)	1 (1)	0 (0)	1 (1)
MIC60_HUMAN	--	--		1 (1)	1 (1)	1 (1)	1 (1)	1 (1)	1 (1)
DDX54_HUMAN	ATP-dependent RNA helicase DDX54	DDX54		1 (1)	1 (1)	0 (0)	2 (2)	0 (0)	2 (2)
PMM2_HUMAN	Phosphomannomutase 2	PMM2		0 (0)	0 (0)	1 (1)	1 (1)	3 (3)	1 (1)
DCTN4_HUMAN	Dynactin subunit 4	DCTN4		0 (0)	0 (0)	1 (1)	1 (1)	2 (2)	2 (2)
RPF2_HUMAN	Ribosome production factor 2 homolog	RPF2		0 (0)	1 (1)	1 (1)	2 (2)	1 (1)	1 (1)
RN216_HUMAN	E3 ubiquitin-protein ligase RNF216	RNF216		0 (0)	5 (4)	1 (1)	0 (0)	0 (0)	0 (0)
ZNT7_HUMAN	Zinc transporter 7	SLC30A7		1 (1)	1 (1)	1 (1)	1 (1)	1 (1)	1 (1)
ILDR1_HUMAN	Immunoglobulin-like domain-containing receptor 1	ILDR1		1 (1)	1 (1)	1 (1)	1 (1)	1 (1)	1 (1)
B4DUC6_HUMAN	Ubiquitin carboxyl-terminal hydrolase	--		2 (1)	2 (1)	2 (1)	0 (0)	0 (0)	0 (0)
WDR82_HUMAN	WD repeat-containing protein 82	WDR82		1 (1)	2 (2)	2 (2)	1 (1)	0 (0)	0 (0)
WRIP1_HUMAN	ATPase WRNIP1	WRNIP1		1 (1)	0 (0)	2 (2)	1 (1)	2 (2)	0 (0)
HNRH2_HUMAN	Heterogeneous nuclear ribonucleoprotein H2	HNRNPH2		0 (0)	1 (1)	3 (2)	0 (0)	1 (1)	1 (1)
CPSM_HUMAN	Carbamoyl-phosphate synthase [ammonia], mitochondrial	CPS1		0 (0)	0 (0)	1 (1)	1 (1)	2 (2)	2 (2)
GLGB_HUMAN	1,4-alpha-glucan-branching enzyme	GBE1		0 (0)	0 (0)	0 (0)	1 (1)	2 (2)	3 (2)
ADT3_HUMAN	ADP/ATP translocase 3	SLC25A6		1 (1)	0 (0)	2 (1)	1 (1)	1 (1)	1 (1)
BPNT1_HUMAN	3'(2'),5'-bisphosphate nucleotidase 1	BPNT1		0 (0)	1 (1)	1 (1)	2 (2)	1 (1)	1 (1)
OTUD1_HUMAN	OTU domain-containing protein 1	OTUD1		1 (1)	3 (3)	2 (2)	0 (0)	0 (0)	0 (0)
SRRM2_HUMAN	Serine/arginine repetitive matrix protein 2	SRRM2		0 (0)	0 (0)	0 (0)	1 (1)	4 (4)	1 (1)
FOCAD_HUMAN	--	--		0 (0)	0 (0)	0 (0)	1 (1)	3 (3)	2 (2)
AP3M1_HUMAN	AP-3 complex subunit mu-1	AP3M1		1 (1)	0 (0)	2 (2)	1 (1)	0 (0)	2 (1)
OGFD1_HUMAN	2-oxoglutarate and iron-dependent oxygenase domain-containing protein 1	OGFOD1		1 (1)	0 (0)	2 (2)	1 (1)	1 (1)	1 (1)
GMPPB_HUMAN	Mannose-1-phosphate guanyltransferase beta	GMPPB		0 (0)	0 (0)	2 (2)	1 (1)	2 (2)	1 (1)
CAF17_HUMAN	Putative transferase CAF17, mitochondrial	IBA57		0 (0)	1 (1)	0 (0)	2 (2)	2 (2)	1 (1)
ZWILC_HUMAN	Protein zwilch homolog	ZWILCH		0 (0)	1 (1)	1 (1)	2 (1)	1 (1)	1 (1)
EXOC1_HUMAN	Exocyst complex component 1	EXOC1		0 (0)	0 (0)	4 (3)	0 (0)	1 (1)	1 (1)
D3DPU2_HUMAN	Adenylyl cyclase-associated protein	CAP1		0 (0)	1 (1)	2 (1)	1 (1)	1 (1)	1 (1)
QCR1_HUMAN	Cytochrome b-c1 complex subunit 1, mitochondrial	UQCRC1		0 (0)	0 (0)	4 (3)	1 (1)	0 (0)	1 (1)
AINX_HUMAN	Alpha-internexin	INA		1 (1)	1 (1)	0 (0)	2 (1)	1 (1)	1 (1)
MRE11_HUMAN	Double-strand break repair protein MRE11A	MRE11A		0 (0)	0 (0)	3 (3)	1 (1)	2 (2)	0 (0)
NU188_HUMAN	Nucleoporin NUP188 homolog	NUP188		0 (0)	0 (0)	3 (3)	2 (2)	1 (1)	0 (0)
USP9Y_HUMAN	Probable ubiquitin carboxyl-terminal hydrolase FAF-Y	USP9Y		2 (2)	2 (1)	2 (2)	0 (0)	0 (0)	0 (0)
PAPS1_HUMAN	Bifunctional 3'-phosphoadenosine 5'-phosphosulfate synthase 1	PAPSS1		1 (1)	1 (1)	2 (2)	0 (0)	1 (1)	1 (1)
##AGRF5_HUMAN	--	--		1 (1)	1 (1)	1 (1)	1 (1)	1 (1)	1 (1)
TIM_HUMAN	Protein timeless homolog	TIMELESS		2 (2)	1 (1)	2 (2)	0 (0)	0 (0)	1 (1)
SPSY_HUMAN	Spermine synthase	SMS		2 (2)	1 (1)	2 (2)	0 (0)	1 (1)	0 (0)
CCAR1_HUMAN	Cell division cycle and apoptosis regulator protein 1	CCAR1		0 (0)	0 (0)	1 (1)	0 (0)	4 (3)	1 (1)
MYLK3_HUMAN	Putative myosin light chain kinase 3	MYLK3		1 (1)	1 (1)	0 (0)	2 (1)	1 (1)	1 (1)
##HOME3_HUMAN	--	--		1 (1)	1 (1)	1 (1)	1 (1)	1 (1)	1 (1)
RS30_HUMAN	40S ribosomal protein S30	FAU		2 (2)	0 (0)	0 (0)	1 (1)	2 (1)	1 (1)
##UBP19_HUMAN	--	--		2 (1)	0 (0)	1 (1)	1 (1)	1 (1)	1 (1)
COIL_HUMAN	Coilin	COIL		0 (0)	0 (0)	1 (1)	2 (2)	1 (1)	2 (2)
RAD21_HUMAN	Double-strand-break repair protein rad21 homolog	RAD21		0 (0)	1 (1)	2 (2)	2 (1)	1 (1)	0 (0)
CPNS1_HUMAN	Calpain small subunit 1	CAPNS1		0 (0)	0 (0)	1 (1)	2 (2)	2 (2)	1 (1)
COX17_HUMAN	Cytochrome c oxidase copper chaperone	COX17		0 (0)	0 (0)	1 (1)	1 (1)	1 (1)	3 (1)
BTAF1_HUMAN	TATA-binding protein-associated factor 172	BTAF1		0 (0)	0 (0)	1 (1)	3 (3)	0 (0)	2 (2)
TF3C4_HUMAN	General transcription factor 3C polypeptide 4	GTF3C4		0 (0)	1 (1)	1 (1)	3 (3)	1 (1)	0 (0)
##D6RF65_HUMAN	--	--		2 (1)	2 (1)	2 (1)	0 (0)	0 (0)	0 (0)
SLK_HUMAN	STE20-like serine/threonine-protein kinase	SLK		2 (2)	0 (0)	1 (1)	2 (2)	0 (0)	1 (1)
ACTBL_HUMAN	Beta-actin-like protein 2	ACTBL2		1 (1)	1 (1)	0 (0)	2 (2)	1 (1)	1 (1)
##HNRL1_HUMAN	--	--		1 (1)	1 (1)	0 (0)	2 (1)	1 (1)	1 (1)
TSNAX_HUMAN	Translin-associated protein X	TSNAX		0 (0)	1 (1)	1 (1)	2 (1)	1 (1)	1 (1)
THUM1_HUMAN	THUMP domain-containing protein 1	THUMPD1		0 (0)	1 (1)	0 (0)	2 (2)	2 (2)	1 (1)
VPS4A_HUMAN	Vacuolar protein sorting-associated protein 4A	VPS4A		0 (0)	0 (0)	2 (2)	1 (1)	1 (1)	2 (1)
PGTB2_HUMAN	Geranylgeranyl transferase type-2 subunit beta	RABGGTB		1 (1)	0 (0)	2 (2)	1 (1)	1 (1)	1 (1)
STK24_HUMAN	Serine/threonine-protein kinase 24	STK24		0 (0)	1 (1)	0 (0)	2 (2)	1 (1)	2 (2)
DHB12_HUMAN	Estradiol 17-beta-dehydrogenase 12	HSD17B12		0 (0)	3 (3)	0 (0)	1 (1)	2 (2)	0 (0)
PDCD6_HUMAN	Programmed cell death protein 6	PDCD6		0 (0)	1 (1)	2 (2)	0 (0)	3 (3)	0 (0)
STRBP_HUMAN	Spermatid perinuclear RNA-binding protein	STRBP		1 (1)	0 (0)	3 (1)	1 (1)	1 (1)	0 (0)
NDKB_HUMAN	Nucleoside diphosphate kinase B	NME2		0 (0)	0 (0)	0 (0)	3 (1)	2 (1)	1 (1)
D6RI06_HUMAN	Uncharacterized protein	OTUD4		2 (1)	2 (1)	2 (1)	0 (0)	0 (0)	0 (0)
PSME1_HUMAN	Proteasome activator complex subunit 1	PSME1		0 (0)	0 (0)	0 (0)	2 (2)	2 (2)	2 (2)
STT3B_HUMAN	Dolichyl-diphosphooligosaccharide--protein glycosyltransferase subunit STT3B	STT3B		1 (1)	2 (2)	1 (1)	1 (1)	0 (0)	1 (1)
GOGB1_HUMAN	Golgin subfamily B member 1	GOLGB1		1 (1)	1 (1)	1 (1)	2 (1)	1 (1)	0 (0)
NOC2L_HUMAN	Nucleolar complex protein 2 homolog	NOC2L		0 (0)	1 (1)	2 (2)	2 (2)	1 (1)	0 (0)
H7C034_HUMAN	--	--		2 (2)	0 (0)	1 (1)	1 (1)	1 (1)	1 (1)
CMS1_HUMAN	--	--		2 (2)	1 (1)	2 (2)	1 (1)	0 (0)	0 (0)
LSM4_HUMAN	U6 snRNA-associated Sm-like protein LSm4	LSM4		0 (0)	1 (1)	0 (0)	1 (1)	3 (3)	1 (1)
MPP6_HUMAN	MAGUK p55 subfamily member 6	MPP6		0 (0)	0 (0)	0 (0)	4 (4)	1 (1)	1 (1)
NCDN_HUMAN	Neurochondrin	NCDN		0 (0)	0 (0)	0 (0)	4 (4)	0 (0)	2 (2)
NELFD_HUMAN	Negative elongation factor C/D	TH1L		1 (1)	1 (1)	1 (1)	1 (1)	1 (1)	1 (1)
HDGF_HUMAN	Hepatoma-derived growth factor	HDGF		0 (0)	0 (0)	0 (0)	3 (3)	2 (1)	1 (1)
FBLL1_HUMAN	rRNA/tRNA 2'-O-methyltransferase fibrillarin-like protein 1	FBLL1		1 (1)	1 (1)	1 (1)	1 (1)	1 (1)	1 (1)
PININ_HUMAN	Pinin	PNN		0 (0)	0 (0)	0 (0)	2 (2)	3 (3)	1 (1)
OSB10_HUMAN	Oxysterol-binding protein-related protein 10	OSBPL10		0 (0)	1 (1)	1 (1)	1 (1)	2 (1)	1 (1)
SEH1_HUMAN	Nucleoporin SEH1	SEH1L		1 (1)	1 (1)	0 (0)	2 (2)	1 (1)	1 (1)
RALY_HUMAN	RNA-binding protein Raly	RALY		0 (0)	0 (0)	0 (0)	4 (3)	1 (1)	1 (1)
R39L5_HUMAN	Putative 60S ribosomal protein L39-like 5	RPL39P5		1 (1)	1 (1)	1 (1)	1 (1)	1 (1)	1 (1)
GAK_HUMAN	Cyclin-G-associated kinase	GAK		1 (1)	0 (0)	1 (1)	1 (1)	1 (1)	2 (1)
RAB15_HUMAN	Ras-related protein Rab-15	RAB15		1 (1)	1 (1)	3 (1)	1 (1)	0 (0)	0 (0)
##MSH6_HUMAN	--	--		1 (1)	1 (1)	1 (1)	1 (1)	1 (1)	1 (1)
PCP_HUMAN	Lysosomal Pro-X carboxypeptidase	PRCP		0 (0)	0 (0)	0 (0)	3 (3)	2 (2)	1 (1)
TM9S2_HUMAN	Transmembrane 9 superfamily member 2	TM9SF2		1 (1)	1 (1)	1 (1)	1 (1)	1 (1)	1 (1)
PSMG3_HUMAN	Proteasome assembly chaperone 3	PSMG3		0 (0)	1 (1)	1 (1)	1 (1)	2 (2)	1 (1)
PSMG1_HUMAN	Proteasome assembly chaperone 1	PSMG1		0 (0)	0 (0)	0 (0)	2 (1)	2 (1)	2 (1)
RL3L_HUMAN	60S ribosomal protein L3-like	RPL3L		1 (1)	1 (1)	1 (1)	1 (1)	1 (1)	1 (1)
THOC3_HUMAN	THO complex subunit 3	THOC3		0 (0)	0 (0)	1 (1)	2 (2)	2 (2)	1 (1)
ERH_HUMAN	Enhancer of rudimentary homolog	ERH		1 (1)	1 (1)	2 (2)	1 (1)	1 (1)	0 (0)
G5E9Q6_HUMAN	Profilin 2, isoform CRA_d	PFN2		0 (0)	0 (0)	0 (0)	2 (2)	3 (3)	1 (1)
TMPSD_HUMAN	Transmembrane protease serine 13	TMPRSS13		0 (0)	1 (1)	1 (1)	1 (1)	1 (1)	1 (1)
SBDS_HUMAN	Ribosome maturation protein SBDS	SBDS		1 (1)	1 (1)	0 (0)	2 (2)	0 (0)	1 (1)
AL1A1_HUMAN	Retinal dehydrogenase 1	ALDH1A1		0 (0)	0 (0)	1 (1)	2 (2)	0 (0)	2 (2)
ACOT9_HUMAN	Acyl-coenzyme A thioesterase 9, mitochondrial	ACOT9		0 (0)	0 (0)	1 (1)	2 (1)	1 (1)	1 (1)
KT3K_HUMAN	Ketosamine-3-kinase	FN3KRP		0 (0)	1 (1)	1 (1)	1 (1)	1 (1)	1 (1)
PAAF1_HUMAN	Proteasomal ATPase-associated factor 1	PAAF1		1 (1)	0 (0)	1 (1)	1 (1)	2 (1)	0 (0)
P5CR1_HUMAN	Pyrroline-5-carboxylate reductase 1, mitochondrial	PYCR1		1 (1)	1 (1)	0 (0)	1 (1)	1 (1)	1 (1)
##CI084_HUMAN	--	--		1 (1)	0 (0)	1 (1)	1 (1)	1 (1)	1 (1)
TCF25_HUMAN	Transcription factor 25	TCF25		0 (0)	0 (0)	2 (2)	0 (0)	2 (2)	1 (1)
GMPPA_HUMAN	Mannose-1-phosphate guanyltransferase alpha	GMPPA		0 (0)	0 (0)	0 (0)	2 (1)	2 (1)	1 (1)
##KMT2D_HUMAN	--	--		0 (0)	1 (1)	1 (1)	1 (1)	1 (1)	1 (1)
TTC27_HUMAN	Tetratricopeptide repeat protein 27	TTC27		0 (0)	1 (1)	1 (1)	2 (2)	0 (0)	1 (1)
MRRP1_HUMAN	Mitochondrial ribonuclease P protein 1	RG9MTD1		0 (0)	0 (0)	0 (0)	2 (2)	3 (3)	0 (0)
UBA5_HUMAN	Ubiquitin-like modifier-activating enzyme 5	UBA5		0 (0)	0 (0)	2 (2)	0 (0)	2 (2)	1 (1)
DDX23_HUMAN	Probable ATP-dependent RNA helicase DDX23	DDX23		0 (0)	0 (0)	0 (0)	1 (1)	4 (4)	0 (0)
TTI1_HUMAN	TEL2-interacting protein 1 homolog	TTI1		0 (0)	0 (0)	2 (2)	1 (1)	1 (1)	1 (1)
RBM12_HUMAN	RNA-binding protein 12	RBM12		1 (1)	0 (0)	0 (0)	1 (1)	3 (2)	0 (0)
BCLF1_HUMAN	Bcl-2-associated transcription factor 1	BCLAF1		0 (0)	0 (0)	1 (1)	0 (0)	3 (3)	1 (1)
SMCA1_HUMAN	Probable global transcription activator SNF2L1	SMARCA1		0 (0)	2 (2)	2 (2)	1 (1)	0 (0)	0 (0)
CSK2B_HUMAN	Casein kinase II subunit beta	CSNK2B		0 (0)	0 (0)	0 (0)	1 (1)	3 (3)	1 (1)
##PAPOB_HUMAN	--	--		1 (1)	1 (1)	1 (1)	0 (0)	1 (1)	1 (1)
KRT82_HUMAN	Keratin, type II cuticular Hb2	KRT82		1 (1)	0 (0)	0 (0)	0 (0)	4 (4)	0 (0)
L0R5A1_HUMAN	--	--		1 (1)	0 (0)	1 (1)	1 (1)	1 (1)	1 (1)
STK26_HUMAN	--	--		0 (0)	1 (1)	1 (1)	0 (0)	1 (1)	2 (2)
MYO1C_HUMAN	Myosin-Ic	MYO1C		0 (0)	0 (0)	0 (0)	1 (1)	2 (2)	2 (2)
RAB8A_HUMAN	Ras-related protein Rab-8A	RAB8A		0 (0)	2 (2)	2 (2)	0 (0)	0 (0)	1 (1)
FERM1_HUMAN	Fermitin family homolog 1	FERMT1		1 (1)	1 (1)	0 (0)	1 (1)	1 (1)	1 (1)
LMAN2_HUMAN	Vesicular integral-membrane protein VIP36	LMAN2		1 (1)	2 (1)	1 (1)	0 (0)	1 (1)	0 (0)
MTA1_HUMAN	Metastasis-associated protein MTA1	MTA1		0 (0)	1 (1)	1 (1)	1 (1)	1 (1)	1 (1)
FKBP5_HUMAN	Peptidyl-prolyl cis-trans isomerase FKBP5	FKBP5		1 (1)	0 (0)	1 (1)	1 (1)	1 (1)	1 (1)
##Q96LZ5_HUMAN	--	--		1 (1)	1 (1)	1 (1)	1 (1)	1 (1)	0 (0)
LAS1L_HUMAN	Protein LAS1 homolog	LAS1L		0 (0)	0 (0)	0 (0)	1 (1)	3 (3)	1 (1)
YTDC2_HUMAN	Probable ATP-dependent RNA helicase YTHDC2	YTHDC2		0 (0)	2 (1)	1 (1)	0 (0)	0 (0)	2 (2)
CBPC1_HUMAN	Cytosolic carboxypeptidase 1	AGTPBP1		0 (0)	0 (0)	1 (1)	2 (1)	1 (1)	1 (1)
ARI1_HUMAN	E3 ubiquitin-protein ligase ARIH1	ARIH1		1 (1)	0 (0)	1 (1)	2 (1)	0 (0)	1 (1)
GSH0_HUMAN	Glutamate--cysteine ligase regulatory subunit	GCLM		0 (0)	0 (0)	0 (0)	2 (2)	2 (1)	1 (1)
AK1BF_HUMAN	Aldo-keto reductase family 1 member B15	AKR1B15		1 (1)	1 (1)	1 (1)	1 (1)	0 (0)	1 (1)
KIF2C_HUMAN	Kinesin-like protein KIF2C	KIF2C		0 (0)	0 (0)	0 (0)	1 (1)	2 (2)	2 (2)
ALMS1_HUMAN	Alstrom syndrome protein 1	ALMS1		1 (1)	1 (1)	2 (1)	1 (1)	0 (0)	0 (0)
ARC1B_HUMAN	Actin-related protein 2/3 complex subunit 1B	ARPC1B		0 (0)	1 (1)	1 (1)	1 (1)	1 (1)	1 (1)
GNA1_HUMAN	Glucosamine 6-phosphate N-acetyltransferase	GNPNAT1		1 (1)	1 (1)	0 (0)	1 (1)	1 (1)	1 (1)
OGT1_HUMAN	UDP-N-acetylglucosamine--peptide N-acetylglucosaminyltransferase 110 kDa subunit	OGT		0 (0)	0 (0)	0 (0)	0 (0)	3 (3)	2 (2)
DICER_HUMAN	Endoribonuclease Dicer	DICER1		0 (0)	1 (1)	1 (1)	0 (0)	3 (3)	0 (0)
GNA12_HUMAN	Guanine nucleotide-binding protein subunit alpha-12	GNA12		1 (1)	0 (0)	1 (1)	1 (1)	1 (1)	1 (1)
APC5_HUMAN	Anaphase-promoting complex subunit 5	ANAPC5		0 (0)	1 (1)	1 (1)	1 (1)	1 (1)	1 (1)
ANKE1_HUMAN	--	--		0 (0)	1 (1)	1 (1)	1 (1)	1 (1)	1 (1)
WDR44_HUMAN	WD repeat-containing protein 44	WDR44		0 (0)	1 (1)	0 (0)	0 (0)	3 (3)	1 (1)
RBGP1_HUMAN	Rab GTPase-activating protein 1	RABGAP1		0 (0)	0 (0)	0 (0)	3 (1)	1 (1)	1 (1)
IMA4_HUMAN	Importin subunit alpha-4	KPNA4		0 (0)	0 (0)	2 (2)	0 (0)	1 (1)	2 (2)
SPB4_HUMAN	Serpin B4	SERPINB4		0 (0)	0 (0)	5 (4)	0 (0)	0 (0)	0 (0)
BCL3_HUMAN	B-cell lymphoma 3 protein	BCL3		0 (0)	1 (1)	1 (1)	1 (1)	1 (1)	1 (1)
BGAL_HUMAN	Beta-galactosidase	GLB1		0 (0)	0 (0)	2 (2)	1 (1)	2 (2)	0 (0)
YIPF5_HUMAN	Protein YIPF5	YIPF5		2 (2)	0 (0)	1 (1)	0 (0)	2 (2)	0 (0)
CATC_HUMAN	Dipeptidyl peptidase 1	CTSC		0 (0)	1 (1)	1 (1)	1 (1)	1 (1)	1 (1)
CDK4_HUMAN	Cyclin-dependent kinase 4	CDK4		0 (0)	0 (0)	0 (0)	2 (1)	2 (2)	1 (1)
CDK6_HUMAN	Cyclin-dependent kinase 6	CDK6		0 (0)	1 (1)	0 (0)	1 (1)	2 (2)	1 (1)
##FCRL2_HUMAN	--	--		1 (1)	1 (1)	1 (1)	1 (1)	1 (1)	0 (0)
RPOM_HUMAN	DNA-directed RNA polymerase, mitochondrial	POLRMT		0 (0)	0 (0)	0 (0)	3 (3)	1 (1)	1 (1)
##S1PR3_HUMAN	--	--		1 (1)	2 (1)	2 (1)	0 (0)	0 (0)	0 (0)
TWF2_HUMAN	Twinfilin-2	TWF2		0 (0)	0 (0)	0 (0)	3 (3)	1 (1)	1 (1)
KCRS_HUMAN	Creatine kinase S-type, mitochondrial	CKMT2		0 (0)	0 (0)	2 (2)	1 (1)	2 (2)	0 (0)
GDS1_HUMAN	Rap1 GTPase-GDP dissociation stimulator 1	RAP1GDS1		1 (1)	1 (1)	0 (0)	1 (1)	1 (1)	1 (1)
##4ET_HUMAN	--	--		1 (1)	1 (1)	1 (1)	1 (1)	1 (1)	0 (0)
GBB1_HUMAN	Guanine nucleotide-binding protein G(I)/G(S)/G(T) subunit beta-1	GNB1		1 (1)	1 (1)	1 (1)	1 (1)	0 (0)	1 (1)
##POLS2_HUMAN	--	--		0 (0)	1 (1)	1 (1)	1 (1)	1 (1)	1 (1)
RT02_HUMAN	28S ribosomal protein S2, mitochondrial	MRPS2		0 (0)	0 (0)	2 (2)	0 (0)	2 (2)	1 (1)
##SENP2_HUMAN	--	--		1 (1)	0 (0)	2 (1)	1 (1)	1 (1)	0 (0)
AAR2_HUMAN	--	--		1 (1)	1 (1)	0 (0)	1 (1)	1 (1)	1 (1)
##GFPT2_HUMAN	--	--		1 (1)	1 (1)	0 (0)	1 (1)	2 (1)	0 (0)
H0YA27_HUMAN	--	--		2 (1)	1 (1)	1 (1)	0 (0)	1 (1)	0 (0)
SEC13_HUMAN	Protein SEC13 homolog	SEC13		2 (2)	2 (1)	1 (1)	0 (0)	0 (0)	0 (0)
OFUT1_HUMAN	GDP-fucose protein O-fucosyltransferase 1	POFUT1		1 (1)	0 (0)	0 (0)	1 (1)	2 (1)	1 (1)
RPA49_HUMAN	DNA-directed RNA polymerase I subunit RPA49	POLR1E		0 (0)	0 (0)	2 (2)	2 (2)	1 (1)	0 (0)
NU107_HUMAN	Nuclear pore complex protein Nup107	NUP107		0 (0)	0 (0)	2 (2)	2 (2)	0 (0)	1 (1)
PERI_HUMAN	Peripherin	PRPH		1 (1)	0 (0)	0 (0)	2 (1)	1 (1)	1 (1)
SYLM_HUMAN	Probable leucyl-tRNA synthetase, mitochondrial	LARS2		2 (2)	0 (0)	1 (1)	2 (2)	0 (0)	0 (0)
ALDOC_HUMAN	Fructose-bisphosphate aldolase C	ALDOC		0 (0)	1 (1)	2 (1)	0 (0)	1 (1)	1 (1)
FCL_HUMAN	GDP-L-fucose synthase	TSTA3		2 (2)	1 (1)	0 (0)	0 (0)	1 (1)	1 (1)
P4R3A_HUMAN	Serine/threonine-protein phosphatase 4 regulatory subunit 3A	SMEK1		0 (0)	0 (0)	2 (2)	1 (1)	1 (1)	1 (1)
RHG17_HUMAN	Rho GTPase-activating protein 17	ARHGAP17		0 (0)	0 (0)	2 (2)	1 (1)	1 (1)	1 (1)
NIPS2_HUMAN	Protein NipSnap homolog 2	GBAS		0 (0)	2 (2)	1 (1)	0 (0)	2 (2)	0 (0)
PRP4_HUMAN	U4/U6 small nuclear ribonucleoprotein Prp4	PRPF4		0 (0)	0 (0)	0 (0)	0 (0)	2 (2)	3 (3)
##HCDH_HUMAN	--	--		1 (1)	1 (1)	0 (0)	1 (1)	1 (1)	1 (1)
KTHY_HUMAN	Thymidylate kinase	DTYMK		0 (0)	2 (2)	0 (0)	0 (0)	2 (2)	1 (1)
CTL2_HUMAN	Choline transporter-like protein 2	SLC44A2		1 (1)	2 (1)	2 (1)	0 (0)	0 (0)	0 (0)
PI4KA_HUMAN	Phosphatidylinositol 4-kinase alpha	PI4KA		0 (0)	0 (0)	0 (0)	1 (1)	2 (2)	2 (2)
P53_HUMAN	Cellular tumor antigen p53	TP53		0 (0)	0 (0)	1 (1)	2 (1)	1 (1)	1 (1)
EXOC5_HUMAN	Exocyst complex component 5	EXOC5		1 (1)	0 (0)	3 (3)	1 (1)	0 (0)	0 (0)
PDLI1_HUMAN	PDZ and LIM domain protein 1	PDLIM1		0 (0)	0 (0)	1 (1)	2 (2)	1 (1)	1 (1)
LAMP1_HUMAN	Lysosome-associated membrane glycoprotein 1	LAMP1		1 (1)	0 (0)	1 (1)	2 (2)	0 (0)	1 (1)
RFA2_HUMAN	Replication protein A 32 kDa subunit	RPA2		0 (0)	1 (1)	0 (0)	0 (0)	3 (1)	1 (1)
ATPK_HUMAN	ATP synthase subunit f, mitochondrial	ATP5J2		2 (2)	0 (0)	1 (1)	1 (1)	0 (0)	1 (1)
NUP85_HUMAN	Nuclear pore complex protein Nup85	NUP85		2 (2)	1 (1)	0 (0)	1 (1)	0 (0)	1 (1)
PKHG4_HUMAN	Puratrophin-1	PLEKHG4		0 (0)	0 (0)	1 (1)	1 (1)	1 (1)	2 (1)
ATG4B_HUMAN	Cysteine protease ATG4B	ATG4B		2 (2)	0 (0)	0 (0)	0 (0)	2 (2)	1 (1)
EXOS7_HUMAN	Exosome complex component RRP42	EXOSC7		1 (1)	0 (0)	1 (1)	0 (0)	3 (3)	0 (0)
F151A_HUMAN	Protein FAM151A	FAM151A		1 (1)	0 (0)	1 (1)	1 (1)	1 (1)	1 (1)
NELFA_HUMAN	Negative elongation factor A	WHSC2		0 (0)	0 (0)	1 (1)	0 (0)	4 (3)	0 (0)
MPU1_HUMAN	Mannose-P-dolichol utilization defect 1 protein	MPDU1		1 (1)	2 (2)	0 (0)	1 (1)	0 (0)	1 (1)
SYYM_HUMAN	Tyrosyl-tRNA synthetase, mitochondrial	YARS2		1 (1)	0 (0)	1 (1)	2 (2)	1 (1)	0 (0)
RPC3_HUMAN	DNA-directed RNA polymerase III subunit RPC3	POLR3C		0 (0)	1 (1)	1 (1)	2 (1)	1 (1)	0 (0)
TBB4B_HUMAN	Tubulin beta-4B chain	TUBB4B		1 (1)	0 (0)	1 (1)	1 (1)	1 (1)	1 (1)
XRN1_HUMAN	5'-3' exoribonuclease 1	XRN1		1 (1)	0 (0)	0 (0)	3 (3)	0 (0)	1 (1)
NSF_HUMAN	Vesicle-fusing ATPase	NSF		2 (2)	0 (0)	1 (1)	2 (2)	0 (0)	0 (0)
MOGS_HUMAN	Mannosyl-oligosaccharide glucosidase	MOGS		0 (0)	1 (1)	0 (0)	2 (1)	1 (1)	1 (1)
SUCB2_HUMAN	Succinyl-CoA ligase [GDP-forming] subunit beta, mitochondrial	SUCLG2		0 (0)	0 (0)	0 (0)	1 (1)	1 (1)	3 (2)
D6RD18_HUMAN	Uncharacterized protein	HNRNPAB		1 (1)	0 (0)	0 (0)	1 (1)	1 (1)	2 (1)
DC1L1_HUMAN	Cytoplasmic dynein 1 light intermediate chain 1	DYNC1LI1		1 (1)	0 (0)	1 (1)	1 (1)	1 (1)	1 (1)
DYN3_HUMAN	Dynamin-3	DNM3		1 (1)	0 (0)	1 (1)	1 (1)	1 (1)	1 (1)
SMRC1_HUMAN	SWI/SNF complex subunit SMARCC1	SMARCC1		0 (0)	0 (0)	1 (1)	0 (0)	2 (2)	2 (2)
PRP16_HUMAN	Pre-mRNA-splicing factor ATP-dependent RNA helicase PRP16	DHX38		2 (1)	1 (1)	0 (0)	0 (0)	0 (0)	2 (1)
SMCA2_HUMAN	Probable global transcription activator SNF2L2	SMARCA2		0 (0)	0 (0)	1 (1)	3 (2)	0 (0)	1 (1)
TR150_HUMAN	Thyroid hormone receptor-associated protein 3	THRAP3		1 (1)	0 (0)	1 (1)	1 (1)	2 (2)	0 (0)
STAU1_HUMAN	Double-stranded RNA-binding protein Staufen homolog 1	STAU1		0 (0)	0 (0)	1 (1)	1 (1)	1 (1)	2 (2)
MGST3_HUMAN	Microsomal glutathione S-transferase 3	MGST3		1 (1)	2 (2)	1 (1)	0 (0)	1 (1)	0 (0)
TLE3_HUMAN	Transducin-like enhancer protein 3	TLE3		1 (1)	1 (1)	1 (1)	0 (0)	2 (1)	0 (0)
QCR2_HUMAN	Cytochrome b-c1 complex subunit 2, mitochondrial	UQCRC2		0 (0)	0 (0)	0 (0)	2 (2)	1 (1)	2 (2)
SUGP2_HUMAN	SURP and G-patch domain-containing protein 2	SUGP2		0 (0)	0 (0)	1 (1)	1 (1)	1 (1)	2 (2)
LARP7_HUMAN	La-related protein 7	LARP7		1 (1)	0 (0)	0 (0)	1 (1)	3 (3)	0 (0)
PTRD1_HUMAN	Putative peptidyl-tRNA hydrolase PTRHD1	PTRHD1		1 (1)	1 (1)	0 (0)	1 (1)	1 (1)	1 (1)
CG050_HUMAN	Uncharacterized protein C7orf50	C7orf50		2 (1)	0 (0)	2 (1)	0 (0)	1 (1)	0 (0)
OTUL_HUMAN	--	--		2 (2)	2 (2)	1 (1)	0 (0)	0 (0)	0 (0)
DCD_HUMAN	Dermcidin	DCD		1 (1)	1 (1)	1 (1)	0 (0)	1 (1)	1 (1)
UK114_HUMAN	Ribonuclease UK114	HRSP12		1 (1)	0 (0)	1 (1)	1 (1)	1 (1)	1 (1)
RFA3_HUMAN	Replication protein A 14 kDa subunit	RPA3		0 (0)	0 (0)	1 (1)	2 (2)	1 (1)	1 (1)
HDGR2_HUMAN	Hepatoma-derived growth factor-related protein 2	HDGFRP2		0 (0)	1 (1)	1 (1)	0 (0)	3 (2)	0 (0)
HIKES_HUMAN	--	--		0 (0)	1 (1)	1 (1)	0 (0)	2 (2)	1 (1)
THG1_HUMAN	Probable tRNA(His) guanylyltransferase	THG1L		1 (1)	0 (0)	1 (1)	1 (1)	1 (1)	1 (1)
IDH3B_HUMAN	Isocitrate dehydrogenase [NAD] subunit beta, mitochondrial	IDH3B		1 (1)	1 (1)	1 (1)	2 (2)	0 (0)	0 (0)
PSPC1_HUMAN	Paraspeckle component 1	PSPC1		1 (1)	0 (0)	0 (0)	1 (1)	2 (2)	1 (1)
MINA_HUMAN	MYC-induced nuclear antigen	MINA		0 (0)	0 (0)	1 (1)	2 (2)	1 (1)	1 (1)
NOLC1_HUMAN	Nucleolar and coiled-body phosphoprotein 1	NOLC1		0 (0)	0 (0)	0 (0)	1 (1)	3 (3)	1 (1)
A2MG_HUMAN	Alpha-2-macroglobulin	A2M		0 (0)	0 (0)	0 (0)	3 (3)	1 (1)	1 (1)
KAT3_HUMAN	Kynurenine--oxoglutarate transaminase 3	CCBL2		2 (2)	0 (0)	1 (1)	0 (0)	1 (1)	1 (1)
TRRAP_HUMAN	Transformation/transcription domain-associated protein	TRRAP		0 (0)	0 (0)	0 (0)	2 (2)	2 (2)	1 (1)
DPOD2_HUMAN	DNA polymerase delta subunit 2	POLD2		0 (0)	0 (0)	1 (1)	1 (1)	1 (1)	2 (2)
CB39L_HUMAN	Calcium-binding protein 39-like	CAB39L		1 (1)	1 (1)	1 (1)	2 (1)	0 (0)	0 (0)
PPAC_HUMAN	Low molecular weight phosphotyrosine protein phosphatase	ACP1		1 (1)	0 (0)	1 (1)	1 (1)	1 (1)	1 (1)
EPIPL_HUMAN	Epiplakin	EPPK1		0 (0)	0 (0)	1 (1)	1 (1)	1 (1)	2 (2)
CTR1_HUMAN	High affinity cationic amino acid transporter 1	SLC7A1		0 (0)	2 (2)	2 (2)	1 (1)	0 (0)	0 (0)
ENOPH_HUMAN	Enolase-phosphatase E1	ENOPH1		0 (0)	0 (0)	1 (1)	1 (1)	2 (2)	1 (1)
SYNM_HUMAN	Probable asparaginyl-tRNA synthetase, mitochondrial	NARS2		1 (1)	1 (1)	0 (0)	1 (1)	1 (1)	1 (1)
BSPRY_HUMAN	B box and SPRY domain-containing protein	BSPRY		1 (1)	0 (0)	1 (1)	1 (1)	1 (1)	1 (1)
PNO1_HUMAN	RNA-binding protein PNO1	PNO1		1 (1)	1 (1)	2 (1)	1 (1)	0 (0)	0 (0)
TMCO1_HUMAN	Transmembrane and coiled-coil domain-containing protein 1	TMCO1		1 (1)	3 (2)	1 (1)	0 (0)	0 (0)	0 (0)
SNR40_HUMAN	U5 small nuclear ribonucleoprotein 40 kDa protein	SNRNP40		1 (1)	0 (0)	2 (2)	1 (1)	1 (1)	0 (0)
B3KS36_HUMAN	cDNA FLJ35376 fis, clone SKMUS2004044, highly similar to Homo sapiens ribosomal protein L3 (RPL3), transcript variant 2, mRNA	--		1 (1)	1 (1)	0 (0)	1 (1)	1 (1)	1 (1)
CTNA1_HUMAN	Catenin alpha-1	CTNNA1		0 (0)	0 (0)	1 (1)	2 (1)	0 (0)	2 (2)
KTAP2_HUMAN	Keratinocyte-associated protein 2	KRTCAP2		0 (0)	2 (1)	2 (1)	1 (1)	0 (0)	0 (0)
SNRPA_HUMAN	U1 small nuclear ribonucleoprotein A	SNRPA		1 (1)	1 (1)	0 (0)	1 (1)	1 (1)	1 (1)
DJC10_HUMAN	DnaJ homolog subfamily C member 10	DNAJC10		0 (0)	0 (0)	1 (1)	1 (1)	2 (1)	1 (1)
SPB1_HUMAN	--	--		0 (0)	1 (1)	0 (0)	2 (2)	1 (1)	1 (1)
PLIN3_HUMAN	Perilipin-3	PLIN3		1 (1)	1 (1)	1 (1)	1 (1)	1 (1)	0 (0)
ETUD1_HUMAN	Elongation factor Tu GTP-binding domain-containing protein 1	EFTUD1		0 (0)	0 (0)	1 (1)	2 (2)	1 (1)	1 (1)
DCNL5_HUMAN	DCN1-like protein 5	DCUN1D5		0 (0)	2 (2)	0 (0)	1 (1)	2 (2)	0 (0)
Q8N7Q0_HUMAN	Putative uncharacterized protein FLJ40504	FLJ40504		1 (1)	2 (1)	2 (1)	0 (0)	0 (0)	0 (0)
RAB13_HUMAN	Ras-related protein Rab-13	RAB13		2 (2)	1 (1)	1 (1)	1 (1)	0 (0)	0 (0)
F8W7C6_HUMAN	Uncharacterized protein	RPL10		1 (1)	1 (1)	2 (1)	0 (0)	1 (1)	0 (0)
COPZ1_HUMAN	Coatomer subunit zeta-1	COPZ1		1 (1)	0 (0)	1 (1)	1 (1)	2 (2)	0 (0)
PPIL4_HUMAN	Peptidyl-prolyl cis-trans isomerase-like 4	PPIL4		0 (0)	1 (1)	1 (1)	1 (1)	1 (1)	1 (1)
S23IP_HUMAN	SEC23-interacting protein	SEC23IP		0 (0)	0 (0)	0 (0)	2 (2)	2 (2)	1 (1)
COX2_HUMAN	Cytochrome c oxidase subunit 2	MT-CO2		1 (1)	0 (0)	1 (1)	1 (1)	1 (1)	1 (1)
LRWD1_HUMAN	Leucine-rich repeat and WD repeat-containing protein 1	LRWD1		1 (1)	1 (1)	1 (1)	1 (1)	0 (0)	1 (1)
SPS1_HUMAN	Selenide, water dikinase 1	SEPHS1		1 (1)	1 (1)	1 (1)	0 (0)	1 (1)	1 (1)
FIS1_HUMAN	Mitochondrial fission 1 protein	FIS1		0 (0)	0 (0)	1 (1)	0 (0)	2 (1)	2 (1)
MAGD2_HUMAN	Melanoma-associated antigen D2	MAGED2		0 (0)	0 (0)	0 (0)	1 (1)	2 (2)	2 (2)
INO1_HUMAN	Inositol-3-phosphate synthase 1	ISYNA1		1 (1)	0 (0)	1 (1)	0 (0)	0 (0)	3 (2)
EXOC3_HUMAN	Exocyst complex component 3	EXOC3		0 (0)	0 (0)	1 (1)	2 (2)	1 (1)	1 (1)
CIAO1_HUMAN	Probable cytosolic iron-sulfur protein assembly protein CIAO1	CIAO1		1 (1)	0 (0)	1 (1)	1 (1)	1 (1)	1 (1)
FABP5_HUMAN	Fatty acid-binding protein, epidermal	FABP5		0 (0)	0 (0)	1 (1)	1 (1)	2 (2)	1 (1)
PCKGC_HUMAN	Phosphoenolpyruvate carboxykinase, cytosolic [GTP]	PCK1		0 (0)	1 (1)	1 (1)	1 (1)	1 (1)	0 (0)
TBL2_HUMAN	Transducin beta-like protein 2	TBL2		0 (0)	1 (1)	2 (2)	0 (0)	1 (1)	0 (0)
RBM4_HUMAN	RNA-binding protein 4	RBM4		0 (0)	1 (1)	0 (0)	0 (0)	2 (2)	1 (1)
RBMX_HUMAN	--	--		0 (0)	0 (0)	0 (0)	0 (0)	3 (3)	1 (1)
SSUH2_HUMAN	--	--		0 (0)	1 (1)	1 (1)	0 (0)	1 (1)	1 (1)
RBM14_HUMAN	RNA-binding protein 14	RBM14		0 (0)	1 (1)	0 (0)	1 (1)	2 (2)	0 (0)
PPT1_HUMAN	Palmitoyl-protein thioesterase 1	PPT1		0 (0)	1 (1)	0 (0)	1 (1)	0 (0)	2 (1)
SNX5_HUMAN	Sorting nexin-5	SNX5		0 (0)	0 (0)	0 (0)	1 (1)	1 (1)	2 (2)
RENT2_HUMAN	Regulator of nonsense transcripts 2	UPF2		0 (0)	1 (1)	0 (0)	1 (1)	1 (1)	1 (1)
SF01_HUMAN	Splicing factor 1	SF1		0 (0)	1 (1)	0 (0)	0 (0)	1 (1)	2 (1)
NOL9_HUMAN	Polynucleotide 5'-hydroxyl-kinase NOL9	NOL9		0 (0)	1 (1)	1 (1)	0 (0)	0 (0)	2 (2)
TMTC3_HUMAN	Transmembrane and TPR repeat-containing protein 3	TMTC3		0 (0)	1 (1)	0 (0)	0 (0)	2 (1)	1 (1)
IF1AX_HUMAN	Eukaryotic translation initiation factor 1A, X-chromosomal	EIF1AX		0 (0)	0 (0)	0 (0)	1 (1)	2 (2)	1 (1)
SIAS_HUMAN	Sialic acid synthase	NANS		0 (0)	1 (1)	0 (0)	1 (1)	2 (2)	0 (0)
SGTA_HUMAN	Small glutamine-rich tetratricopeptide repeat-containing protein alpha	SGTA		0 (0)	0 (0)	0 (0)	1 (1)	1 (1)	2 (2)
NOL7_HUMAN	Nucleolar protein 7	NOL7		0 (0)	0 (0)	0 (0)	0 (0)	4 (3)	0 (0)
ORC3_HUMAN	Origin recognition complex subunit 3	ORC3		0 (0)	1 (1)	2 (2)	0 (0)	0 (0)	1 (1)
NMD3_HUMAN	60S ribosomal export protein NMD3	NMD3		0 (0)	1 (1)	0 (0)	1 (1)	1 (1)	1 (1)
NUFP2_HUMAN	Nuclear fragile X mental retardation-interacting protein 2	NUFIP2		0 (0)	0 (0)	0 (0)	0 (0)	4 (3)	0 (0)
C7DJS2_HUMAN	Glutathione S-transferase pi	GSTP1		0 (0)	0 (0)	0 (0)	1 (1)	2 (1)	1 (1)
SRS11_HUMAN	Serine/arginine-rich splicing factor 11	SRSF11		0 (0)	0 (0)	1 (1)	0 (0)	2 (2)	1 (1)
SPTB1_HUMAN	Spectrin beta chain, erythrocyte	SPTB		0 (0)	0 (0)	1 (1)	1 (1)	1 (1)	1 (1)
SOAT1_HUMAN	Sterol O-acyltransferase 1	SOAT1		0 (0)	0 (0)	1 (1)	1 (1)	0 (0)	2 (2)
TBL1X_HUMAN	F-box-like/WD repeat-containing protein TBL1X	TBL1X		0 (0)	0 (0)	1 (1)	1 (1)	1 (1)	1 (1)
PGP_HUMAN	Phosphoglycolate phosphatase	PGP		0 (0)	0 (0)	0 (0)	1 (1)	2 (2)	1 (1)
VAT1_HUMAN	Synaptic vesicle membrane protein VAT-1 homolog	VAT1		0 (0)	0 (0)	1 (1)	1 (1)	2 (1)	0 (0)
TTC38_HUMAN	Tetratricopeptide repeat protein 38	TTC38		0 (0)	0 (0)	1 (1)	1 (1)	2 (1)	0 (0)
PDCD5_HUMAN	Programmed cell death protein 5	PDCD5		0 (0)	0 (0)	0 (0)	1 (1)	2 (2)	1 (1)
SMN_HUMAN	Survival motor neuron protein	SMN1		0 (0)	0 (0)	1 (1)	1 (1)	0 (0)	2 (1)
SCRN3_HUMAN	Secernin-3	SCRN3		0 (0)	0 (0)	1 (1)	0 (0)	1 (1)	2 (1)
PR40A_HUMAN	Pre-mRNA-processing factor 40 homolog A	PRPF40A		0 (0)	0 (0)	1 (1)	0 (0)	2 (2)	1 (1)
PDS5B_HUMAN	Sister chromatid cohesion protein PDS5 homolog B	PDS5B		0 (0)	0 (0)	1 (1)	1 (1)	1 (1)	1 (1)
NIF3L_HUMAN	NIF3-like protein 1	NIF3L1		0 (0)	0 (0)	1 (1)	2 (2)	0 (0)	1 (1)
PWP2_HUMAN	Periodic tryptophan protein 2 homolog	PWP2		0 (0)	0 (0)	1 (1)	1 (1)	0 (0)	2 (2)
RABL6_HUMAN	--	--		0 (0)	0 (0)	1 (1)	0 (0)	3 (3)	0 (0)
SAR1A_HUMAN	GTP-binding protein SAR1a	SAR1A		0 (0)	0 (0)	1 (1)	0 (0)	3 (1)	0 (0)
RTN4_HUMAN	Reticulon-4	RTN4		0 (0)	0 (0)	1 (1)	1 (1)	2 (2)	0 (0)
ROCK1_HUMAN	Rho-associated protein kinase 1	ROCK1		0 (0)	0 (0)	1 (1)	1 (1)	1 (1)	1 (1)
SYRM_HUMAN	Probable arginyl-tRNA synthetase, mitochondrial	RARS2		0 (0)	0 (0)	0 (0)	1 (1)	1 (1)	2 (1)
MYDGF_HUMAN	--	--		2 (2)	1 (1)	1 (1)	0 (0)	0 (0)	0 (0)
ZZEF1_HUMAN	Zinc finger ZZ-type and EF-hand domain-containing protein 1	ZZEF1		0 (0)	0 (0)	0 (0)	3 (3)	0 (0)	1 (1)
STPAP_HUMAN	Speckle targeted PIP5K1A-regulated poly(A) polymerase	TUT1		0 (0)	0 (0)	0 (0)	3 (2)	0 (0)	1 (1)
SH3G1_HUMAN	Endophilin-A2	SH3GL1		0 (0)	0 (0)	0 (0)	3 (2)	0 (0)	1 (1)
CDC73_HUMAN	Parafibromin	CDC73		0 (0)	0 (0)	0 (0)	2 (2)	1 (1)	1 (1)
CLAP1_HUMAN	CLIP-associating protein 1	CLASP1		0 (0)	0 (0)	0 (0)	2 (2)	1 (1)	1 (1)
HLTF_HUMAN	Helicase-like transcription factor	HLTF		0 (0)	0 (0)	0 (0)	2 (2)	1 (1)	1 (1)
NC2A_HUMAN	Dr1-associated corepressor	DRAP1		0 (0)	0 (0)	0 (0)	1 (1)	2 (1)	1 (1)
GNL3L_HUMAN	Guanine nucleotide-binding protein-like 3-like protein	GNL3L		0 (0)	0 (0)	0 (0)	2 (2)	2 (2)	0 (0)
LRRF1_HUMAN	Leucine-rich repeat flightless-interacting protein 1	LRRFIP1		0 (0)	0 (0)	0 (0)	2 (2)	1 (1)	1 (1)
RAB21_HUMAN	Ras-related protein Rab-21	RAB21		0 (0)	0 (0)	0 (0)	3 (3)	0 (0)	1 (1)
D3VVH3_HUMAN	Ataxin 3 variant an	ATXN3		2 (1)	1 (1)	1 (1)	0 (0)	0 (0)	0 (0)
UBE2K_HUMAN	Ubiquitin-conjugating enzyme E2 K	UBE2K		0 (0)	0 (0)	0 (0)	1 (1)	2 (2)	1 (1)
MMTA2_HUMAN	Multiple myeloma tumor-associated protein 2	MMTAG2		2 (1)	0 (0)	1 (1)	0 (0)	0 (0)	1 (1)
PQBP1_HUMAN	Polyglutamine-binding protein 1	PQBP1		0 (0)	0 (0)	0 (0)	2 (2)	1 (1)	1 (1)
PDXD1_HUMAN	Pyridoxal-dependent decarboxylase domain-containing protein 1	PDXDC1		0 (0)	0 (0)	0 (0)	2 (1)	1 (1)	1 (1)
PAPOA_HUMAN	Poly(A) polymerase alpha	PAPOLA		0 (0)	0 (0)	0 (0)	3 (3)	0 (0)	1 (1)
MTA3_HUMAN	Metastasis-associated protein MTA3	MTA3		0 (0)	0 (0)	0 (0)	2 (2)	2 (2)	0 (0)
MTDC_HUMAN	Bifunctional methylenetetrahydrofolate dehydrogenase/cyclohydrolase, mitochondrial	MTHFD2		0 (0)	0 (0)	0 (0)	2 (2)	0 (0)	2 (2)
RPA2_HUMAN	DNA-directed RNA polymerase I subunit RPA2	POLR1B		0 (0)	0 (0)	0 (0)	2 (2)	1 (1)	1 (1)
SF3B6_HUMAN	--	--		0 (0)	0 (0)	0 (0)	2 (1)	2 (1)	0 (0)
PREB_HUMAN	Prolactin regulatory element-binding protein	PREB		0 (0)	0 (0)	2 (1)	2 (2)	0 (0)	0 (0)
K2C1B_HUMAN	Keratin, type II cytoskeletal 1b	KRT77		0 (0)	0 (0)	2 (2)	1 (1)	1 (1)	0 (0)
HDDC2_HUMAN	HD domain-containing protein 2	HDDC2		0 (0)	0 (0)	2 (1)	0 (0)	1 (1)	1 (1)
##CNNM2_HUMAN	--	--		2 (1)	1 (1)	1 (1)	0 (0)	0 (0)	0 (0)
RPC5_HUMAN	DNA-directed RNA polymerase III subunit RPC5	POLR3E		0 (0)	0 (0)	2 (2)	0 (0)	2 (2)	0 (0)
STRUM_HUMAN	WASH complex subunit strumpellin	KIAA0196		0 (0)	0 (0)	2 (2)	1 (1)	1 (1)	0 (0)
SMCA5_HUMAN	SWI/SNF-related matrix-associated actin-dependent regulator of chromatin subfamily A member 5	SMARCA5		0 (0)	0 (0)	2 (2)	0 (0)	1 (1)	1 (1)
SKIV2_HUMAN	Helicase SKI2W	SKIV2L		0 (0)	0 (0)	2 (1)	1 (1)	1 (1)	0 (0)
FNTA_HUMAN	Protein farnesyltransferase/geranylgeranyltransferase type-1 subunit alpha	FNTA		0 (0)	0 (0)	2 (2)	1 (1)	1 (1)	0 (0)
KCC1A_HUMAN	Calcium/calmodulin-dependent protein kinase type 1	CAMK1		0 (0)	0 (0)	0 (0)	0 (0)	2 (1)	2 (2)
AQR_HUMAN	Intron-binding protein aquarius	AQR		0 (0)	0 (0)	2 (2)	0 (0)	1 (1)	1 (1)
AP2A2_HUMAN	AP-2 complex subunit alpha-2	AP2A2		0 (0)	0 (0)	2 (2)	0 (0)	1 (1)	1 (1)
DFFB_HUMAN	DNA fragmentation factor subunit beta	DFFB		0 (0)	0 (0)	3 (3)	1 (1)	0 (0)	0 (0)
SRSF6_HUMAN	Serine/arginine-rich splicing factor 6	SRSF6		0 (0)	0 (0)	0 (0)	1 (1)	2 (2)	1 (1)
CTNB1_HUMAN	Catenin beta-1	CTNNB1		0 (0)	0 (0)	2 (2)	1 (1)	1 (1)	0 (0)
##D3DUW6_HUMAN	--	--		0 (0)	0 (0)	0 (0)	0 (0)	2 (1)	2 (1)
DIM1_HUMAN	Probable dimethyladenosine transferase	DIMT1		0 (0)	0 (0)	2 (2)	0 (0)	1 (1)	1 (1)
SMRD1_HUMAN	SWI/SNF-related matrix-associated actin-dependent regulator of chromatin subfamily D member 1	SMARCD1		0 (0)	0 (0)	0 (0)	0 (0)	3 (3)	1 (1)
##NAR3_HUMAN	--	--		2 (1)	1 (1)	1 (1)	0 (0)	0 (0)	0 (0)
THTM_HUMAN	3-mercaptopyruvate sulfurtransferase	MPST		0 (0)	0 (0)	2 (2)	0 (0)	2 (2)	0 (0)
D6RB93_HUMAN	Uncharacterized protein	ZNF451		0 (0)	0 (0)	1 (1)	1 (1)	1 (1)	1 (1)
D11L8_HUMAN	Putative ATP-dependent RNA helicase DDX11-like protein 8	DDX11L8		0 (0)	0 (0)	1 (1)	1 (1)	1 (1)	1 (1)
CTBP2_HUMAN	C-terminal-binding protein 2	CTBP2		0 (0)	0 (0)	1 (1)	1 (1)	2 (2)	0 (0)
CARF_HUMAN	CDKN2A-interacting protein	CDKN2AIP		0 (0)	0 (0)	0 (0)	1 (1)	2 (1)	1 (1)
INT2_HUMAN	Integrator complex subunit 2	INTS2		0 (0)	0 (0)	0 (0)	2 (1)	1 (1)	1 (1)
MP2K3_HUMAN	Dual specificity mitogen-activated protein kinase kinase 3	MAP2K3		1 (1)	1 (1)	1 (1)	0 (0)	1 (1)	0 (0)
SMC6_HUMAN	Structural maintenance of chromosomes protein 6	SMC6		0 (0)	0 (0)	0 (0)	2 (2)	1 (1)	1 (1)
BASI_HUMAN	Basigin	BSG		0 (0)	0 (0)	0 (0)	1 (1)	1 (1)	2 (2)
CDK14_HUMAN	Cyclin-dependent kinase 14	CDK14		0 (0)	0 (0)	0 (0)	1 (1)	1 (1)	2 (1)
CNPY2_HUMAN	Protein canopy homolog 2	CNPY2		0 (0)	0 (0)	1 (1)	1 (1)	2 (2)	0 (0)
##L0R512_HUMAN	--	--		0 (0)	0 (0)	1 (1)	1 (1)	1 (1)	1 (1)
VAC14_HUMAN	Protein VAC14 homolog	VAC14		0 (0)	0 (0)	2 (2)	0 (0)	1 (1)	1 (1)
TRA2A_HUMAN	Transformer-2 protein homolog alpha	TRA2A		0 (0)	0 (0)	2 (2)	0 (0)	2 (2)	0 (0)
ADAS_HUMAN	Alkyldihydroxyacetonephosphate synthase, peroxisomal	AGPS		0 (0)	0 (0)	1 (1)	2 (2)	0 (0)	1 (1)
AK1A1_HUMAN	Alcohol dehydrogenase [NADP+]	AKR1A1		0 (0)	0 (0)	1 (1)	1 (1)	1 (1)	1 (1)
CPIN1_HUMAN	Anamorsin	CIAPIN1		0 (0)	0 (0)	0 (0)	1 (1)	1 (1)	2 (2)
PSMD9_HUMAN	26S proteasome non-ATPase regulatory subunit 9	PSMD9		0 (0)	0 (0)	0 (0)	1 (1)	2 (1)	1 (1)
CSTF1_HUMAN	Cleavage stimulation factor subunit 1	CSTF1		0 (0)	0 (0)	0 (0)	1 (1)	1 (1)	2 (2)
##DDI2_HUMAN	--	--		1 (1)	2 (1)	1 (1)	0 (0)	0 (0)	0 (0)
RM44_HUMAN	39S ribosomal protein L44, mitochondrial	MRPL44		0 (0)	0 (0)	2 (2)	0 (0)	2 (2)	0 (0)
RL36L_HUMAN	60S ribosomal protein L36a-like	RPL36AL		1 (1)	0 (0)	0 (0)	1 (1)	1 (1)	1 (1)
PGRC2_HUMAN	Membrane-associated progesterone receptor component 2	PGRMC2		1 (1)	0 (0)	0 (0)	0 (0)	3 (3)	0 (0)
2AAB_HUMAN	Serine/threonine-protein phosphatase 2A 65 kDa regulatory subunit A beta isoform	PPP2R1B		1 (1)	0 (0)	1 (1)	1 (1)	0 (0)	1 (1)
FCRLB_HUMAN	Fc receptor-like B	FCRLB		1 (1)	1 (1)	0 (0)	0 (0)	1 (1)	1 (1)
MAEA_HUMAN	Macrophage erythroblast attacher	MAEA		1 (1)	1 (1)	0 (0)	1 (1)	0 (0)	1 (1)
DHX37_HUMAN	Probable ATP-dependent RNA helicase DHX37	DHX37		1 (1)	0 (0)	0 (0)	1 (1)	1 (1)	1 (1)
DUS3L_HUMAN	tRNA-dihydrouridine synthase 3-like	DUS3L		1 (1)	0 (0)	1 (1)	0 (0)	2 (2)	0 (0)
NDUS2_HUMAN	NADH dehydrogenase [ubiquinone] iron-sulfur protein 2, mitochondrial	NDUFS2		1 (1)	0 (0)	0 (0)	2 (2)	1 (1)	0 (0)
FAF1_HUMAN	FAS-associated factor 1	FAF1		1 (1)	0 (0)	1 (1)	0 (0)	2 (2)	0 (0)
H2AV_HUMAN	Histone H2A.V	H2AFV		1 (1)	0 (0)	0 (0)	0 (0)	3 (2)	0 (0)
KI18A_HUMAN	Kinesin-like protein KIF18A	KIF18A		1 (1)	0 (0)	1 (1)	0 (0)	1 (1)	1 (1)
HYDIN_HUMAN	Hydrocephalus-inducing protein homolog	HYDIN		1 (1)	0 (0)	1 (1)	0 (0)	1 (1)	1 (1)
TF3C5_HUMAN	General transcription factor 3C polypeptide 5	GTF3C5		0 (0)	2 (2)	1 (1)	0 (0)	1 (1)	0 (0)
RPC2_HUMAN	DNA-directed RNA polymerase III subunit RPC2	POLR3B		1 (1)	1 (1)	1 (1)	0 (0)	0 (0)	1 (1)
GXLT1_HUMAN	Glucoside xylosyltransferase 1	GXYLT1		0 (0)	1 (1)	1 (1)	0 (0)	0 (0)	2 (1)
RPAB3_HUMAN	DNA-directed RNA polymerases I, II, and III subunit RPABC3	POLR2H		1 (1)	0 (0)	2 (2)	0 (0)	1 (1)	0 (0)
CYB5B_HUMAN	Cytochrome b5 type B	CYB5B		1 (1)	1 (1)	0 (0)	0 (0)	2 (2)	0 (0)
ILEU_HUMAN	Leukocyte elastase inhibitor	SERPINB1		1 (1)	1 (1)	0 (0)	0 (0)	2 (2)	0 (0)
RT14_HUMAN	28S ribosomal protein S14, mitochondrial	MRPS14		1 (1)	0 (0)	1 (1)	0 (0)	2 (2)	0 (0)
MK03_HUMAN	Mitogen-activated protein kinase 3	MAPK3		1 (1)	0 (0)	3 (3)	0 (0)	0 (0)	0 (0)
SETD3_HUMAN	Histone-lysine N-methyltransferase setd3	SETD3		1 (1)	0 (0)	0 (0)	2 (1)	1 (1)	0 (0)
MD2L1_HUMAN	Mitotic spindle assembly checkpoint protein MAD2A	MAD2L1		1 (1)	0 (0)	0 (0)	1 (1)	2 (2)	0 (0)
M3K3_HUMAN	Mitogen-activated protein kinase kinase kinase 3	MAP3K3		1 (1)	0 (0)	1 (1)	0 (0)	1 (1)	1 (1)
ITA1_HUMAN	Integrin alpha-1	ITGA1		1 (1)	0 (0)	1 (1)	1 (1)	1 (1)	0 (0)
A0A024R201_HUMAN	--	--		1 (1)	1 (1)	1 (1)	0 (0)	1 (1)	0 (0)
NT5D2_HUMAN	5'-nucleotidase domain-containing protein 2	NT5DC2		0 (0)	2 (2)	1 (1)	0 (0)	1 (1)	0 (0)
PP1G_HUMAN	Serine/threonine-protein phosphatase PP1-gamma catalytic subunit	PPP1CC		1 (1)	0 (0)	0 (0)	1 (1)	1 (1)	1 (1)
BOP1_HUMAN	Ribosome biogenesis protein BOP1	BOP1		1 (1)	1 (1)	1 (1)	0 (0)	1 (1)	0 (0)
KRT34_HUMAN	Keratin, type I cuticular Ha4	KRT34		1 (1)	0 (0)	0 (0)	0 (0)	3 (2)	0 (0)
ARP3B_HUMAN	Actin-related protein 3B	ACTR3B		0 (0)	1 (1)	1 (1)	0 (0)	1 (1)	1 (1)
B2RDX5_HUMAN	cDNA, FLJ96812, highly similar to Homo sapiens threonyl-tRNA synthetase (TARS), mRNA	--		0 (0)	2 (1)	1 (1)	0 (0)	1 (1)	0 (0)
RALYL_HUMAN	RNA-binding Raly-like protein	RALYL		1 (1)	0 (0)	0 (0)	1 (1)	1 (1)	1 (1)
AP1S2_HUMAN	AP-1 complex subunit sigma-2	AP1S2		0 (0)	1 (1)	0 (0)	1 (1)	1 (1)	1 (1)
NRDC_HUMAN	Nardilysin	NRD1		1 (1)	0 (0)	1 (1)	1 (1)	1 (1)	0 (0)
EBP_HUMAN	3-beta-hydroxysteroid-Delta(8),Delta(7)-isomerase	EBP		1 (1)	1 (1)	1 (1)	0 (0)	0 (0)	1 (1)
MTCH2_HUMAN	Mitochondrial carrier homolog 2	MTCH2		1 (1)	1 (1)	1 (1)	0 (0)	0 (0)	1 (1)
CLAP2_HUMAN	CLIP-associating protein 2	CLASP2		0 (0)	1 (1)	0 (0)	1 (1)	1 (1)	1 (1)
B4DKB3_HUMAN	cDNA FLJ60625, highly similar to Ubiquitin carboxyl-terminal hydrolase isozymeL5 (EC 3.4.19.12)	--		1 (1)	2 (2)	1 (1)	0 (0)	0 (0)	0 (0)
BLVRB_HUMAN	Flavin reductase (NADPH)	BLVRB		0 (0)	1 (1)	0 (0)	1 (1)	1 (1)	1 (1)
BLK_HUMAN	Tyrosine-protein kinase Blk	BLK		1 (1)	1 (1)	1 (1)	0 (0)	1 (1)	0 (0)
BACHL_HUMAN	Cytosolic acyl coenzyme A thioester hydrolase-like	ACOT7L		1 (1)	0 (0)	1 (1)	1 (1)	0 (0)	1 (1)
TBG1_HUMAN	Tubulin gamma-1 chain	TUBG1		1 (1)	0 (0)	1 (1)	1 (1)	1 (1)	0 (0)
CCNC_HUMAN	Cyclin-C	CCNC		0 (0)	1 (1)	1 (1)	0 (0)	1 (1)	1 (1)
RBM28_HUMAN	RNA-binding protein 28	RBM28		1 (1)	0 (0)	1 (1)	0 (0)	2 (2)	0 (0)
EXOS9_HUMAN	Exosome complex component RRP45	EXOSC9		1 (1)	0 (0)	1 (1)	0 (0)	1 (1)	1 (1)
WDR61_HUMAN	WD repeat-containing protein 61	WDR61		1 (1)	0 (0)	1 (1)	0 (0)	1 (1)	0 (0)
P5CR3_HUMAN	Pyrroline-5-carboxylate reductase 3	PYCRL		0 (0)	0 (0)	1 (1)	1 (1)	0 (0)	1 (1)
AAKB1_HUMAN	5'-AMP-activated protein kinase subunit beta-1	PRKAB1		0 (0)	0 (0)	0 (0)	1 (1)	1 (1)	1 (1)
CHTOP_HUMAN	Chromatin target of PRMT1 protein	CHTOP		0 (0)	0 (0)	0 (0)	0 (0)	3 (3)	0 (0)
ACO13_HUMAN	Acyl-coenzyme A thioesterase 13	ACOT13		0 (0)	0 (0)	0 (0)	1 (1)	1 (1)	1 (1)
KRT36_HUMAN	Keratin, type I cuticular Ha6	KRT36		1 (1)	0 (0)	0 (0)	0 (0)	2 (2)	0 (0)
##MYO19_HUMAN	--	--		0 (0)	0 (0)	1 (1)	0 (0)	1 (1)	1 (1)
NUD19_HUMAN	Nucleoside diphosphate-linked moiety X motif 19, mitochondrial	NUDT19		1 (1)	1 (1)	0 (0)	0 (0)	1 (1)	0 (0)
ZN326_HUMAN	Zinc finger protein 326	ZNF326		0 (0)	0 (0)	0 (0)	1 (1)	2 (2)	0 (0)
IQCB1_HUMAN	IQ calmodulin-binding motif-containing protein 1	IQCB1		0 (0)	0 (0)	0 (0)	1 (1)	1 (1)	1 (1)
CSN7B_HUMAN	COP9 signalosome complex subunit 7b	COPS7B		1 (1)	0 (0)	1 (1)	0 (0)	1 (1)	0 (0)
YETS2_HUMAN	YEATS domain-containing protein 2	YEATS2		1 (1)	0 (0)	1 (1)	0 (0)	0 (0)	1 (1)
P3C2A_HUMAN	Phosphatidylinositol-4-phosphate 3-kinase C2 domain-containing subunit alpha	PIK3C2A		0 (0)	0 (0)	1 (1)	0 (0)	1 (1)	1 (1)
BTF3_HUMAN	Transcription factor BTF3	BTF3		0 (0)	0 (0)	0 (0)	0 (0)	3 (3)	0 (0)
AIFM1_HUMAN	Apoptosis-inducing factor 1, mitochondrial	AIFM1		0 (0)	0 (0)	0 (0)	1 (1)	1 (1)	1 (1)
OGFR_HUMAN	Opioid growth factor receptor	OGFR		0 (0)	0 (0)	1 (1)	1 (1)	1 (1)	0 (0)
PIAS1_HUMAN	E3 SUMO-protein ligase PIAS1	PIAS1		0 (0)	0 (0)	0 (0)	0 (0)	1 (1)	2 (1)
##SGSM1_HUMAN	--	--		0 (0)	0 (0)	0 (0)	1 (1)	1 (1)	1 (1)
NIBL1_HUMAN	Niban-like protein 1	FAM129B		0 (0)	0 (0)	2 (2)	0 (0)	1 (1)	0 (0)
MIA40_HUMAN	Mitochondrial intermembrane space import and assembly protein 40	CHCHD4		0 (0)	0 (0)	0 (0)	1 (1)	0 (0)	2 (2)
LYPA1_HUMAN	Acyl-protein thioesterase 1	LYPLA1		0 (0)	0 (0)	2 (2)	0 (0)	0 (0)	1 (1)
RT05_HUMAN	28S ribosomal protein S5, mitochondrial	MRPS5		0 (0)	0 (0)	1 (1)	1 (1)	0 (0)	1 (1)
ADDA_HUMAN	Alpha-adducin	ADD1		0 (0)	1 (1)	1 (1)	0 (0)	0 (0)	1 (1)
RRAGA_HUMAN	Ras-related GTP-binding protein A	RRAGA		0 (0)	0 (0)	1 (1)	1 (1)	1 (1)	0 (0)
METK1_HUMAN	S-adenosylmethionine synthase isoform type-1	MAT1A		0 (0)	0 (0)	0 (0)	1 (1)	1 (1)	1 (1)
LMNA_HUMAN	Prelamin-A/C	LMNA		0 (0)	0 (0)	2 (2)	1 (1)	0 (0)	0 (0)
EI2BG_HUMAN	Translation initiation factor eIF-2B subunit gamma	EIF2B3		0 (0)	0 (0)	1 (1)	2 (2)	0 (0)	0 (0)
##GATC_HUMAN	--	--		0 (0)	0 (0)	0 (0)	1 (1)	1 (1)	1 (1)
B4DKV4_HUMAN	cDNA FLJ60647, highly similar to Keratin, type II cytoskeletal 6B	--		0 (0)	1 (1)	0 (0)	1 (1)	0 (0)	1 (1)
MPP2_HUMAN	MAGUK p55 subfamily member 2	MPP2		0 (0)	0 (0)	0 (0)	1 (1)	1 (1)	1 (1)
SAFB1_HUMAN	Scaffold attachment factor B1	SAFB		0 (0)	0 (0)	1 (1)	0 (0)	2 (2)	0 (0)
HSPB1_HUMAN	Heat shock protein beta-1	HSPB1		0 (0)	0 (0)	2 (2)	1 (1)	0 (0)	0 (0)
DOCK1_HUMAN	Dedicator of cytokinesis protein 1	DOCK1		1 (1)	0 (0)	1 (1)	1 (1)	0 (0)	0 (0)
K2C80_HUMAN	Keratin, type II cytoskeletal 80	KRT80		0 (0)	0 (0)	2 (1)	0 (0)	0 (0)	1 (1)
PFD5_HUMAN	Prefoldin subunit 5	PFDN5		0 (0)	0 (0)	2 (1)	0 (0)	0 (0)	1 (1)
##TXD11_HUMAN	--	--		0 (0)	1 (1)	1 (1)	0 (0)	1 (1)	0 (0)
VATH_HUMAN	V-type proton ATPase subunit H	ATP6V1H		1 (1)	0 (0)	1 (1)	1 (1)	0 (0)	0 (0)
##VWDE_HUMAN	--	--		0 (0)	0 (0)	0 (0)	1 (1)	1 (1)	1 (1)
TBA1C_HUMAN	Tubulin alpha-1C chain	TUBA1C		0 (0)	0 (0)	2 (2)	0 (0)	1 (1)	0 (0)
PIN4_HUMAN	Peptidyl-prolyl cis-trans isomerase NIMA-interacting 4	PIN4		0 (0)	0 (0)	1 (1)	1 (1)	1 (1)	0 (0)
LACB2_HUMAN	Beta-lactamase-like protein 2	LACTB2		0 (0)	0 (0)	0 (0)	1 (1)	1 (1)	1 (1)
5NTC_HUMAN	Cytosolic purine 5'-nucleotidase	NT5C2		0 (0)	0 (0)	0 (0)	1 (1)	1 (1)	1 (1)
UCK2_HUMAN	Uridine-cytidine kinase 2	UCK2		0 (0)	0 (0)	0 (0)	1 (1)	2 (2)	0 (0)
D6RCL0_HUMAN	Uncharacterized protein	DCP2		1 (1)	1 (1)	1 (1)	0 (0)	0 (0)	0 (0)
##SOX21_HUMAN	--	--		0 (0)	0 (0)	0 (0)	1 (1)	1 (1)	1 (1)
UBP2_HUMAN	Ubiquitin carboxyl-terminal hydrolase 2	USP2		1 (1)	1 (1)	1 (1)	0 (0)	0 (0)	0 (0)
QRIC1_HUMAN	Glutamine-rich protein 1	QRICH1		0 (0)	0 (0)	2 (2)	0 (0)	1 (1)	0 (0)
##TBC25_HUMAN	--	--		0 (0)	1 (1)	1 (1)	1 (1)	0 (0)	0 (0)
DHRS7_HUMAN	Dehydrogenase/reductase SDR family member 7	DHRS7		1 (1)	1 (1)	1 (1)	0 (0)	0 (0)	0 (0)
NOP16_HUMAN	Nucleolar protein 16	NOP16		0 (0)	0 (0)	0 (0)	0 (0)	3 (3)	0 (0)
Q9HBB9_HUMAN	HC56	--		0 (0)	0 (0)	1 (1)	2 (1)	0 (0)	0 (0)
PPIF_HUMAN	Peptidyl-prolyl cis-trans isomerase F, mitochondrial	PPIF		0 (0)	0 (0)	0 (0)	0 (0)	1 (1)	2 (2)
MARE2_HUMAN	Microtubule-associated protein RP/EB family member 2	MAPRE2		0 (0)	0 (0)	1 (1)	0 (0)	1 (1)	1 (1)
RDH11_HUMAN	Retinol dehydrogenase 11	RDH11		0 (0)	2 (2)	0 (0)	0 (0)	1 (1)	0 (0)
GTD2A_HUMAN	General transcription factor II-I repeat domain-containing protein 2A	GTF2IRD2		0 (0)	0 (0)	1 (1)	0 (0)	1 (1)	1 (1)
CHSP1_HUMAN	Calcium-regulated heat stable protein 1	CARHSP1		0 (0)	0 (0)	0 (0)	1 (1)	1 (1)	1 (1)
PPIL1_HUMAN	Peptidyl-prolyl cis-trans isomerase-like 1	PPIL1		0 (0)	2 (2)	1 (1)	0 (0)	0 (0)	0 (0)
SURF6_HUMAN	Surfeit locus protein 6	SURF6		0 (0)	0 (0)	0 (0)	0 (0)	2 (1)	1 (1)
CNOT7_HUMAN	CCR4-NOT transcription complex subunit 7	CNOT7		0 (0)	0 (0)	0 (0)	1 (1)	2 (1)	0 (0)
CNO10_HUMAN	--	--		0 (0)	0 (0)	0 (0)	1 (1)	1 (1)	1 (1)
ARL8B_HUMAN	ADP-ribosylation factor-like protein 8B	ARL8B		1 (1)	0 (0)	2 (2)	0 (0)	0 (0)	0 (0)
DOPD_HUMAN	D-dopachrome decarboxylase	DDT		0 (0)	0 (0)	0 (0)	1 (1)	1 (1)	1 (1)
ARBK2_HUMAN	Beta-adrenergic receptor kinase 2	ADRBK2		1 (1)	1 (1)	1 (1)	0 (0)	0 (0)	0 (0)
CATD_HUMAN	Cathepsin D	CTSD		0 (0)	0 (0)	1 (1)	1 (1)	1 (1)	0 (0)
TAF5L_HUMAN	TAF5-like RNA polymerase II p300/CBP-associated factor-associated factor 65 kDa subunit 5L	TAF5L		0 (0)	0 (0)	0 (0)	0 (0)	2 (1)	1 (1)
CDK9_HUMAN	Cyclin-dependent kinase 9	CDK9		0 (0)	0 (0)	1 (1)	1 (1)	1 (1)	0 (0)
SRSF2_HUMAN	Serine/arginine-rich splicing factor 2	SRSF2		0 (0)	2 (2)	0 (0)	0 (0)	1 (1)	0 (0)
DPYL4_HUMAN	Dihydropyrimidinase-related protein 4	DPYSL4		0 (0)	0 (0)	0 (0)	1 (1)	1 (1)	1 (1)
NEPRO_HUMAN	--	--		0 (0)	2 (2)	0 (0)	1 (1)	0 (0)	0 (0)
CUTA_HUMAN	Protein CutA	CUTA		0 (0)	0 (0)	1 (1)	0 (0)	2 (1)	0 (0)
CC180_HUMAN	--	--		1 (1)	0 (0)	0 (0)	1 (1)	0 (0)	1 (1)
E9PI54_HUMAN	Uncharacterized protein	RAD51		0 (0)	0 (0)	1 (1)	1 (1)	1 (1)	0 (0)
DYRL1_HUMAN	Dihydrofolate reductase, mitochondrial	DHFRL1		0 (0)	0 (0)	1 (1)	1 (1)	1 (1)	0 (0)
D3DPG0_HUMAN	Titin, isoform CRA_a	TTN		0 (0)	0 (0)	0 (0)	1 (1)	1 (1)	1 (1)
EMC1_HUMAN	--	--		0 (0)	0 (0)	1 (1)	0 (0)	0 (0)	2 (1)
EIF3J_HUMAN	Eukaryotic translation initiation factor 3 subunit J	EIF3J		0 (0)	0 (0)	1 (1)	0 (0)	2 (2)	0 (0)
EFHD2_HUMAN	EF-hand domain-containing protein D2	EFHD2		0 (0)	0 (0)	1 (1)	0 (0)	2 (2)	0 (0)
CCG6_HUMAN	Voltage-dependent calcium channel gamma-6 subunit	CACNG6		1 (1)	1 (1)	0 (0)	0 (0)	0 (0)	1 (1)
PIPSL_HUMAN	Putative PIP5K1A and PSMD4-like protein	PIPSL		1 (1)	1 (1)	0 (0)	0 (0)	1 (1)	0 (0)
BCAT1_HUMAN	Branched-chain-amino-acid aminotransferase, cytosolic	BCAT1		1 (1)	1 (1)	1 (1)	0 (0)	0 (0)	0 (0)
CPT2_HUMAN	Carnitine O-palmitoyltransferase 2, mitochondrial	CPT2		0 (0)	0 (0)	0 (0)	1 (1)	1 (1)	1 (1)
KCNG1_HUMAN	Potassium voltage-gated channel subfamily G member 1	KCNG1		1 (1)	1 (1)	1 (1)	0 (0)	0 (0)	0 (0)
CREL2_HUMAN	Cysteine-rich with EGF-like domain protein 2	CRELD2		0 (0)	0 (0)	0 (0)	1 (1)	1 (1)	1 (1)
DPP9_HUMAN	Dipeptidyl peptidase 9	DPP9		0 (0)	0 (0)	1 (1)	1 (1)	0 (0)	1 (1)
BUD31_HUMAN	Protein BUD31 homolog	BUD31		1 (1)	0 (0)	0 (0)	1 (1)	1 (1)	0 (0)
HAUS6_HUMAN	HAUS augmin-like complex subunit 6	HAUS6		0 (0)	0 (0)	1 (1)	2 (1)	0 (0)	0 (0)
DYR_HUMAN	Dihydrofolate reductase	DHFR		0 (0)	0 (0)	0 (0)	1 (1)	1 (1)	1 (1)
LSM2_HUMAN	U6 snRNA-associated Sm-like protein LSm2	LSM2		0 (0)	0 (0)	1 (1)	1 (1)	1 (1)	0 (0)
ATPG_HUMAN	ATP synthase subunit gamma, mitochondrial	ATP5C1		0 (0)	0 (0)	0 (0)	1 (1)	1 (1)	1 (1)
AASD1_HUMAN	Alanyl-tRNA editing protein Aarsd1	AARSD1		0 (0)	0 (0)	1 (1)	1 (1)	1 (1)	0 (0)
CBX3_HUMAN	Chromobox protein homolog 3	CBX3		0 (0)	0 (0)	0 (0)	0 (0)	2 (2)	1 (1)
B2RDE8_HUMAN	cDNA, FLJ96580, highly similar to Homo sapiens hepatoma-derived growth factor (high-mobility group protein 1-like) (HDGF), mRNA	--		0 (0)	0 (0)	0 (0)	1 (1)	1 (1)	1 (1)
AFAD_HUMAN	Afadin	MLLT4		0 (0)	0 (0)	1 (1)	1 (1)	0 (0)	1 (1)
DEST_HUMAN	Destrin	DSTN		0 (0)	0 (0)	0 (0)	0 (0)	2 (2)	1 (1)
COR1B_HUMAN	Coronin-1B	CORO1B		1 (1)	0 (0)	1 (1)	0 (0)	1 (1)	0 (0)
ZN598_HUMAN	Zinc finger protein 598	ZNF598		0 (0)	0 (0)	0 (0)	0 (0)	3 (2)	0 (0)
PHB2_HUMAN	Prohibitin-2	PHB2		0 (0)	0 (0)	0 (0)	0 (0)	3 (3)	0 (0)
AT11A_HUMAN	Probable phospholipid-transporting ATPase IH	ATP11A		0 (0)	0 (0)	0 (0)	1 (1)	1 (1)	1 (1)
##ZBT21_HUMAN	--	--		0 (0)	0 (0)	1 (1)	0 (0)	1 (1)	1 (1)
KLH28_HUMAN	Kelch-like protein 28	KLHL28		1 (1)	2 (2)	0 (0)	0 (0)	0 (0)	0 (0)
SWP70_HUMAN	Switch-associated protein 70	SWAP70		0 (0)	0 (0)	0 (0)	0 (0)	3 (2)	0 (0)
KLDC4_HUMAN	Kelch domain-containing protein 4	KLHDC4		1 (1)	1 (1)	0 (0)	0 (0)	1 (1)	0 (0)
PELO_HUMAN	Protein pelota homolog	PELO		1 (1)	0 (0)	0 (0)	1 (1)	1 (1)	0 (0)
GTPBA_HUMAN	GTP-binding protein 10	GTPBP10		0 (0)	0 (0)	0 (0)	0 (0)	2 (1)	1 (1)
ERMP1_HUMAN	Endoplasmic reticulum metallopeptidase 1	ERMP1		0 (0)	0 (0)	0 (0)	1 (1)	1 (1)	1 (1)
F4ZW65_HUMAN	NF90b	--		0 (0)	0 (0)	0 (0)	1 (1)	1 (1)	1 (1)
CMBL_HUMAN	Carboxymethylenebutenolidase homolog	CMBL		1 (1)	0 (0)	0 (0)	0 (0)	2 (2)	0 (0)
ERC6L_HUMAN	DNA excision repair protein ERCC-6-like	ERCC6L		0 (0)	0 (0)	0 (0)	1 (1)	2 (2)	0 (0)
LINES_HUMAN	Protein Lines homolog	LINS		0 (0)	0 (0)	0 (0)	0 (0)	2 (1)	1 (1)
CCD22_HUMAN	Coiled-coil domain-containing protein 22	CCDC22		0 (0)	0 (0)	0 (0)	1 (1)	2 (2)	0 (0)
ASNA_HUMAN	ATPase ASNA1	ASNA1		0 (0)	0 (0)	1 (1)	0 (0)	1 (1)	1 (1)
INT4_HUMAN	Integrator complex subunit 4	INTS4		0 (0)	0 (0)	1 (1)	1 (1)	0 (0)	1 (1)
CAND2_HUMAN	Cullin-associated NEDD8-dissociated protein 2	CAND2		0 (0)	0 (0)	0 (0)	1 (1)	2 (2)	0 (0)
KIF23_HUMAN	Kinesin-like protein KIF23	KIF23		0 (0)	0 (0)	1 (1)	1 (1)	1 (1)	0 (0)
PLOD2_HUMAN	Procollagen-lysine,2-oxoglutarate 5-dioxygenase 2	PLOD2		1 (1)	1 (1)	1 (1)	0 (0)	0 (0)	0 (0)
ITPA_HUMAN	Inosine triphosphate pyrophosphatase	ITPA		0 (0)	0 (0)	1 (1)	0 (0)	0 (0)	2 (1)
IQGA2_HUMAN	Ras GTPase-activating-like protein IQGAP2	IQGAP2		0 (0)	0 (0)	1 (1)	0 (0)	1 (1)	1 (1)
ARHG1_HUMAN	Rho guanine nucleotide exchange factor 1	ARHGEF1		0 (0)	0 (0)	1 (1)	1 (1)	1 (1)	0 (0)
MTUS2_HUMAN	Microtubule-associated tumor suppressor candidate 2	MTUS2		0 (0)	0 (0)	1 (1)	1 (1)	1 (1)	0 (0)
LANC2_HUMAN	LanC-like protein 2	LANCL2		0 (0)	0 (0)	2 (2)	0 (0)	1 (1)	0 (0)
G3BP2_HUMAN	Ras GTPase-activating protein-binding protein 2	G3BP2		0 (0)	0 (0)	0 (0)	2 (2)	1 (1)	0 (0)
WDHD1_HUMAN	WD repeat and HMG-box DNA-binding protein 1	WDHD1		0 (0)	0 (0)	0 (0)	2 (2)	1 (1)	0 (0)
I1VE18_HUMAN	--	--		0 (0)	1 (1)	1 (1)	0 (0)	0 (0)	1 (1)
VPRBP_HUMAN	Protein VPRBP	VPRBP		0 (0)	0 (0)	1 (1)	2 (2)	0 (0)	0 (0)
TXTP_HUMAN	Tricarboxylate transport protein, mitochondrial	SLC25A1		0 (0)	1 (1)	2 (2)	0 (0)	0 (0)	0 (0)
EIF1B_HUMAN	Eukaryotic translation initiation factor 1b	EIF1B		0 (0)	0 (0)	0 (0)	2 (2)	0 (0)	1 (1)
WDR18_HUMAN	WD repeat-containing protein 18	WDR18		0 (0)	0 (0)	1 (1)	1 (1)	1 (1)	0 (0)
THADA_HUMAN	Thyroid adenoma-associated protein	THADA		0 (0)	0 (0)	0 (0)	2 (1)	0 (0)	1 (1)
F8WAV6_HUMAN	Uncharacterized protein	SRPK2		0 (0)	1 (1)	0 (0)	0 (0)	1 (1)	1 (1)
A0A087X112_HUMAN	--	--		1 (1)	1 (1)	1 (1)	0 (0)	0 (0)	0 (0)
CRKL_HUMAN	Crk-like protein	CRKL		0 (0)	0 (0)	0 (0)	2 (1)	0 (0)	1 (1)
[truncated: 1,183 more rows]

## Sheet: 2. ± copper (PSM)
				Total (Unique) Peptides
Protein	Description	Gene Symbol	Cu2+ added during biotin tagging:	+ Cu			– Cu
			Replicate:	i	ii	iii	i	ii	iii
K1C10_HUMAN	Keratin, type I cytoskeletal 10	KRT10		318 (52)	312 (50)	170 (43)	565 (57)	683 (67)	499 (56)
ACACA_HUMAN	Acetyl-CoA carboxylase 1	ACACA		215 (140)	211 (135)	194 (132)	629 (224)	604 (234)	544 (229)
K2C1_HUMAN	Keratin, type II cytoskeletal 1	KRT1		166 (69)	167 (61)	140 (56)	347 (74)	439 (78)	393 (72)
K22E_HUMAN	Keratin, type II cytoskeletal 2 epidermal	KRT2		131 (65)	114 (58)	86 (52)	249 (70)	401 (73)	187 (65)
K1C9_HUMAN	Keratin, type I cytoskeletal 9	KRT9		151 (58)	158 (51)	145 (56)	296 (60)	388 (73)	386 (67)
USP9X_HUMAN	Probable ubiquitin carboxyl-terminal hydrolase FAF-X	USP9X		351 (172)	326 (166)	269 (148)	33 (30)	17 (15)	28 (24)
UBP14_HUMAN	Ubiquitin carboxyl-terminal hydrolase 14	USP14		333 (57)	417 (57)	380 (52)	3 (3)	3 (3)	5 (3)
UBP7_HUMAN	Ubiquitin carboxyl-terminal hydrolase 7	USP7		326 (119)	332 (114)	291 (108)	15 (12)	7 (7)	14 (12)
UBP24_HUMAN	Ubiquitin carboxyl-terminal hydrolase 24	USP24		296 (159)	305 (164)	253 (140)	14 (14)	2 (2)	15 (14)
DYHC1_HUMAN	Cytoplasmic dynein 1 heavy chain 1	DYNC1H1		183 (144)	150 (126)	176 (143)	191 (154)	154 (128)	170 (145)
UBP5_HUMAN	Ubiquitin carboxyl-terminal hydrolase 5	USP5		318 (64)	300 (58)	242 (60)	14 (13)	5 (5)	15 (12)
PYC_HUMAN	Pyruvate carboxylase, mitochondrial	PC		69 (47)	71 (48)	94 (56)	129 (72)	149 (76)	202 (85)
GCN1L_HUMAN	Translational activator GCN1	GCN1L1		98 (75)	106 (85)	103 (82)	119 (92)	85 (70)	106 (88)
EF2_HUMAN	Elongation factor 2	EEF2		113 (65)	100 (61)	136 (64)	100 (68)	87 (58)	94 (60)
UCHL3_HUMAN	Ubiquitin carboxyl-terminal hydrolase isozyme L3	UCHL3		84 (24)	153 (25)	83 (22)	2 (1)	0 (0)	1 (1)
K1C14_HUMAN	Keratin, type I cytoskeletal 14	KRT14		69 (46)	67 (43)	50 (38)	114 (57)	132 (60)	165 (61)
RL40_HUMAN	Ubiquitin-60S ribosomal protein L40	UBA52		151 (12)	176 (15)	126 (12)	15 (5)	17 (5)	18 (5)
UBP34_HUMAN	Ubiquitin carboxyl-terminal hydrolase 34	USP34		182 (130)	183 (133)	137 (98)	0 (0)	0 (0)	0 (0)
UCHL1_HUMAN	Ubiquitin carboxyl-terminal hydrolase isozyme L1	UCHL1		107 (28)	129 (23)	86 (23)	1 (1)	0 (0)	1 (1)
DESP_HUMAN	Desmoplakin	DSP		60 (54)	72 (59)	74 (66)	135 (119)	186 (147)	166 (141)
PRKDC_HUMAN	DNA-dependent protein kinase catalytic subunit	PRKDC		108 (94)	100 (86)	111 (95)	131 (114)	97 (87)	119 (99)
FAS_HUMAN	Fatty acid synthase	FASN		109 (80)	84 (66)	96 (72)	96 (78)	76 (67)	86 (70)
EF1A1_HUMAN	Elongation factor 1-alpha 1	EEF1A1		66 (27)	64 (23)	85 (33)	46 (25)	36 (23)	40 (22)
K2C5_HUMAN	Keratin, type II cytoskeletal 5	KRT5		48 (39)	45 (36)	41 (36)	73 (49)	100 (57)	90 (55)
UBP15_HUMAN	Ubiquitin carboxyl-terminal hydrolase 15	USP15		147 (75)	134 (72)	129 (74)	1 (1)	0 (0)	2 (2)
UBP47_HUMAN	Ubiquitin carboxyl-terminal hydrolase 47	USP47		159 (94)	149 (94)	107 (72)	0 (0)	0 (0)	0 (0)
PRP8_HUMAN	Pre-mRNA-processing-splicing factor 8	PRPF8		92 (71)	86 (74)	85 (74)	96 (78)	68 (60)	78 (70)
CLH1_HUMAN	Clathrin heavy chain 1	CLTC		82 (59)	74 (55)	89 (59)	78 (60)	58 (50)	81 (63)
PCCA_HUMAN	Propionyl-CoA carboxylase alpha chain, mitochondrial	PCCA		33 (27)	53 (42)	55 (40)	72 (51)	107 (64)	109 (64)
UBA1_HUMAN	Ubiquitin-like modifier-activating enzyme 1	UBA1		74 (45)	68 (46)	81 (51)	64 (39)	52 (38)	66 (41)
SYEP_HUMAN	Bifunctional aminoacyl-tRNA synthetase	EPRS		86 (58)	81 (58)	84 (58)	80 (59)	65 (52)	74 (54)
MYH9_HUMAN	Myosin-9	MYH9		69 (52)	57 (46)	78 (63)	88 (61)	79 (60)	78 (61)
DHX9_HUMAN	ATP-dependent RNA helicase A	DHX9		63 (44)	67 (47)	66 (49)	52 (44)	46 (39)	58 (43)
HS71B_HUMAN	--	--		73 (34)	71 (36)	94 (40)	54 (31)	46 (28)	55 (30)
K2C6A_HUMAN	Keratin, type II cytoskeletal 6A	KRT6A		33 (26)	29 (22)	25 (20)	50 (27)	71 (35)	97 (33)
UCHL5_HUMAN	Ubiquitin carboxyl-terminal hydrolase isozyme L5	UCHL5		95 (34)	98 (33)	82 (32)	2 (2)	0 (0)	3 (3)
UBP10_HUMAN	Ubiquitin carboxyl-terminal hydrolase 10	USP10		114 (44)	111 (44)	96 (43)	1 (1)	1 (1)	4 (4)
KPYM_HUMAN	Pyruvate kinase isozymes M1/M2	PKM2		84 (44)	71 (40)	79 (42)	54 (33)	35 (27)	49 (35)
MYH10_HUMAN	Myosin-10	MYH10		61 (48)	45 (34)	77 (57)	81 (66)	63 (52)	74 (60)
G3P_HUMAN	Glyceraldehyde-3-phosphate dehydrogenase	GAPDH		68 (29)	58 (28)	55 (26)	41 (23)	40 (25)	33 (24)
UBP8_HUMAN	Ubiquitin carboxyl-terminal hydrolase 8	USP8		121 (61)	117 (68)	100 (53)	0 (0)	0 (0)	0 (0)
CH60_HUMAN	60 kDa heat shock protein, mitochondrial	HSPD1		77 (39)	53 (35)	65 (36)	64 (42)	46 (34)	68 (46)
U520_HUMAN	U5 small nuclear ribonucleoprotein 200 kDa helicase	SNRNP200		67 (54)	57 (47)	77 (63)	60 (51)	40 (36)	53 (45)
K1C16_HUMAN	Keratin, type I cytoskeletal 16	KRT16		32 (20)	29 (20)	33 (22)	61 (25)	65 (30)	94 (33)
PYR1_HUMAN	CAD protein	CAD		75 (56)	61 (49)	77 (55)	44 (38)	30 (27)	44 (40)
MCCA_HUMAN	Methylcrotonoyl-CoA carboxylase subunit alpha, mitochondrial	MCCC1		36 (24)	40 (30)	36 (25)	86 (46)	77 (43)	101 (45)
ENOA_HUMAN	Alpha-enolase	ENO1		60 (31)	57 (29)	53 (27)	44 (28)	38 (30)	46 (30)
TBA1A_HUMAN	Tubulin alpha-1A chain	TUBA1A		58 (27)	53 (24)	79 (27)	37 (20)	32 (18)	32 (18)
TBB2A_HUMAN	Tubulin beta-2A chain	TUBB2A		33 (22)	36 (21)	48 (29)	51 (27)	33 (23)	39 (24)
RL4_HUMAN	60S ribosomal protein L4	RPL4		34 (24)	32 (19)	33 (22)	38 (24)	36 (26)	34 (23)
SPTN1_HUMAN	--	--		56 (48)	42 (35)	51 (47)	93 (79)	52 (46)	79 (69)
LPPRC_HUMAN	Leucine-rich PPR motif-containing protein, mitochondrial	LRPPRC		60 (45)	55 (44)	78 (59)	58 (44)	46 (37)	59 (46)
UBP19_HUMAN	Ubiquitin carboxyl-terminal hydrolase 19	USP19		93 (52)	101 (60)	83 (50)	0 (0)	0 (0)	0 (0)
PARP1_HUMAN	Poly [ADP-ribose] polymerase 1	PARP1		65 (47)	56 (39)	73 (47)	54 (43)	37 (34)	61 (47)
RL6_HUMAN	60S ribosomal protein L6	RPL6		27 (15)	22 (14)	24 (16)	25 (17)	25 (17)	21 (16)
TCOF_HUMAN	Treacle protein	TCOF1		30 (24)	33 (27)	35 (29)	46 (37)	37 (29)	39 (31)
HUWE1_HUMAN	E3 ubiquitin-protein ligase HUWE1	HUWE1		56 (52)	55 (48)	63 (54)	40 (38)	32 (29)	45 (41)
UBP28_HUMAN	Ubiquitin carboxyl-terminal hydrolase 28	USP28		101 (63)	101 (63)	82 (54)	0 (0)	0 (0)	0 (0)
XPO2_HUMAN	Exportin-2	CSE1L		43 (37)	39 (27)	45 (33)	48 (39)	32 (26)	35 (31)
ACLY_HUMAN	ATP-citrate synthase	ACLY		50 (40)	55 (41)	59 (44)	46 (39)	32 (28)	39 (34)
XPO1_HUMAN	Exportin-1	XPO1		43 (31)	38 (31)	53 (38)	38 (30)	23 (21)	39 (30)
LDHA_HUMAN	L-lactate dehydrogenase A chain	LDHA		36 (22)	32 (20)	38 (20)	25 (19)	20 (16)	24 (17)
RL3_HUMAN	60S ribosomal protein L3	RPL3		43 (27)	42 (26)	40 (25)	37 (22)	36 (23)	30 (22)
LDHB_HUMAN	L-lactate dehydrogenase B chain	LDHB		39 (22)	38 (22)	46 (24)	25 (16)	20 (14)	25 (18)
C1TC_HUMAN	C-1-tetrahydrofolate synthase, cytoplasmic	MTHFD1		46 (36)	46 (36)	59 (42)	48 (37)	32 (27)	48 (39)
HSP74_HUMAN	Heat shock 70 kDa protein 4	HSPA4		57 (43)	58 (42)	63 (45)	45 (38)	35 (31)	48 (37)
FLNA_HUMAN	Filamin-A	FLNA		65 (54)	59 (48)	51 (43)	31 (30)	37 (32)	37 (34)
EIF3A_HUMAN	Eukaryotic translation initiation factor 3 subunit A	EIF3A		44 (34)	44 (34)	52 (37)	57 (43)	39 (34)	59 (47)
NUCL_HUMAN	Nucleolin	NCL		38 (22)	36 (21)	35 (25)	32 (23)	42 (29)	38 (28)
SPTB2_HUMAN	Spectrin beta chain, brain 1	SPTBN1		45 (39)	30 (29)	50 (46)	68 (55)	40 (39)	63 (56)
BSA_CTRL	--	--		32 (25)	30 (24)	39 (30)	47 (34)	41 (28)	51 (36)
TERA_HUMAN	Transitional endoplasmic reticulum ATPase	VCP		40 (27)	48 (30)	58 (38)	42 (31)	31 (27)	42 (30)
TLN1_HUMAN	Talin-1	TLN1		54 (42)	42 (35)	50 (41)	52 (44)	31 (28)	54 (42)
EF1G_HUMAN	Elongation factor 1-gamma	EEF1G		32 (19)	35 (20)	46 (24)	32 (22)	18 (14)	27 (20)
ALDOA_HUMAN	Fructose-bisphosphate aldolase A	ALDOA		38 (24)	38 (21)	42 (22)	33 (19)	33 (22)	41 (26)
GANAB_HUMAN	Neutral alpha-glucosidase AB	GANAB		38 (29)	35 (27)	49 (33)	26 (20)	20 (17)	25 (21)
IMB1_HUMAN	Importin subunit beta-1	KPNB1		35 (27)	33 (22)	40 (25)	31 (19)	29 (22)	28 (19)
KCRB_HUMAN	Creatine kinase B-type	CKB		37 (22)	41 (25)	58 (25)	43 (24)	41 (25)	40 (27)
HSP7C_HUMAN	Heat shock cognate 71 kDa protein	HSPA8		34 (26)	30 (23)	40 (27)	33 (25)	33 (23)	34 (25)
IPO5_HUMAN	Importin-5	IPO5		32 (23)	33 (25)	37 (25)	39 (27)	26 (22)	36 (23)
UBP4_HUMAN	Ubiquitin carboxyl-terminal hydrolase 4	USP4		80 (46)	82 (51)	61 (42)	0 (0)	0 (0)	0 (0)
UBP16_HUMAN	Ubiquitin carboxyl-terminal hydrolase 16	USP16		72 (44)	66 (42)	49 (36)	0 (0)	0 (0)	0 (0)
PUR9_HUMAN	Bifunctional purine biosynthesis protein PURH	ATIC		46 (30)	41 (29)	48 (35)	36 (30)	32 (26)	33 (28)
CAND1_HUMAN	Cullin-associated NEDD8-dissociated protein 1	CAND1		40 (32)	34 (29)	42 (35)	35 (31)	24 (24)	25 (24)
GFAP_HUMAN	Glial fibrillary acidic protein	GFAP		11 (1)	8 (1)	5 (2)	65 (2)	86 (3)	62 (2)
ACTA_HUMAN	Actin, aortic smooth muscle	ACTA2		22 (15)	21 (15)	27 (16)	25 (16)	19 (15)	31 (16)
ACACB_HUMAN	Acetyl-CoA carboxylase 2	ACACB		9 (9)	13 (12)	13 (13)	53 (46)	70 (59)	79 (70)
SRRM2_HUMAN	Serine/arginine repetitive matrix protein 2	SRRM2		30 (23)	23 (18)	38 (29)	48 (37)	30 (25)	38 (29)
SF3B1_HUMAN	Splicing factor 3B subunit 1	SF3B1		40 (31)	39 (31)	48 (39)	32 (28)	24 (21)	34 (29)
HS90A_HUMAN	Heat shock protein HSP 90-alpha	HSP90AA1		51 (25)	46 (28)	54 (29)	30 (21)	30 (20)	31 (22)
SF3B3_HUMAN	Splicing factor 3B subunit 3	SF3B3		34 (25)	33 (27)	36 (26)	29 (24)	22 (18)	22 (18)
PLAK_HUMAN	Junction plakoglobin	JUP		20 (17)	16 (15)	22 (20)	40 (31)	41 (30)	41 (35)
TCPQ_HUMAN	T-complex protein 1 subunit theta	CCT8		37 (32)	39 (32)	39 (31)	41 (36)	32 (29)	29 (27)
UBP22_HUMAN	Ubiquitin carboxyl-terminal hydrolase 22	USP22		54 (25)	49 (22)	34 (22)	0 (0)	0 (0)	0 (0)
IQGA1_HUMAN	Ras GTPase-activating-like protein IQGAP1	IQGAP1		55 (45)	32 (28)	53 (46)	26 (24)	19 (17)	31 (29)
DDX21_HUMAN	Nucleolar RNA helicase 2	DDX21		36 (29)	33 (26)	36 (32)	35 (30)	40 (31)	37 (30)
HNRPM_HUMAN	Heterogeneous nuclear ribonucleoprotein M	HNRNPM		42 (38)	36 (31)	44 (38)	32 (30)	19 (16)	44 (40)
TCPD_HUMAN	T-complex protein 1 subunit delta	CCT4		35 (28)	30 (22)	52 (35)	30 (24)	28 (23)	32 (26)
UBR5_HUMAN	E3 ubiquitin-protein ligase UBR5	UBR5		67 (54)	74 (51)	51 (39)	5 (5)	4 (4)	6 (6)
PSMD1_HUMAN	26S proteasome non-ATPase regulatory subunit 1	PSMD1		35 (25)	33 (27)	40 (31)	24 (23)	14 (13)	30 (27)
HNRPU_HUMAN	Heterogeneous nuclear ribonucleoprotein U	HNRNPU		41 (31)	42 (30)	41 (28)	28 (23)	29 (24)	26 (21)
TCPB_HUMAN	T-complex protein 1 subunit beta	CCT2		39 (27)	36 (25)	50 (31)	34 (21)	29 (21)	36 (23)
H90B3_HUMAN	Putative heat shock protein HSP 90-beta-3	HSP90AB3P		32 (22)	30 (23)	39 (27)	33 (25)	24 (18)	34 (25)
SYLC_HUMAN	Leucyl-tRNA synthetase, cytoplasmic	LARS		33 (30)	35 (28)	40 (34)	36 (30)	28 (24)	33 (29)
TCPH_HUMAN	T-complex protein 1 subunit eta	CCT7		41 (32)	36 (29)	41 (30)	36 (31)	36 (31)	32 (28)
XRCC5_HUMAN	X-ray repair cross-complementing protein 5	XRCC5		51 (33)	37 (29)	53 (39)	28 (21)	19 (18)	23 (17)
ILF3_HUMAN	Interleukin enhancer-binding factor 3	ILF3		50 (35)	37 (28)	45 (32)	28 (22)	26 (22)	25 (21)
SND1_HUMAN	Staphylococcal nuclease domain-containing protein 1	SND1		30 (26)	24 (20)	44 (35)	24 (21)	18 (16)	27 (23)
SYIC_HUMAN	Isoleucyl-tRNA synthetase, cytoplasmic	IARS		34 (28)	36 (30)	39 (33)	32 (26)	17 (15)	32 (28)
PGK1_HUMAN	Phosphoglycerate kinase 1	PGK1		34 (26)	32 (23)	50 (30)	29 (27)	25 (21)	32 (27)
OTU7B_HUMAN	OTU domain-containing protein 7B	OTUD7B		59 (34)	65 (37)	61 (31)	0 (0)	0 (0)	0 (0)
ASNS_HUMAN	Asparagine synthetase [glutamine-hydrolyzing]	ASNS		29 (21)	24 (19)	30 (21)	31 (24)	50 (30)	47 (31)
COPA_HUMAN	Coatomer subunit alpha	COPA		40 (29)	37 (30)	40 (33)	26 (24)	17 (17)	24 (20)
ENPL_HUMAN	Endoplasmin	HSP90B1		33 (26)	26 (20)	42 (27)	29 (24)	25 (20)	29 (26)
IF4A1_HUMAN	Eukaryotic initiation factor 4A-I	EIF4A1		29 (22)	35 (26)	47 (30)	27 (18)	24 (17)	26 (20)
UBP25_HUMAN	Ubiquitin carboxyl-terminal hydrolase 25	USP25		59 (46)	72 (56)	46 (38)	0 (0)	0 (0)	0 (0)
TCPA_HUMAN	T-complex protein 1 subunit alpha	TCP1		35 (24)	34 (24)	43 (28)	35 (28)	23 (20)	29 (26)
OTU6B_HUMAN	OTU domain-containing protein 6B	OTUD6B		37 (17)	34 (18)	31 (18)	0 (0)	0 (0)	0 (0)
PUR2_HUMAN	Trifunctional purine biosynthetic protein adenosine-3	GART		35 (23)	34 (27)	40 (27)	33 (26)	21 (20)	26 (24)
OTUD4_HUMAN	OTU domain-containing protein 4	OTUD4		69 (45)	67 (42)	60 (37)	0 (0)	0 (0)	0 (0)
IF2P_HUMAN	Eukaryotic translation initiation factor 5B	EIF5B		21 (16)	22 (22)	36 (29)	31 (27)	31 (29)	37 (31)
G6PI_HUMAN	Glucose-6-phosphate isomerase	GPI		32 (26)	30 (21)	30 (21)	15 (10)	10 (9)	14 (12)
MBB1A_HUMAN	Myb-binding protein 1A	MYBBP1A		20 (17)	14 (13)	28 (22)	18 (17)	20 (18)	23 (20)
DHX15_HUMAN	Putative pre-mRNA-splicing factor ATP-dependent RNA helicase DHX15	DHX15		39 (25)	28 (20)	33 (26)	27 (21)	18 (16)	23 (20)
RS4X_HUMAN	40S ribosomal protein S4, X isoform	RPS4X		28 (22)	31 (24)	30 (23)	21 (20)	23 (19)	23 (20)
HORN_HUMAN	Hornerin	HRNR		6 (4)	10 (7)	6 (4)	24 (15)	25 (15)	27 (15)
IF4G1_HUMAN	Eukaryotic translation initiation factor 4 gamma 1	EIF4G1		40 (32)	30 (26)	39 (35)	32 (27)	18 (18)	34 (30)
ACTB_HUMAN	Actin, cytoplasmic 1	ACTB		23 (8)	21 (8)	35 (8)	18 (8)	19 (8)	22 (11)
RL7A_HUMAN	60S ribosomal protein L7a	RPL7A		18 (14)	15 (11)	16 (12)	14 (10)	18 (13)	18 (11)
RL15_HUMAN	60S ribosomal protein L15	RPL15		16 (9)	14 (9)	14 (8)	14 (8)	13 (9)	13 (11)
DDB1_HUMAN	DNA damage-binding protein 1	DDB1		38 (34)	30 (28)	37 (31)	38 (33)	24 (23)	26 (26)
UBP36_HUMAN	Ubiquitin carboxyl-terminal hydrolase 36	USP36		61 (42)	60 (45)	47 (35)	0 (0)	0 (0)	0 (0)
XRCC6_HUMAN	X-ray repair cross-complementing protein 6	XRCC6		33 (23)	33 (26)	45 (29)	24 (18)	9 (7)	20 (16)
SYVC_HUMAN	Valyl-tRNA synthetase	VARS		37 (29)	34 (26)	37 (27)	30 (23)	17 (14)	24 (21)
RL18A_HUMAN	60S ribosomal protein L18a	RPL18A		7 (7)	8 (8)	10 (9)	15 (9)	13 (10)	12 (8)
RBP2_HUMAN	E3 SUMO-protein ligase RanBP2	RANBP2		34 (31)	20 (17)	34 (32)	24 (23)	19 (19)	27 (25)
HNRPK_HUMAN	Heterogeneous nuclear ribonucleoprotein K	HNRNPK		29 (17)	26 (17)	26 (18)	29 (23)	26 (18)	30 (21)
IPO7_HUMAN	Importin-7	IPO7		25 (22)	23 (21)	29 (24)	14 (12)	16 (13)	16 (15)
SERA_HUMAN	D-3-phosphoglycerate dehydrogenase	PHGDH		26 (18)	24 (19)	33 (22)	31 (21)	21 (18)	22 (18)
TKT_HUMAN	Transketolase	TKT		37 (24)	40 (25)	39 (25)	20 (17)	13 (10)	22 (17)
SYTC_HUMAN	Threonyl-tRNA synthetase, cytoplasmic	TARS		29 (25)	35 (28)	35 (31)	25 (23)	22 (20)	25 (24)
TRYP_PIGC	--	--		14 (5)	20 (5)	11 (5)	22 (5)	39 (6)	26 (6)
TCPG_HUMAN	T-complex protein 1 subunit gamma	CCT3		34 (24)	30 (20)	41 (31)	32 (27)	14 (12)	31 (24)
SYRC_HUMAN	Arginyl-tRNA synthetase, cytoplasmic	RARS		37 (27)	30 (27)	36 (31)	29 (24)	14 (12)	30 (27)
K1C17_HUMAN	Keratin, type I cytoskeletal 17	KRT17		14 (12)	15 (12)	16 (13)	29 (19)	38 (21)	45 (27)
TCPE_HUMAN	T-complex protein 1 subunit epsilon	CCT5		29 (23)	27 (21)	36 (26)	36 (29)	23 (18)	29 (24)
VINC_HUMAN	Vinculin	VCL		39 (33)	31 (29)	34 (32)	26 (24)	20 (19)	32 (30)
ACTN1_HUMAN	Alpha-actinin-1	ACTN1		25 (22)	20 (18)	28 (26)	22 (20)	15 (15)	20 (19)
VCIP1_HUMAN	Deubiquitinating protein VCIP135	VCPIP1		44 (38)	48 (40)	33 (27)	1 (1)	0 (0)	1 (1)
UBR4_HUMAN	E3 ubiquitin-protein ligase UBR4	UBR4		35 (30)	29 (28)	34 (31)	16 (16)	9 (8)	25 (22)
DDX46_HUMAN	Probable ATP-dependent RNA helicase DDX46	DDX46		18 (17)	18 (15)	24 (21)	37 (32)	23 (17)	27 (22)
PTBP1_HUMAN	Polypyrimidine tract-binding protein 1	PTBP1		28 (15)	22 (15)	34 (18)	14 (8)	16 (9)	16 (8)
PUR4_HUMAN	Phosphoribosylformylglycinamidine synthase	PFAS		25 (22)	17 (17)	28 (25)	21 (18)	17 (16)	26 (22)
SYAC_HUMAN	Alanyl-tRNA synthetase, cytoplasmic	AARS		28 (23)	29 (22)	33 (26)	27 (25)	17 (15)	26 (23)
RL8_HUMAN	60S ribosomal protein L8	RPL8		11 (8)	13 (10)	12 (9)	8 (6)	7 (6)	9 (8)
FLNB_HUMAN	Filamin-B	FLNB		35 (30)	24 (21)	34 (30)	18 (15)	9 (8)	19 (18)
CKAP5_HUMAN	Cytoskeleton-associated protein 5	CKAP5		32 (28)	28 (25)	30 (26)	18 (17)	13 (12)	20 (17)
PUR6_HUMAN	Multifunctional protein ADE2	PAICS		24 (17)	27 (17)	32 (24)	24 (17)	17 (13)	24 (18)
PLST_HUMAN	Plastin-3	PLS3		29 (24)	30 (22)	29 (24)	27 (25)	15 (14)	26 (22)
GRP78_HUMAN	78 kDa glucose-regulated protein	HSPA5		31 (22)	26 (20)	26 (20)	24 (18)	27 (23)	26 (19)
STIP1_HUMAN	Stress-induced-phosphoprotein 1	STIP1		25 (23)	25 (23)	29 (23)	32 (27)	21 (19)	36 (29)
RL18_HUMAN	60S ribosomal protein L18	RPL18		14 (9)	11 (7)	12 (8)	17 (11)	8 (7)	10 (8)
GRP75_HUMAN	Stress-70 protein, mitochondrial	HSPA9		29 (24)	23 (19)	29 (23)	28 (21)	20 (19)	30 (23)
MCM7_HUMAN	DNA replication licensing factor MCM7	MCM7		24 (18)	24 (21)	32 (25)	18 (17)	7 (6)	17 (16)
XPO5_HUMAN	Exportin-5	XPO5		23 (17)	20 (19)	26 (20)	25 (20)	17 (13)	22 (18)
TBA1B_HUMAN	Tubulin alpha-1B chain	TUBA1B		7 (2)	8 (2)	11 (2)	10 (3)	4 (2)	4 (2)
RL13_HUMAN	60S ribosomal protein L13	RPL13		10 (9)	9 (8)	10 (9)	14 (11)	13 (10)	10 (8)
CND1_HUMAN	Condensin complex subunit 1	NCAPD2		26 (22)	27 (24)	37 (29)	19 (17)	13 (13)	22 (19)
PYGL_HUMAN	Glycogen phosphorylase, liver form	PYGL		33 (26)	23 (19)	37 (29)	24 (22)	14 (14)	27 (21)
PA2G4_HUMAN	Proliferation-associated protein 2G4	PA2G4		26 (21)	25 (22)	24 (21)	24 (22)	19 (16)	23 (22)
MDN1_HUMAN	Midasin	MDN1		18 (15)	14 (14)	26 (24)	18 (17)	19 (17)	28 (26)
MDHM_HUMAN	Malate dehydrogenase, mitochondrial	MDH2		22 (13)	16 (13)	20 (14)	21 (15)	19 (15)	19 (14)
RIR1_HUMAN	Ribonucleoside-diphosphate reductase large subunit	RRM1		22 (17)	21 (19)	25 (21)	25 (22)	12 (9)	21 (19)
LKHA4_HUMAN	Leukotriene A-4 hydrolase	LTA4H		26 (21)	24 (19)	27 (21)	25 (21)	12 (11)	26 (20)
SYYC_HUMAN	Tyrosyl-tRNA synthetase, cytoplasmic	YARS		21 (18)	26 (23)	31 (26)	22 (21)	10 (10)	25 (23)
PSMD2_HUMAN	26S proteasome non-ATPase regulatory subunit 2	PSMD2		23 (20)	16 (15)	31 (24)	24 (20)	16 (16)	23 (21)
EIF3L_HUMAN	Eukaryotic translation initiation factor 3 subunit L	EIF3L		21 (19)	18 (16)	20 (20)	24 (23)	15 (14)	19 (18)
SYG_HUMAN	Glycyl-tRNA synthetase	GARS		20 (17)	19 (17)	31 (25)	19 (17)	16 (14)	22 (17)
UBP38_HUMAN	Ubiquitin carboxyl-terminal hydrolase 38	USP38		37 (25)	35 (27)	28 (22)	0 (0)	0 (0)	0 (0)
UBP32_HUMAN	Ubiquitin carboxyl-terminal hydrolase 32	USP32		44 (36)	41 (34)	35 (29)	0 (0)	0 (0)	0 (0)
GUAA_HUMAN	GMP synthase [glutamine-hydrolyzing]	GMPS		26 (18)	22 (18)	34 (25)	22 (17)	13 (12)	21 (18)
TRAP1_HUMAN	Heat shock protein 75 kDa, mitochondrial	TRAP1		33 (25)	32 (25)	36 (28)	19 (17)	14 (13)	20 (19)
IPO4_HUMAN	Importin-4	IPO4		26 (18)	20 (15)	26 (20)	17 (14)	14 (13)	16 (13)
1433E_HUMAN	14-3-3 protein epsilon	YWHAE		24 (14)	28 (18)	31 (19)	23 (16)	19 (14)	24 (17)
EIF3B_HUMAN	Eukaryotic translation initiation factor 3 subunit B	EIF3B		23 (16)	19 (15)	32 (20)	20 (16)	11 (11)	19 (18)
VIME_HUMAN	Vimentin	VIM		24 (20)	23 (19)	20 (18)	25 (21)	19 (16)	27 (20)
RAN_HUMAN	GTP-binding nuclear protein Ran	RAN		16 (9)	16 (9)	15 (9)	6 (5)	6 (6)	8 (7)
OTUD5_HUMAN	OTU domain-containing protein 5	OTUD5		42 (23)	46 (23)	39 (21)	0 (0)	0 (0)	0 (0)
BAP1_HUMAN	Ubiquitin carboxyl-terminal hydrolase BAP1	BAP1		43 (28)	45 (31)	48 (29)	0 (0)	0 (0)	0 (0)
ACTN4_HUMAN	Alpha-actinin-4	ACTN4		24 (18)	24 (18)	26 (21)	28 (21)	17 (13)	28 (22)
DSG1_HUMAN	Desmoglein-1	DSG1		7 (6)	7 (6)	3 (3)	22 (19)	36 (32)	33 (27)
RL17_HUMAN	60S ribosomal protein L17	RPL17		13 (8)	17 (11)	20 (12)	23 (12)	24 (12)	24 (13)
NAA15_HUMAN	N-alpha-acetyltransferase 15, NatA auxiliary subunit	NAA15		24 (22)	24 (22)	29 (26)	23 (23)	13 (13)	21 (20)
DDX17_HUMAN	Probable ATP-dependent RNA helicase DDX17	DDX17		19 (16)	18 (16)	28 (24)	21 (20)	21 (19)	21 (18)
RL21_HUMAN	60S ribosomal protein L21	RPL21		9 (6)	4 (3)	8 (7)	8 (7)	6 (4)	8 (6)
SAHH_HUMAN	Adenosylhomocysteinase	AHCY		24 (18)	26 (20)	27 (19)	20 (16)	21 (14)	21 (17)
NPM_HUMAN	Nucleophosmin	NPM1		16 (10)	22 (13)	21 (12)	15 (10)	13 (9)	16 (10)
SYDC_HUMAN	Aspartyl-tRNA synthetase, cytoplasmic	DARS		30 (24)	25 (23)	26 (19)	16 (16)	11 (11)	17 (17)
UBP1_HUMAN	Ubiquitin carboxyl-terminal hydrolase 1	USP1		43 (35)	41 (36)	37 (32)	0 (0)	0 (0)	0 (0)
TCPZ_HUMAN	T-complex protein 1 subunit zeta	CCT6A		20 (14)	17 (13)	30 (18)	17 (14)	15 (13)	20 (18)
SFPQ_HUMAN	Splicing factor, proline- and glutamine-rich	SFPQ		27 (22)	25 (20)	31 (25)	20 (17)	13 (12)	18 (16)
RCC2_HUMAN	Protein RCC2	RCC2		31 (18)	24 (17)	28 (19)	15 (12)	11 (9)	13 (11)
SYMC_HUMAN	Methionyl-tRNA synthetase, cytoplasmic	MARS		17 (15)	14 (13)	27 (21)	19 (17)	17 (15)	23 (20)
UBP48_HUMAN	Ubiquitin carboxyl-terminal hydrolase 48	USP48		48 (31)	48 (36)	31 (24)	0 (0)	0 (0)	1 (1)
TPIS_HUMAN	Triosephosphate isomerase	TPI1		27 (17)	19 (16)	28 (18)	18 (15)	10 (9)	20 (14)
DNMT1_HUMAN	DNA (cytosine-5)-methyltransferase 1	DNMT1		36 (32)	24 (20)	32 (28)	15 (14)	17 (14)	18 (15)
FUBP2_HUMAN	Far upstream element-binding protein 2	KHSRP		22 (19)	23 (20)	22 (16)	22 (18)	15 (12)	23 (17)
EFTU_HUMAN	Elongation factor Tu, mitochondrial	TUFM		20 (15)	24 (17)	28 (18)	16 (15)	9 (9)	18 (16)
ROA2_HUMAN	Heterogeneous nuclear ribonucleoproteins A2/B1	HNRNPA2B1		23 (17)	24 (16)	19 (15)	14 (10)	16 (11)	19 (15)
RS3_HUMAN	40S ribosomal protein S3	RPS3		30 (20)	24 (17)	28 (18)	20 (18)	18 (17)	20 (19)
SPB3_HUMAN	Serpin B3	SERPINB3		6 (6)	21 (17)	3 (3)	9 (9)	25 (19)	25 (19)
HS90B_HUMAN	Heat shock protein HSP 90-beta	HSP90AB1		22 (16)	23 (14)	28 (17)	23 (15)	16 (11)	18 (10)
RL5_HUMAN	60S ribosomal protein L5	RPL5		26 (19)	24 (18)	28 (21)	16 (13)	14 (12)	17 (12)
HNRPL_HUMAN	Heterogeneous nuclear ribonucleoprotein L	HNRNPL		28 (18)	30 (20)	31 (21)	16 (12)	14 (12)	15 (13)
GBLP_HUMAN	Guanine nucleotide-binding protein subunit beta-2-like 1	GNB2L1		29 (19)	21 (18)	26 (19)	12 (11)	12 (11)	13 (11)
U5S1_HUMAN	116 kDa U5 small nuclear ribonucleoprotein component	EFTUD2		20 (17)	22 (18)	31 (24)	17 (16)	17 (16)	17 (16)
ATPA_HUMAN	ATP synthase subunit alpha, mitochondrial	ATP5A1		18 (15)	21 (16)	24 (20)	15 (14)	13 (9)	14 (12)
DDX1_HUMAN	ATP-dependent RNA helicase DDX1	DDX1		23 (15)	18 (12)	30 (21)	25 (19)	15 (14)	21 (18)
EIF3C_HUMAN	Eukaryotic translation initiation factor 3 subunit C	EIF3C		23 (18)	26 (19)	35 (25)	16 (16)	17 (14)	19 (18)
vDUB_CTRL	--	--		22 (13)	23 (13)	21 (12)	0 (0)	0 (0)	0 (0)
SMC4_HUMAN	Structural maintenance of chromosomes protein 4	SMC4		24 (22)	23 (21)	23 (20)	22 (21)	14 (12)	22 (20)
RS3A_HUMAN	40S ribosomal protein S3a	RPS3A		26 (19)	28 (21)	27 (19)	17 (15)	15 (13)	16 (14)
2AAA_HUMAN	Serine/threonine-protein phosphatase 2A 65 kDa regulatory subunit A alpha isoform	PPP2R1A		18 (14)	16 (13)	23 (17)	19 (15)	15 (14)	15 (12)
GLYM_HUMAN	Serine hydroxymethyltransferase, mitochondrial	SHMT2		32 (21)	24 (18)	25 (18)	12 (11)	13 (12)	13 (11)
RS8_HUMAN	40S ribosomal protein S8	RPS8		15 (10)	13 (6)	16 (9)	14 (10)	22 (14)	15 (11)
FKBP4_HUMAN	Peptidyl-prolyl cis-trans isomerase FKBP4	FKBP4		24 (18)	28 (22)	22 (19)	13 (12)	10 (10)	17 (17)
SYQ_HUMAN	Glutaminyl-tRNA synthetase	QARS		17 (15)	18 (16)	22 (21)	17 (16)	12 (12)	14 (14)
COPB_HUMAN	Coatomer subunit beta	COPB1		25 (18)	24 (19)	29 (21)	15 (14)	12 (11)	13 (13)
UBP37_HUMAN	Ubiquitin carboxyl-terminal hydrolase 37	USP37		29 (25)	32 (28)	28 (23)	0 (0)	0 (0)	0 (0)
MCM6_HUMAN	DNA replication licensing factor MCM6	MCM6		21 (17)	22 (19)	19 (16)	16 (13)	12 (11)	13 (12)
FANCI_HUMAN	Fanconi anemia group I protein	FANCI		15 (14)	24 (20)	25 (21)	13 (13)	7 (6)	15 (14)
SR140_HUMAN	U2 snRNP-associated SURP motif-containing protein	U2SURP		15 (14)	15 (12)	17 (15)	30 (24)	22 (21)	22 (20)
IF5A1_HUMAN	Eukaryotic translation initiation factor 5A-1	EIF5A		13 (8)	14 (8)	25 (11)	13 (7)	13 (8)	14 (9)
RS2_HUMAN	40S ribosomal protein S2	RPS2		22 (12)	17 (12)	22 (13)	16 (13)	16 (14)	16 (13)
TIF1B_HUMAN	Transcription intermediary factor 1-beta	TRIM28		22 (19)	20 (16)	24 (18)	18 (15)	10 (9)	19 (16)
FILA2_HUMAN	Filaggrin-2	FLG2		8 (7)	6 (6)	4 (3)	14 (12)	23 (19)	18 (15)
PPIA_HUMAN	Peptidyl-prolyl cis-trans isomerase A	PPIA		16 (7)	16 (8)	21 (10)	13 (10)	15 (10)	17 (11)
PGAM1_HUMAN	Phosphoglycerate mutase 1	PGAM1		21 (13)	18 (12)	19 (13)	17 (12)	14 (12)	16 (13)
RRP44_HUMAN	Exosome complex exonuclease RRP44	DIS3		26 (22)	18 (17)	25 (22)	18 (15)	9 (9)	14 (13)
PRDX6_HUMAN	Peroxiredoxin-6	PRDX6		20 (14)	22 (17)	22 (16)	14 (12)	10 (9)	15 (13)
AT1A1_HUMAN	Sodium/potassium-transporting ATPase subunit alpha-1	ATP1A1		23 (20)	21 (17)	25 (21)	18 (16)	17 (15)	19 (15)
P5CS_HUMAN	Delta-1-pyrroline-5-carboxylate synthase	ALDH18A1		21 (20)	22 (18)	25 (22)	17 (15)	13 (11)	15 (13)
MCM3_HUMAN	DNA replication licensing factor MCM3	MCM3		21 (18)	19 (16)	25 (23)	19 (15)	18 (16)	21 (19)
UBP33_HUMAN	Ubiquitin carboxyl-terminal hydrolase 33	USP33		33 (21)	33 (22)	23 (14)	0 (0)	0 (0)	0 (0)
VIGLN_HUMAN	Vigilin	HDLBP		20 (15)	20 (19)	26 (22)	21 (20)	14 (13)	20 (19)
MATR3_HUMAN	Matrin-3	MATR3		21 (14)	19 (16)	27 (20)	13 (11)	13 (11)	14 (11)
TNPO1_HUMAN	Transportin-1	TNPO1		21 (17)	16 (14)	22 (16)	16 (15)	10 (9)	15 (13)
RS6_HUMAN	40S ribosomal protein S6	RPS6		18 (11)	16 (10)	13 (8)	19 (11)	16 (12)	9 (8)
PDIA3_HUMAN	Protein disulfide-isomerase A3	PDIA3		19 (17)	13 (13)	28 (19)	24 (19)	13 (11)	21 (16)
ECHA_HUMAN	Trifunctional enzyme subunit alpha, mitochondrial	HADHA		20 (15)	21 (17)	27 (24)	15 (12)	13 (10)	20 (15)
ECM29_HUMAN	Proteasome-associated protein ECM29 homolog	ECM29		22 (19)	19 (18)	31 (27)	19 (18)	5 (4)	13 (12)
MCM5_HUMAN	DNA replication licensing factor MCM5	MCM5		24 (20)	23 (20)	32 (25)	14 (13)	7 (7)	13 (13)
PABP1_HUMAN	Polyadenylate-binding protein 1	PABPC1		16 (13)	16 (15)	22 (19)	16 (16)	9 (9)	14 (14)
PROF1_HUMAN	Profilin-1	PFN1		14 (11)	14 (12)	16 (12)	10 (7)	12 (9)	9 (8)
HNRPQ_HUMAN	Heterogeneous nuclear ribonucleoprotein Q	SYNCRIP		20 (15)	21 (16)	22 (16)	18 (15)	9 (8)	16 (13)
NU205_HUMAN	Nuclear pore complex protein Nup205	NUP205		19 (17)	17 (15)	23 (21)	15 (14)	10 (9)	17 (16)
VPS35_HUMAN	Vacuolar protein sorting-associated protein 35	VPS35		14 (13)	13 (13)	19 (18)	16 (14)	8 (8)	11 (10)
GFPT1_HUMAN	Glucosamine--fructose-6-phosphate aminotransferase [isomerizing] 1	GFPT1		17 (14)	9 (9)	13 (12)	17 (15)	25 (21)	24 (20)
PDC6I_HUMAN	Programmed cell death 6-interacting protein	PDCD6IP		17 (17)	19 (17)	20 (18)	14 (13)	15 (14)	19 (17)
RL10L_HUMAN	60S ribosomal protein L10-like	RPL10L		5 (3)	7 (5)	6 (4)	8 (6)	9 (7)	6 (5)
ANM5_HUMAN	Protein arginine N-methyltransferase 5	PRMT5		14 (12)	16 (16)	17 (14)	7 (7)	7 (7)	10 (10)
CNOT1_HUMAN	CCR4-NOT transcription complex subunit 1	CNOT1		16 (15)	15 (15)	22 (19)	20 (20)	6 (6)	16 (16)
RL32_HUMAN	60S ribosomal protein L32	RPL32		10 (8)	8 (7)	6 (5)	12 (10)	7 (6)	6 (5)
RL9_HUMAN	60S ribosomal protein L9	RPL9		19 (6)	23 (7)	22 (8)	14 (7)	12 (7)	11 (7)
DX39A_HUMAN	ATP-dependent RNA helicase DDX39A	DDX39A		13 (11)	14 (11)	18 (14)	9 (9)	6 (6)	8 (8)
TBB5_HUMAN	Tubulin beta chain	TUBB		16 (6)	16 (6)	19 (5)	11 (5)	11 (5)	13 (6)
UBP40_HUMAN	Ubiquitin carboxyl-terminal hydrolase 40	USP40		31 (25)	34 (27)	23 (20)	0 (0)	0 (0)	0 (0)
RL10A_HUMAN	60S ribosomal protein L10a	RPL10A		10 (8)	8 (6)	15 (13)	11 (9)	6 (6)	12 (10)
PDIA1_HUMAN	Protein disulfide-isomerase	P4HB		18 (16)	21 (18)	18 (16)	16 (14)	12 (10)	17 (17)
RL19_HUMAN	60S ribosomal protein L19	RPL19		5 (4)	5 (4)	4 (3)	4 (4)	4 (3)	2 (2)
MCM4_HUMAN	DNA replication licensing factor MCM4	MCM4		16 (13)	15 (11)	20 (17)	12 (10)	6 (6)	14 (13)
UBP30_HUMAN	Ubiquitin carboxyl-terminal hydrolase 30	USP30		20 (12)	19 (12)	16 (10)	0 (0)	0 (0)	0 (0)
RS9_HUMAN	40S ribosomal protein S9	RPS9		12 (12)	16 (12)	30 (9)	11 (9)	12 (11)	12 (9)
PCBP1_HUMAN	Poly(rC)-binding protein 1	PCBP1		13 (11)	12 (11)	16 (12)	11 (10)	12 (12)	16 (13)
6PGD_HUMAN	6-phosphogluconate dehydrogenase, decarboxylating	PGD		19 (15)	17 (14)	20 (16)	14 (11)	10 (6)	12 (9)
HS105_HUMAN	Heat shock protein 105 kDa	HSPH1		23 (19)	20 (18)	22 (20)	12 (11)	11 (10)	15 (13)
NONO_HUMAN	Non-POU domain-containing octamer-binding protein	NONO		19 (15)	15 (14)	19 (16)	18 (16)	14 (12)	20 (18)
NSUN2_HUMAN	tRNA (cytosine(34)-C(5))-methyltransferase	NSUN2		15 (14)	13 (11)	21 (19)	12 (11)	12 (9)	17 (15)
THOC2_HUMAN	THO complex subunit 2	THOC2		11 (9)	14 (14)	17 (16)	18 (16)	14 (14)	13 (12)
TTL12_HUMAN	Tubulin--tyrosine ligase-like protein 12	TTLL12		13 (11)	14 (12)	17 (14)	18 (13)	14 (12)	15 (11)
RS5_HUMAN	40S ribosomal protein S5	RPS5		13 (10)	9 (6)	12 (8)	9 (6)	12 (8)	9 (6)
ILF2_HUMAN	Interleukin enhancer-binding factor 2	ILF2		20 (12)	21 (13)	22 (15)	16 (10)	8 (7)	13 (11)
SYWC_HUMAN	Tryptophanyl-tRNA synthetase, cytoplasmic	WARS		9 (6)	9 (9)	15 (12)	10 (10)	2 (2)	8 (8)
ABCE1_HUMAN	ATP-binding cassette sub-family E member 1	ABCE1		23 (19)	17 (14)	17 (15)	13 (11)	9 (9)	14 (12)
RUVB1_HUMAN	RuvB-like 1	RUVBL1		12 (8)	16 (9)	19 (14)	19 (14)	13 (11)	18 (14)
RPN1_HUMAN	Dolichyl-diphosphooligosaccharide--protein glycosyltransferase subunit 1	RPN1		9 (9)	13 (13)	18 (14)	14 (12)	11 (9)	14 (13)
SMC2_HUMAN	Structural maintenance of chromosomes protein 2	SMC2		18 (18)	12 (12)	26 (23)	13 (13)	8 (8)	19 (19)
ADT1_HUMAN	ADP/ATP translocase 1	SLC25A4		11 (10)	14 (11)	14 (12)	8 (7)	7 (7)	7 (6)
DCTN1_HUMAN	Dynactin subunit 1	DCTN1		19 (16)	14 (14)	21 (19)	17 (14)	8 (8)	16 (16)
CUL1_HUMAN	Cullin-1	CUL1		25 (20)	21 (18)	28 (21)	6 (6)	5 (5)	5 (5)
GDIB_HUMAN	Rab GDP dissociation inhibitor beta	GDI2		21 (15)	15 (14)	25 (18)	12 (11)	12 (9)	16 (13)
SK2L2_HUMAN	Superkiller viralicidic activity 2-like 2	SKIV2L2		13 (11)	11 (11)	18 (16)	7 (7)	5 (5)	13 (13)
PSMD3_HUMAN	26S proteasome non-ATPase regulatory subunit 3	PSMD3		18 (15)	15 (12)	22 (18)	6 (6)	11 (9)	15 (10)
PRPS1_HUMAN	Ribose-phosphate pyrophosphokinase 1	PRPS1		11 (10)	15 (12)	12 (10)	12 (10)	11 (8)	12 (9)
RS11_HUMAN	40S ribosomal protein S11	RPS11		13 (11)	12 (11)	12 (11)	14 (13)	14 (14)	13 (12)
AP1B1_HUMAN	AP-1 complex subunit beta-1	AP1B1		13 (11)	14 (13)	21 (20)	16 (15)	10 (8)	14 (12)
THIL_HUMAN	Acetyl-CoA acetyltransferase, mitochondrial	ACAT1		11 (9)	10 (9)	13 (11)	14 (12)	11 (9)	13 (10)
SERC_HUMAN	Phosphoserine aminotransferase	PSAT1		14 (12)	17 (12)	15 (12)	17 (12)	9 (8)	10 (10)
EIF3D_HUMAN	Eukaryotic translation initiation factor 3 subunit D	EIF3D		15 (12)	17 (13)	20 (15)	9 (9)	10 (9)	8 (7)
PR38B_HUMAN	Pre-mRNA-splicing factor 38B	PRPF38B		3 (3)	5 (4)	5 (5)	21 (18)	15 (13)	17 (14)
RTCB_HUMAN	tRNA-splicing ligase RtcB homolog	C22orf28		16 (13)	17 (14)	24 (18)	15 (13)	11 (11)	13 (12)
PRDX1_HUMAN	Peroxiredoxin-1	PRDX1		16 (14)	13 (11)	12 (12)	13 (12)	14 (12)	13 (12)
DDX3X_HUMAN	ATP-dependent RNA helicase DDX3X	DDX3X		13 (11)	13 (11)	19 (16)	15 (13)	13 (12)	15 (14)
ANXA2_HUMAN	Annexin A2	ANXA2		6 (6)	14 (13)	12 (10)	14 (12)	18 (13)	17 (13)
MSH6_HUMAN	DNA mismatch repair protein Msh6	MSH6		18 (16)	14 (13)	21 (20)	14 (14)	8 (8)	15 (15)
ALDR_HUMAN	Aldose reductase	AKR1B1		8 (8)	14 (12)	16 (11)	4 (4)	2 (2)	8 (6)
CHD4_HUMAN	Chromodomain-helicase-DNA-binding protein 4	CHD4		12 (12)	13 (13)	26 (20)	7 (7)	9 (8)	12 (12)
UBP11_HUMAN	Ubiquitin carboxyl-terminal hydrolase 11	USP11		23 (19)	36 (25)	19 (15)	1 (1)	0 (0)	0 (0)
DDX5_HUMAN	Probable ATP-dependent RNA helicase DDX5	DDX5		13 (11)	13 (13)	18 (14)	10 (10)	11 (11)	15 (13)
SMC3_HUMAN	Structural maintenance of chromosomes protein 3	SMC3		11 (11)	8 (8)	22 (20)	20 (20)	12 (10)	17 (17)
PDIA4_HUMAN	Protein disulfide-isomerase A4	PDIA4		12 (12)	16 (13)	20 (19)	16 (16)	10 (9)	18 (18)
SYSC_HUMAN	Seryl-tRNA synthetase, cytoplasmic	SARS		13 (10)	16 (13)	20 (15)	15 (12)	10 (9)	12 (10)
ROA1_HUMAN	Heterogeneous nuclear ribonucleoprotein A1	HNRNPA1		10 (6)	12 (7)	12 (6)	8 (6)	6 (5)	7 (5)
IMDH2_HUMAN	Inosine-5'-monophosphate dehydrogenase 2	IMPDH2		23 (17)	15 (9)	20 (15)	11 (8)	11 (9)	12 (12)
RENT1_HUMAN	Regulator of nonsense transcripts 1	UPF1		15 (12)	10 (10)	13 (13)	11 (10)	3 (3)	11 (11)
CAH2_HUMAN	Carbonic anhydrase 2	CA2		15 (9)	13 (10)	16 (9)	7 (6)	5 (5)	11 (8)
PSD12_HUMAN	26S proteasome non-ATPase regulatory subunit 12	PSMD12		18 (16)	15 (15)	19 (17)	13 (12)	5 (5)	11 (11)
ATX3_HUMAN	Ataxin-3	ATXN3		27 (15)	22 (13)	27 (15)	0 (0)	0 (0)	0 (0)
SYNC_HUMAN	Asparaginyl-tRNA synthetase, cytoplasmic	NARS		17 (13)	15 (12)	23 (17)	9 (9)	6 (6)	15 (14)
RBM39_HUMAN	RNA-binding protein 39	RBM39		8 (7)	10 (9)	12 (10)	19 (15)	14 (12)	13 (12)
GDE_HUMAN	Glycogen debranching enzyme	AGL		13 (12)	9 (9)	17 (16)	16 (16)	11 (11)	11 (11)
1433B_HUMAN	14-3-3 protein beta/alpha	YWHAB		14 (11)	17 (12)	14 (10)	13 (11)	10 (8)	16 (11)
PDIA6_HUMAN	Protein disulfide-isomerase A6	PDIA6		12 (10)	11 (9)	22 (14)	13 (11)	7 (7)	12 (11)
PNPH_HUMAN	Purine nucleoside phosphorylase	PNP		12 (10)	12 (10)	18 (12)	8 (7)	11 (11)	11 (10)
RL7_HUMAN	60S ribosomal protein L7	RPL7		17 (15)	15 (13)	18 (15)	13 (12)	11 (11)	12 (11)
EDC4_HUMAN	Enhancer of mRNA-decapping protein 4	EDC4		12 (10)	13 (11)	15 (14)	8 (8)	9 (9)	10 (10)
KPRP_HUMAN	Keratinocyte proline-rich protein	KPRP		1 (1)	4 (4)	0 (0)	18 (12)	27 (15)	15 (11)
NASP_HUMAN	Nuclear autoantigenic sperm protein	NASP		25 (19)	11 (9)	16 (13)	16 (15)	2 (2)	18 (14)
COPG1_HUMAN	--	--		16 (15)	14 (12)	19 (17)	11 (11)	6 (6)	10 (10)
TPR_HUMAN	Nucleoprotein TPR	TPR		4 (4)	3 (3)	5 (5)	30 (27)	19 (17)	28 (27)
MCM2_HUMAN	DNA replication licensing factor MCM2	MCM2		13 (11)	16 (13)	18 (17)	13 (12)	10 (9)	15 (11)
GDIA_HUMAN	Rab GDP dissociation inhibitor alpha	GDI1		20 (13)	14 (11)	24 (17)	9 (8)	10 (8)	11 (10)
SMC1A_HUMAN	Structural maintenance of chromosomes protein 1A	SMC1A		14 (14)	9 (9)	21 (18)	9 (8)	12 (11)	22 (18)
RS17_HUMAN	40S ribosomal protein S17	RPS17		15 (7)	13 (6)	13 (8)	11 (5)	8 (5)	12 (6)
MDHC_HUMAN	Malate dehydrogenase, cytoplasmic	MDH1		14 (12)	13 (11)	14 (11)	10 (10)	7 (7)	11 (11)
CALX_HUMAN	Calnexin	CANX		11 (9)	10 (9)	13 (10)	10 (9)	5 (5)	13 (12)
AP3D1_HUMAN	AP-3 complex subunit delta-1	AP3D1		19 (18)	13 (12)	15 (14)	10 (10)	8 (7)	13 (11)
PSB1_HUMAN	Proteasome subunit beta type-1	PSMB1		11 (8)	12 (8)	10 (7)	6 (5)	4 (4)	7 (5)
S10A9_HUMAN	Protein S100-A9	S100A9		9 (5)	8 (4)	4 (3)	16 (6)	18 (10)	8 (5)
COPB2_HUMAN	Coatomer subunit beta'	COPB2		16 (14)	16 (13)	21 (15)	12 (10)	8 (8)	9 (9)
PPM1G_HUMAN	Protein phosphatase 1G	PPM1G		12 (9)	12 (9)	17 (12)	13 (11)	8 (8)	14 (12)
LA_HUMAN	Lupus La protein	SSB		14 (14)	10 (8)	17 (13)	16 (14)	11 (11)	14 (14)
PRP4B_HUMAN	Serine/threonine-protein kinase PRP4 homolog	PRPF4B		3 (2)	6 (6)	9 (6)	22 (18)	17 (15)	14 (13)
HYOU1_HUMAN	Hypoxia up-regulated protein 1	HYOU1		17 (14)	19 (16)	17 (15)	10 (9)	6 (6)	13 (10)
ANXA5_HUMAN	Annexin A5	ANXA5		17 (13)	13 (11)	14 (11)	9 (8)	9 (7)	11 (10)
PFKAL_HUMAN	--	--		19 (14)	14 (11)	18 (14)	8 (8)	3 (3)	13 (9)
UBE3C_HUMAN	Ubiquitin-protein ligase E3C	UBE3C		20 (16)	19 (16)	22 (18)	1 (1)	0 (0)	3 (3)
GSTP1_HUMAN	Glutathione S-transferase P	GSTP1		20 (12)	17 (11)	15 (9)	6 (5)	6 (6)	9 (8)
PSMD6_HUMAN	26S proteasome non-ATPase regulatory subunit 6	PSMD6		13 (10)	14 (12)	19 (16)	9 (7)	7 (6)	10 (9)
MSH2_HUMAN	DNA mismatch repair protein Msh2	MSH2		15 (13)	15 (10)	17 (13)	13 (10)	5 (4)	14 (10)
CLU_HUMAN	--	--		11 (11)	10 (10)	16 (15)	9 (9)	5 (5)	6 (6)
H11_HUMAN	Histone H1.1	HIST1H1A		2 (2)	3 (3)	2 (2)	4 (3)	3 (3)	4 (3)
AMPL_HUMAN	Cytosol aminopeptidase	LAP3		14 (13)	13 (12)	21 (19)	13 (11)	6 (6)	14 (14)
HNRH1_HUMAN	Heterogeneous nuclear ribonucleoprotein H	HNRNPH1		18 (12)	15 (12)	17 (11)	10 (8)	8 (7)	12 (9)
PAIRB_HUMAN	Plasminogen activator inhibitor 1 RNA-binding protein	SERBP1		13 (12)	11 (10)	11 (10)	12 (12)	13 (10)	11 (10)
RS26L_HUMAN	Putative 40S ribosomal protein S26-like 1	RPS26P11		3 (2)	2 (2)	3 (2)	1 (1)	1 (1)	1 (1)
CISY_HUMAN	Citrate synthase, mitochondrial	CS		15 (13)	14 (11)	17 (13)	7 (6)	5 (4)	8 (8)
APEX1_HUMAN	DNA-(apurinic or apyrimidinic site) lyase	APEX1		13 (9)	15 (9)	16 (12)	8 (8)	8 (7)	11 (9)
MMS19_HUMAN	MMS19 nucleotide excision repair protein homolog	MMS19		9 (8)	8 (8)	14 (11)	4 (4)	3 (3)	4 (4)
K1C13_HUMAN	Keratin, type I cytoskeletal 13	KRT13		6 (4)	8 (4)	9 (5)	14 (8)	16 (9)	17 (9)
STRAP_HUMAN	Serine-threonine kinase receptor-associated protein	STRAP		14 (10)	14 (11)	15 (10)	11 (8)	11 (9)	11 (10)
EZRI_HUMAN	Ezrin	EZR		10 (10)	16 (16)	21 (17)	13 (13)	8 (8)	11 (10)
RPB2_HUMAN	DNA-directed RNA polymerase II subunit RPB2	POLR2B		18 (16)	14 (14)	17 (16)	8 (8)	8 (7)	9 (9)
HS74L_HUMAN	Heat shock 70 kDa protein 4L	HSPA4L		17 (14)	13 (11)	18 (15)	12 (11)	7 (6)	12 (11)
ESTD_HUMAN	S-formylglutathione hydrolase	ESD		15 (9)	15 (10)	14 (9)	11 (8)	8 (7)	11 (9)
KNTC1_HUMAN	Kinetochore-associated protein 1	KNTC1		12 (12)	9 (8)	10 (10)	13 (13)	8 (8)	11 (10)
SRRM1_HUMAN	Serine/arginine repetitive matrix protein 1	SRRM1		8 (7)	10 (8)	11 (10)	10 (8)	10 (8)	11 (10)
IF4A3_HUMAN	Eukaryotic initiation factor 4A-III	EIF4A3		16 (11)	16 (12)	16 (13)	10 (9)	8 (7)	13 (11)
OTU1_HUMAN	Ubiquitin thioesterase OTU1	YOD1		29 (17)	27 (16)	17 (10)	0 (0)	0 (0)	0 (0)
ALBU_HUMAN	Serum albumin	ALB		2 (2)	4 (3)	0 (0)	11 (10)	25 (23)	11 (11)
IF2GL_HUMAN	Putative eukaryotic translation initiation factor 2 subunit 3-like protein	EIF2S3L		16 (12)	13 (10)	13 (12)	8 (8)	7 (7)	5 (5)
K2C6B_HUMAN	Keratin, type II cytoskeletal 6B	KRT6B		6 (5)	6 (6)	5 (4)	8 (6)	11 (9)	9 (7)
SYK_HUMAN	Lysyl-tRNA synthetase	KARS		14 (11)	12 (10)	18 (16)	11 (8)	9 (8)	14 (11)
AHSA1_HUMAN	Activator of 90 kDa heat shock protein ATPase homolog 1	AHSA1		19 (14)	17 (12)	20 (14)	7 (7)	4 (4)	9 (7)
K2C78_HUMAN	Keratin, type II cytoskeletal 78	KRT78		11 (9)	10 (9)	4 (4)	16 (13)	18 (17)	16 (14)
PYRG1_HUMAN	CTP synthase 1	CTPS		13 (11)	12 (10)	15 (12)	11 (8)	9 (8)	7 (6)
ZUFSP_HUMAN	Zinc finger with UFM1-specific peptidase domain protein	ZUFSP		22 (19)	24 (21)	19 (14)	0 (0)	0 (0)	0 (0)
H4_HUMAN	Histone H4	HIST1H4A		12 (7)	11 (7)	12 (7)	10 (8)	10 (8)	11 (7)
LMNB1_HUMAN	Lamin-B1	LMNB1		9 (9)	15 (14)	15 (14)	13 (13)	8 (8)	17 (17)
THIO_HUMAN	Thioredoxin	TXN		7 (6)	5 (5)	6 (6)	9 (7)	10 (8)	10 (8)
SAE2_HUMAN	SUMO-activating enzyme subunit 2	UBA2		15 (11)	8 (8)	13 (11)	7 (7)	10 (7)	8 (7)
RL24_HUMAN	60S ribosomal protein L24	RPL24		8 (7)	7 (6)	7 (6)	11 (10)	8 (7)	7 (7)
PUR8_HUMAN	Adenylosuccinate lyase	ADSL		10 (6)	11 (7)	14 (10)	11 (8)	9 (7)	9 (8)
PGM1_HUMAN	Phosphoglucomutase-1	PGM1		16 (9)	12 (11)	18 (15)	10 (10)	6 (6)	12 (12)
RL36_HUMAN	60S ribosomal protein L36	RPL36		4 (4)	4 (4)	4 (4)	10 (8)	9 (8)	8 (7)
AATM_HUMAN	Aspartate aminotransferase, mitochondrial	GOT2		10 (8)	12 (11)	9 (9)	6 (6)	7 (7)	10 (10)
PRP19_HUMAN	Pre-mRNA-processing factor 19	PRPF19		12 (9)	12 (9)	15 (12)	8 (6)	8 (6)	11 (9)
DHE3_HUMAN	Glutamate dehydrogenase 1, mitochondrial	GLUD1		10 (10)	9 (9)	18 (15)	9 (9)	5 (5)	10 (9)
USO1_HUMAN	General vesicular transport factor p115	USO1		12 (9)	9 (8)	13 (12)	13 (11)	6 (6)	6 (6)
IF4G2_HUMAN	Eukaryotic translation initiation factor 4 gamma 2	EIF4G2		15 (13)	16 (15)	17 (16)	10 (10)	2 (2)	8 (8)
PUR1_HUMAN	Amidophosphoribosyltransferase	PPAT		6 (6)	4 (4)	8 (8)	15 (13)	15 (12)	17 (14)
RFA1_HUMAN	Replication protein A 70 kDa DNA-binding subunit	RPA1		12 (9)	13 (11)	14 (12)	12 (11)	7 (7)	12 (11)
FSCN1_HUMAN	Fascin	FSCN1		12 (11)	8 (8)	13 (11)	5 (5)	4 (4)	6 (6)
EIF3I_HUMAN	Eukaryotic translation initiation factor 3 subunit I	EIF3I		14 (10)	14 (11)	15 (12)	8 (7)	9 (7)	10 (8)
RS15A_HUMAN	40S ribosomal protein S15a	RPS15A		20 (11)	16 (9)	16 (10)	4 (4)	7 (7)	5 (5)
UBP3_HUMAN	Ubiquitin carboxyl-terminal hydrolase 3	USP3		19 (16)	23 (16)	17 (13)	0 (0)	0 (0)	0 (0)
ARF1_HUMAN	ADP-ribosylation factor 1	ARF1		21 (13)	15 (11)	12 (10)	8 (7)	8 (8)	6 (5)
NDK8_HUMAN	Putative nucleoside diphosphate kinase	NME2P1		12 (7)	11 (8)	14 (8)	12 (7)	11 (7)	12 (7)
UBP42_HUMAN	Ubiquitin carboxyl-terminal hydrolase 42	USP42		22 (19)	20 (18)	17 (14)	0 (0)	0 (0)	0 (0)
ROA3_HUMAN	Heterogeneous nuclear ribonucleoprotein A3	HNRNPA3		8 (7)	9 (9)	10 (9)	8 (7)	9 (7)	9 (9)
RL1D1_HUMAN	Ribosomal L1 domain-containing protein 1	RSL1D1		13 (10)	8 (7)	15 (12)	6 (6)	7 (7)	8 (8)
PSA_HUMAN	Puromycin-sensitive aminopeptidase	NPEPPS		18 (13)	11 (9)	19 (15)	12 (10)	3 (3)	10 (9)
UGGG1_HUMAN	UDP-glucose:glycoprotein glucosyltransferase 1	UGGT1		10 (10)	8 (8)	12 (12)	15 (14)	8 (7)	13 (11)
KR87P_HUMAN	--	--		1 (1)	0 (0)	24 (20)	4 (4)	16 (12)	14 (11)
TGM3_HUMAN	Protein-glutamine gamma-glutamyltransferase E	TGM3		7 (7)	2 (2)	3 (3)	9 (9)	27 (21)	15 (12)
IMA1_HUMAN	Importin subunit alpha-1	KPNA1		7 (6)	7 (6)	12 (9)	10 (9)	11 (10)	10 (8)
LONM_HUMAN	Lon protease homolog, mitochondrial	LONP1		10 (10)	14 (13)	16 (14)	11 (10)	5 (5)	13 (10)
COF1_HUMAN	Cofilin-1	CFL1		11 (8)	9 (7)	14 (10)	10 (8)	9 (7)	11 (10)
NU133_HUMAN	Nuclear pore complex protein Nup133	NUP133		8 (8)	7 (7)	9 (9)	1 (1)	0 (0)	5 (4)
EIF3E_HUMAN	Eukaryotic translation initiation factor 3 subunit E	EIF3E		9 (8)	12 (10)	10 (8)	9 (7)	8 (7)	9 (7)
XPOT_HUMAN	Exportin-T	XPOT		12 (11)	12 (12)	14 (14)	9 (9)	11 (10)	13 (12)
RA1L2_HUMAN	Heterogeneous nuclear ribonucleoprotein A1-like 2	HNRNPA1L2		16 (9)	13 (8)	14 (8)	7 (6)	9 (6)	10 (7)
IF2B1_HUMAN	Insulin-like growth factor 2 mRNA-binding protein 1	IGF2BP1		9 (9)	9 (8)	12 (12)	13 (11)	7 (6)	11 (10)
CYFP1_HUMAN	Cytoplasmic FMR1-interacting protein 1	CYFIP1		14 (13)	10 (9)	14 (14)	10 (10)	7 (7)	9 (9)
RNZ2_HUMAN	Zinc phosphodiesterase ELAC protein 2	ELAC2		12 (9)	11 (11)	13 (11)	6 (6)	4 (4)	10 (9)
GEMI5_HUMAN	Gem-associated protein 5	GEMIN5		15 (13)	14 (13)	16 (13)	6 (6)	3 (3)	8 (7)
PCNA_HUMAN	Proliferating cell nuclear antigen	PCNA		11 (9)	12 (11)	17 (15)	9 (9)	7 (7)	9 (8)
HCFC1_HUMAN	Host cell factor 1	HCFC1		17 (15)	15 (14)	15 (13)	6 (5)	6 (5)	11 (11)
RL10_HUMAN	60S ribosomal protein L10	RPL10		11 (8)	7 (6)	12 (9)	11 (8)	16 (10)	10 (8)
AMPB_HUMAN	Aminopeptidase B	RNPEP		4 (4)	3 (3)	7 (6)	7 (7)	5 (5)	5 (5)
RL23_HUMAN	60S ribosomal protein L23	RPL23		15 (9)	9 (7)	12 (9)	6 (6)	8 (7)	6 (5)
MTOR_HUMAN	Serine/threonine-protein kinase mTOR	MTOR		7 (7)	5 (5)	14 (13)	10 (9)	5 (5)	10 (9)
1433Z_HUMAN	14-3-3 protein zeta/delta	YWHAZ		15 (12)	10 (9)	11 (9)	9 (9)	12 (10)	12 (9)
CUL4B_HUMAN	Cullin-4B	CUL4B		13 (13)	8 (8)	17 (15)	10 (10)	6 (6)	10 (10)
RUVB2_HUMAN	RuvB-like 2	RUVBL2		13 (13)	13 (13)	15 (14)	11 (10)	7 (7)	8 (7)
RBBP6_HUMAN	E3 ubiquitin-protein ligase RBBP6	RBBP6		6 (6)	0 (0)	8 (7)	23 (23)	10 (10)	10 (9)
CPSF1_HUMAN	Cleavage and polyadenylation specificity factor subunit 1	CPSF1		14 (13)	13 (12)	13 (13)	7 (6)	2 (2)	6 (6)
KINH_HUMAN	Kinesin-1 heavy chain	KIF5B		12 (11)	9 (8)	12 (11)	14 (12)	6 (5)	10 (10)
KTN1_HUMAN	Kinectin	KTN1		4 (3)	5 (5)	4 (4)	19 (15)	13 (13)	22 (19)
ASCC3_HUMAN	--	--		6 (6)	5 (5)	10 (9)	6 (6)	1 (1)	5 (5)
DHB4_HUMAN	Peroxisomal multifunctional enzyme type 2	HSD17B4		13 (13)	13 (12)	23 (19)	5 (5)	3 (3)	8 (7)
NP1L1_HUMAN	Nucleosome assembly protein 1-like 1	NAP1L1		8 (6)	13 (9)	14 (9)	11 (6)	5 (5)	11 (7)
ANM1_HUMAN	Protein arginine N-methyltransferase 1	PRMT1		11 (9)	9 (7)	15 (12)	9 (6)	7 (6)	8 (7)
PDS5A_HUMAN	Sister chromatid cohesion protein PDS5 homolog A	PDS5A		10 (9)	11 (11)	17 (16)	10 (9)	7 (6)	10 (10)
ABCF2_HUMAN	ATP-binding cassette sub-family F member 2	ABCF2		7 (7)	15 (12)	18 (14)	10 (9)	9 (9)	8 (7)
RCC1_HUMAN	Regulator of chromosome condensation	RCC1		11 (10)	12 (10)	12 (10)	6 (5)	4 (4)	7 (6)
IPO9_HUMAN	Importin-9	IPO9		13 (11)	10 (10)	15 (12)	8 (8)	7 (6)	10 (7)
TBB4A_HUMAN	Tubulin beta-4A chain	TUBB4A		10 (7)	6 (5)	10 (8)	6 (6)	4 (4)	7 (6)
PKP1_HUMAN	Plakophilin-1	PKP1		2 (2)	3 (3)	11 (11)	13 (13)	19 (18)	16 (16)
SRS11_HUMAN	Serine/arginine-rich splicing factor 11	SRSF11		10 (7)	9 (7)	9 (6)	12 (9)	12 (10)	9 (8)
ACON_HUMAN	Aconitate hydratase, mitochondrial	ACO2		12 (10)	12 (9)	15 (12)	10 (9)	6 (5)	10 (9)
DAAF5_HUMAN	--	--		11 (11)	11 (10)	16 (14)	10 (10)	6 (6)	8 (8)
IPYR_HUMAN	Inorganic pyrophosphatase	PPA1		13 (11)	8 (8)	9 (8)	12 (10)	8 (8)	12 (11)
EIF3H_HUMAN	Eukaryotic translation initiation factor 3 subunit H	EIF3H		11 (10)	16 (13)	13 (12)	4 (4)	4 (4)	6 (6)
SC24C_HUMAN	Protein transport protein Sec24C	SEC24C		12 (11)	8 (8)	13 (13)	10 (10)	8 (8)	13 (11)
NCBP1_HUMAN	Nuclear cap-binding protein subunit 1	NCBP1		6 (6)	7 (7)	9 (8)	2 (2)	4 (4)	6 (6)
SF3A1_HUMAN	Splicing factor 3A subunit 1	SF3A1		15 (12)	13 (10)	15 (12)	7 (5)	3 (2)	10 (6)
SRP68_HUMAN	Signal recognition particle 68 kDa protein	SRP68		12 (11)	11 (10)	11 (11)	7 (7)	4 (4)	9 (8)
S10A8_HUMAN	Protein S100-A8	S100A8		4 (3)	6 (5)	3 (2)	7 (6)	12 (10)	6 (5)
SPEE_HUMAN	Spermidine synthase	SRM		14 (9)	13 (9)	11 (9)	6 (6)	3 (3)	7 (7)
PRS4_HUMAN	26S protease regulatory subunit 4	PSMC1		12 (9)	7 (7)	14 (12)	3 (3)	7 (7)	7 (7)
PPIB_HUMAN	Peptidyl-prolyl cis-trans isomerase B	PPIB		13 (13)	11 (11)	16 (14)	6 (6)	4 (4)	5 (5)
PARK7_HUMAN	Protein DJ-1	PARK7		9 (8)	11 (8)	11 (8)	6 (5)	6 (6)	12 (10)
TALDO_HUMAN	Transaldolase	TALDO1		9 (9)	11 (10)	15 (13)	8 (8)	4 (4)	9 (8)
DPOD1_HUMAN	DNA polymerase delta catalytic subunit	POLD1		11 (9)	12 (10)	15 (13)	6 (6)	4 (4)	9 (8)
PRDX2_HUMAN	Peroxiredoxin-2	PRDX2		9 (8)	10 (8)	11 (8)	12 (8)	9 (7)	9 (8)
ACTBM_HUMAN	Putative beta-actin-like protein 3	POTEKP		7 (3)	7 (3)	7 (3)	7 (3)	6 (3)	7 (3)
IF2A_HUMAN	Eukaryotic translation initiation factor 2 subunit 1	EIF2S1		13 (12)	12 (12)	17 (15)	7 (7)	6 (6)	8 (7)
NDKA_HUMAN	Nucleoside diphosphate kinase A	NME1		11 (8)	9 (6)	11 (7)	6 (4)	8 (6)	10 (8)
SYCC_HUMAN	Cysteinyl-tRNA synthetase, cytoplasmic	CARS		13 (11)	7 (6)	14 (13)	8 (8)	5 (5)	9 (8)
SRRT_HUMAN	Serrate RNA effector molecule homolog	SRRT		8 (7)	5 (4)	14 (11)	10 (10)	10 (9)	15 (12)
SPB12_HUMAN	Serpin B12	SERPINB12		1 (1)	1 (1)	1 (1)	8 (7)	11 (9)	11 (8)
ELP1_HUMAN	Elongator complex protein 1	IKBKAP		9 (9)	14 (12)	12 (12)	10 (9)	4 (4)	6 (5)
TRXR1_HUMAN	Thioredoxin reductase 1, cytoplasmic	TXNRD1		9 (7)	13 (12)	13 (10)	7 (6)	8 (8)	10 (9)
BCLF1_HUMAN	Bcl-2-associated transcription factor 1	BCLAF1		7 (6)	6 (6)	10 (8)	8 (8)	5 (5)	8 (7)
ERF3A_HUMAN	Eukaryotic peptide chain release factor GTP-binding subunit ERF3A	GSPT1		8 (6)	12 (9)	10 (7)	6 (5)	3 (3)	9 (8)
RL29_HUMAN	60S ribosomal protein L29	RPL29		2 (2)	1 (1)	1 (1)	4 (3)	3 (3)	2 (2)
PSD13_HUMAN	26S proteasome non-ATPase regulatory subunit 13	PSMD13		8 (7)	11 (9)	9 (7)	6 (6)	2 (2)	2 (2)
UBP20_HUMAN	Ubiquitin carboxyl-terminal hydrolase 20	USP20		13 (10)	16 (13)	14 (11)	0 (0)	0 (0)	0 (0)
PSA3_HUMAN	Proteasome subunit alpha type-3	PSMA3		10 (7)	12 (9)	11 (9)	11 (9)	7 (6)	10 (9)
SYFB_HUMAN	Phenylalanyl-tRNA synthetase beta chain	FARSB		12 (8)	10 (8)	17 (13)	6 (5)	3 (3)	6 (6)
GTF2I_HUMAN	General transcription factor II-I	GTF2I		14 (13)	7 (7)	20 (16)	10 (7)	1 (1)	9 (7)
RSSA_HUMAN	40S ribosomal protein SA	RPSA		7 (7)	6 (6)	8 (7)	8 (7)	7 (6)	9 (8)
CSDE1_HUMAN	Cold shock domain-containing protein E1	CSDE1		10 (10)	7 (7)	15 (11)	10 (9)	8 (8)	10 (10)
RLA0L_HUMAN	60S acidic ribosomal protein P0-like	RPLP0P6		9 (9)	12 (11)	11 (10)	6 (5)	6 (5)	8 (6)
DSRAD_HUMAN	Double-stranded RNA-specific adenosine deaminase	ADAR		14 (14)	5 (5)	14 (14)	3 (3)	2 (2)	5 (5)
A8K7N0_HUMAN	cDNA FLJ75556, highly similar to Homo sapiens ribosomal protein L14, mRNA	--		2 (1)	2 (1)	2 (1)	3 (2)	3 (2)	3 (2)
HPRT_HUMAN	Hypoxanthine-guanine phosphoribosyltransferase	HPRT1		13 (10)	11 (10)	11 (9)	8 (8)	11 (10)	5 (4)
HNRL1_HUMAN	Heterogeneous nuclear ribonucleoprotein U-like protein 1	HNRNPUL1		13 (12)	18 (14)	18 (16)	3 (3)	3 (3)	4 (4)
DYHC2_HUMAN	Cytoplasmic dynein 2 heavy chain 1	DYNC2H1		9 (9)	4 (4)	6 (6)	10 (10)	6 (6)	20 (19)
CYBP_HUMAN	Calcyclin-binding protein	CACYBP		13 (10)	10 (8)	14 (10)	8 (8)	2 (2)	8 (7)
SRP72_HUMAN	Signal recognition particle 72 kDa protein	SRP72		6 (4)	4 (4)	9 (8)	7 (6)	12 (12)	10 (10)
DIAP1_HUMAN	Protein diaphanous homolog 1	DIAPH1		9 (8)	6 (5)	13 (12)	7 (7)	4 (4)	6 (6)
KRT81_HUMAN	Keratin, type II cuticular Hb1	KRT81		0 (0)	0 (0)	20 (18)	3 (3)	8 (8)	10 (9)
FEN1_HUMAN	Flap endonuclease 1	FEN1		8 (8)	8 (7)	12 (10)	8 (6)	6 (5)	8 (6)
H2A1B_HUMAN	Histone H2A type 1-B/E	HIST1H2AB		2 (1)	2 (1)	2 (1)	4 (1)	2 (1)	2 (1)
RO60_HUMAN	60 kDa SS-A/Ro ribonucleoprotein	TROVE2		7 (6)	8 (8)	10 (9)	6 (5)	1 (1)	5 (5)
SC23A_HUMAN	Protein transport protein Sec23A	SEC23A		11 (9)	14 (11)	11 (8)	7 (7)	1 (1)	5 (5)
NAMPT_HUMAN	Nicotinamide phosphoribosyltransferase	NAMPT		12 (12)	10 (9)	16 (13)	6 (6)	2 (2)	12 (10)
LARP1_HUMAN	La-related protein 1	LARP1		9 (8)	11 (10)	16 (15)	7 (7)	7 (6)	5 (5)
LC7L2_HUMAN	Putative RNA-binding protein Luc7-like 2	LUC7L2		6 (6)	8 (8)	8 (7)	9 (9)	13 (12)	9 (8)
RU17_HUMAN	U1 small nuclear ribonucleoprotein 70 kDa	SNRNP70		13 (10)	13 (12)	5 (4)	12 (12)	5 (5)	6 (6)
PYGB_HUMAN	Glycogen phosphorylase, brain form	PYGB		10 (10)	10 (8)	15 (12)	5 (5)	5 (5)	11 (10)
RL27A_HUMAN	60S ribosomal protein L27a	RPL27A		5 (5)	5 (5)	5 (5)	8 (7)	5 (4)	3 (3)
H12_HUMAN	Histone H1.2	HIST1H1C		4 (3)	5 (4)	3 (2)	7 (5)	5 (4)	5 (4)
RS16_HUMAN	40S ribosomal protein S16	RPS16		6 (5)	9 (6)	12 (9)	7 (7)	7 (7)	9 (7)
BUB3_HUMAN	Mitotic checkpoint protein BUB3	BUB3		12 (11)	12 (11)	16 (11)	6 (6)	3 (3)	6 (5)
PSB5_HUMAN	Proteasome subunit beta type-5	PSMB5		11 (9)	9 (8)	10 (8)	10 (9)	4 (4)	8 (7)
NUP93_HUMAN	Nuclear pore complex protein Nup93	NUP93		5 (5)	11 (11)	14 (12)	6 (5)	2 (2)	8 (8)
RL14_HUMAN	60S ribosomal protein L14	RPL14		8 (8)	8 (8)	7 (7)	7 (7)	8 (8)	7 (7)
ANXA6_HUMAN	Annexin A6	ANXA6		10 (10)	11 (11)	15 (15)	5 (5)	4 (4)	11 (10)
DDX6_HUMAN	Probable ATP-dependent RNA helicase DDX6	DDX6		13 (10)	9 (6)	17 (13)	5 (5)	3 (3)	6 (6)
POP1_HUMAN	Ribonucleases P/MRP protein subunit POP1	POP1		10 (9)	6 (6)	10 (10)	4 (4)	10 (10)	10 (9)
OLA1_HUMAN	Obg-like ATPase 1	OLA1		9 (7)	7 (7)	12 (8)	6 (5)	6 (6)	7 (6)
SAE1_HUMAN	SUMO-activating enzyme subunit 1	SAE1		8 (7)	11 (9)	15 (13)	7 (6)	7 (5)	7 (7)
OTUD3_HUMAN	OTU domain-containing protein 3	OTUD3		13 (9)	13 (8)	7 (5)	0 (0)	0 (0)	0 (0)
NU155_HUMAN	Nuclear pore complex protein Nup155	NUP155		6 (6)	8 (7)	13 (9)	8 (8)	4 (4)	8 (8)
AT2A2_HUMAN	Sarcoplasmic/endoplasmic reticulum calcium ATPase 2	ATP2A2		10 (7)	12 (9)	11 (8)	5 (5)	4 (4)	9 (8)
LC7L3_HUMAN	Luc7-like protein 3	LUC7L3		5 (5)	7 (5)	8 (8)	13 (10)	11 (9)	10 (8)
UBP45_HUMAN	Ubiquitin carboxyl-terminal hydrolase 45	USP45		12 (10)	16 (14)	10 (9)	0 (0)	0 (0)	0 (0)
HS902_HUMAN	Putative heat shock protein HSP 90-alpha A2	HSP90AA2		13 (3)	11 (3)	13 (4)	7 (3)	6 (3)	5 (3)
RS23_HUMAN	40S ribosomal protein S23	RPS23		3 (3)	5 (4)	6 (5)	4 (4)	4 (3)	5 (4)
ABCD3_HUMAN	ATP-binding cassette sub-family D member 3	ABCD3		9 (9)	5 (5)	12 (11)	6 (6)	4 (4)	8 (7)
MOES_HUMAN	Moesin	MSN		13 (11)	13 (11)	14 (13)	5 (5)	3 (3)	7 (5)
STT3A_HUMAN	Dolichyl-diphosphooligosaccharide--protein glycosyltransferase subunit STT3A	STT3A		14 (13)	12 (11)	8 (8)	4 (4)	5 (4)	7 (6)
TPP2_HUMAN	Tripeptidyl-peptidase 2	TPP2		7 (6)	8 (8)	18 (16)	7 (6)	3 (3)	7 (6)
SMU1_HUMAN	WD40 repeat-containing protein SMU1	SMU1		14 (11)	14 (13)	15 (14)	5 (5)	3 (3)	4 (4)
CALR_HUMAN	Calreticulin	CALR		13 (11)	12 (10)	10 (9)	3 (3)	1 (1)	5 (5)
HMCS1_HUMAN	Hydroxymethylglutaryl-CoA synthase, cytoplasmic	HMGCS1		7 (7)	9 (9)	12 (12)	3 (3)	3 (3)	3 (3)
S61A1_HUMAN	Protein transport protein Sec61 subunit alpha isoform 1	SEC61A1		4 (4)	5 (5)	6 (5)	1 (1)	1 (1)	2 (2)
HS905_HUMAN	Putative heat shock protein HSP 90-alpha A5	HSP90AA5P		6 (2)	4 (2)	6 (2)	4 (2)	4 (2)	5 (2)
CCAR2_HUMAN	--	--		8 (8)	4 (4)	15 (12)	6 (6)	7 (7)	8 (7)
IDHC_HUMAN	Isocitrate dehydrogenase [NADP] cytoplasmic	IDH1		8 (7)	5 (4)	12 (11)	6 (5)	5 (4)	4 (4)
PSA1_HUMAN	Proteasome subunit alpha type-1	PSMA1		10 (8)	11 (10)	12 (10)	7 (7)	5 (4)	8 (8)
DOCK7_HUMAN	Dedicator of cytokinesis protein 7	DOCK7		10 (8)	8 (6)	15 (13)	7 (6)	5 (5)	5 (5)
NUMA1_HUMAN	Nuclear mitotic apparatus protein 1	NUMA1		9 (8)	6 (5)	11 (9)	7 (7)	4 (4)	17 (14)
U2AF2_HUMAN	Splicing factor U2AF 65 kDa subunit	U2AF2		10 (7)	9 (6)	11 (9)	7 (5)	7 (6)	7 (6)
API5_HUMAN	Apoptosis inhibitor 5	API5		6 (6)	7 (7)	10 (9)	6 (5)	4 (4)	8 (6)
SYIM_HUMAN	Isoleucyl-tRNA synthetase, mitochondrial	IARS2		7 (6)	7 (7)	6 (6)	9 (8)	6 (6)	9 (8)
PSD11_HUMAN	26S proteasome non-ATPase regulatory subunit 11	PSMD11		8 (8)	10 (9)	15 (14)	6 (6)	6 (6)	3 (3)
HSP72_HUMAN	Heat shock-related 70 kDa protein 2	HSPA2		8 (6)	7 (5)	8 (6)	8 (6)	7 (6)	8 (7)
MIF_HUMAN	Macrophage migration inhibitory factor	MIF		6 (4)	7 (5)	4 (3)	4 (4)	4 (4)	4 (3)
XPO7_HUMAN	Exportin-7	XPO7		10 (9)	8 (7)	12 (11)	8 (8)	3 (3)	7 (7)
SYHC_HUMAN	Histidyl-tRNA synthetase, cytoplasmic	HARS		7 (7)	8 (8)	7 (7)	11 (11)	8 (8)	13 (13)
RL34_HUMAN	60S ribosomal protein L34	RPL34		4 (4)	4 (4)	5 (4)	8 (7)	6 (5)	4 (3)
PEBP1_HUMAN	Phosphatidylethanolamine-binding protein 1	PEBP1		11 (7)	8 (7)	9 (7)	3 (3)	5 (4)	5 (4)
CUL3_HUMAN	Cullin-3	CUL3		13 (12)	10 (9)	16 (15)	7 (5)	3 (3)	5 (4)
VDAC2_HUMAN	Voltage-dependent anion-selective channel protein 2	VDAC2		10 (9)	6 (5)	10 (9)	4 (3)	3 (3)	6 (6)
RS14_HUMAN	40S ribosomal protein S14	RPS14		10 (6)	8 (6)	10 (6)	6 (5)	6 (6)	8 (7)
AL7A1_HUMAN	Alpha-aminoadipic semialdehyde dehydrogenase	ALDH7A1		10 (9)	7 (7)	12 (11)	9 (8)	7 (7)	6 (5)
PLEC_HUMAN	Plectin	PLEC		5 (5)	1 (1)	6 (6)	14 (14)	8 (8)	19 (18)
FUBP1_HUMAN	Far upstream element-binding protein 1	FUBP1		9 (7)	9 (7)	9 (9)	7 (7)	7 (7)	8 (8)
RL36A_HUMAN	60S ribosomal protein L36a	RPL36A		1 (1)	2 (2)	5 (5)	7 (5)	7 (5)	7 (5)
RPN2_HUMAN	Dolichyl-diphosphooligosaccharide--protein glycosyltransferase subunit 2	RPN2		5 (5)	6 (5)	9 (7)	12 (11)	7 (7)	13 (11)
DYN2_HUMAN	Dynamin-2	DNM2		7 (5)	6 (6)	10 (7)	5 (4)	4 (4)	10 (6)
BRAT1_HUMAN	BRCA1-associated ATM activator 1	BRAT1		16 (12)	17 (14)	9 (7)	0 (0)	0 (0)	0 (0)
PRS8_HUMAN	26S protease regulatory subunit 8	PSMC5		11 (9)	11 (9)	12 (11)	7 (7)	4 (4)	7 (6)
ETFA_HUMAN	Electron transfer flavoprotein subunit alpha, mitochondrial	ETFA		5 (5)	6 (6)	7 (6)	8 (7)	5 (5)	9 (7)
ARP3_HUMAN	Actin-related protein 3	ACTR3		2 (2)	2 (2)	7 (6)	0 (0)	4 (4)	4 (4)
IF2B_HUMAN	Eukaryotic translation initiation factor 2 subunit 2	EIF2S2		8 (7)	6 (6)	21 (15)	0 (0)	6 (6)	7 (7)
DLDH_HUMAN	Dihydrolipoyl dehydrogenase, mitochondrial	DLD		5 (5)	5 (5)	5 (5)	4 (4)	5 (5)	6 (6)
CHRD1_HUMAN	Cysteine and histidine-rich domain-containing protein 1	CHORDC1		13 (12)	9 (8)	11 (9)	6 (5)	4 (4)	8 (7)
TSR1_HUMAN	Pre-rRNA-processing protein TSR1 homolog	TSR1		7 (7)	9 (9)	12 (11)	5 (5)	4 (4)	4 (4)
K1H1_HUMAN	Keratin, type I cuticular Ha1	KRT31		0 (0)	0 (0)	21 (16)	3 (3)	11 (11)	11 (10)
IPO11_HUMAN	Importin-11	IPO11		7 (6)	4 (4)	12 (11)	4 (4)	1 (1)	5 (4)
CYLD_HUMAN	Ubiquitin carboxyl-terminal hydrolase CYLD	CYLD		19 (17)	13 (13)	12 (11)	0 (0)	0 (0)	0 (0)
GNL3_HUMAN	Guanine nucleotide-binding protein-like 3	GNL3		5 (5)	9 (8)	11 (10)	9 (6)	10 (7)	7 (7)
COR1C_HUMAN	Coronin-1C	CORO1C		11 (9)	9 (8)	9 (8)	6 (6)	5 (5)	6 (6)
DHX36_HUMAN	Probable ATP-dependent RNA helicase DHX36	DHX36		5 (5)	9 (8)	10 (10)	5 (5)	3 (3)	5 (5)
TBB1_HUMAN	Tubulin beta-1 chain	TUBB1		6 (4)	10 (5)	8 (5)	8 (5)	5 (4)	7 (5)
PCBP2_HUMAN	Poly(rC)-binding protein 2	PCBP2		1 (1)	4 (3)	3 (3)	2 (2)	2 (1)	2 (1)
PSA4_HUMAN	Proteasome subunit alpha type-4	PSMA4		7 (5)	9 (7)	10 (8)	6 (6)	6 (5)	6 (6)
AATC_HUMAN	Aspartate aminotransferase, cytoplasmic	GOT1		14 (11)	13 (11)	11 (8)	4 (2)	1 (1)	8 (6)
LRBA_HUMAN	Lipopolysaccharide-responsive and beige-like anchor protein	LRBA		8 (8)	3 (3)	12 (12)	12 (12)	1 (1)	7 (7)
PRP6_HUMAN	Pre-mRNA-processing factor 6	PRPF6		4 (4)	9 (9)	10 (9)	10 (8)	7 (7)	11 (11)
UBA6_HUMAN	Ubiquitin-like modifier-activating enzyme 6	UBA6		10 (9)	11 (10)	12 (10)	3 (3)	1 (1)	8 (8)
OAT_HUMAN	Ornithine aminotransferase, mitochondrial	OAT		13 (11)	9 (7)	10 (10)	4 (4)	4 (4)	7 (5)
PDS5B_HUMAN	Sister chromatid cohesion protein PDS5 homolog B	PDS5B		3 (3)	10 (10)	10 (10)	4 (4)	6 (6)	7 (7)
CBS_HUMAN	Cystathionine beta-synthase	CBS		8 (7)	7 (7)	15 (13)	4 (4)	3 (2)	7 (7)
DJC13_HUMAN	DnaJ homolog subfamily C member 13	DNAJC13		10 (9)	7 (7)	13 (11)	5 (5)	3 (2)	6 (6)
ABCF1_HUMAN	ATP-binding cassette sub-family F member 1	ABCF1		8 (8)	6 (6)	10 (10)	5 (5)	10 (9)	9 (9)
HAT1_HUMAN	Histone acetyltransferase type B catalytic subunit	HAT1		10 (7)	6 (6)	11 (8)	6 (6)	4 (4)	6 (6)
FACD2_HUMAN	Fanconi anemia group D2 protein	FANCD2		7 (6)	5 (5)	10 (9)	7 (7)	1 (1)	6 (6)
RAGP1_HUMAN	Ran GTPase-activating protein 1	RANGAP1		9 (8)	5 (5)	12 (12)	6 (6)	6 (5)	5 (5)
COPD_HUMAN	Coatomer subunit delta	ARCN1		16 (14)	8 (8)	14 (12)	3 (3)	2 (2)	5 (5)
PRS6A_HUMAN	26S protease regulatory subunit 6A	PSMC3		7 (7)	4 (4)	9 (7)	10 (8)	6 (6)	14 (11)
G6PD_HUMAN	Glucose-6-phosphate 1-dehydrogenase	G6PD		11 (9)	9 (8)	18 (15)	3 (3)	2 (2)	4 (4)
OTU7A_HUMAN	OTU domain-containing protein 7A	OTUD7A		7 (5)	8 (5)	5 (3)	0 (0)	0 (0)	0 (0)
EF1D_HUMAN	Elongation factor 1-delta	EEF1D		6 (6)	8 (6)	7 (6)	11 (9)	8 (8)	9 (8)
PPCE_HUMAN	Prolyl endopeptidase	PREP		10 (10)	5 (5)	9 (8)	5 (5)	5 (5)	6 (6)
PLSI_HUMAN	Plastin-1	PLS1		6 (4)	7 (4)	8 (6)	6 (5)	3 (3)	5 (4)
PSAL_HUMAN	Puromycin-sensitive aminopeptidase-like protein	NPEPPSL1		11 (9)	7 (7)	10 (10)	7 (6)	6 (6)	8 (8)
ROAA_HUMAN	Heterogeneous nuclear ribonucleoprotein A/B	HNRNPAB		5 (5)	8 (7)	6 (5)	4 (4)	4 (4)	6 (6)
RL12_HUMAN	60S ribosomal protein L12	RPL12		10 (8)	8 (6)	10 (8)	4 (4)	2 (2)	4 (3)
SEP11_HUMAN	Septin-11	2017-09-11		9 (7)	9 (8)	16 (13)	6 (5)	3 (3)	6 (4)
H90B2_HUMAN	Putative heat shock protein HSP 90-beta 2	HSP90AB2P		6 (5)	6 (4)	6 (4)	4 (4)	4 (4)	4 (4)
LIS1_HUMAN	Platelet-activating factor acetylhydrolase IB subunit alpha	PAFAH1B1		11 (9)	13 (11)	12 (8)	3 (3)	3 (3)	6 (6)
RECQ1_HUMAN	ATP-dependent DNA helicase Q1	RECQL		11 (9)	8 (8)	12 (11)	4 (4)	2 (2)	4 (4)
OST48_HUMAN	Dolichyl-diphosphooligosaccharide--protein glycosyltransferase 48 kDa subunit	DDOST		10 (10)	8 (8)	11 (10)	3 (3)	2 (2)	4 (4)
EIF3M_HUMAN	Eukaryotic translation initiation factor 3 subunit M	EIF3M		6 (4)	6 (5)	5 (4)	3 (3)	1 (1)	5 (5)
DX39B_HUMAN	Spliceosome RNA helicase DDX39B	DDX39B		7 (5)	8 (5)	15 (9)	2 (2)	2 (2)	4 (3)
HCD2_HUMAN	3-hydroxyacyl-CoA dehydrogenase type-2	HSD17B10		12 (8)	10 (6)	14 (11)	4 (4)	3 (2)	4 (4)
NU160_HUMAN	Nuclear pore complex protein Nup160	NUP160		5 (4)	6 (5)	6 (6)	5 (5)	1 (1)	5 (5)
RL11_HUMAN	60S ribosomal protein L11	RPL11		5 (3)	6 (4)	9 (5)	5 (3)	4 (3)	3 (3)
PSA6_HUMAN	Proteasome subunit alpha type-6	PSMA6		7 (5)	10 (7)	12 (7)	5 (5)	6 (6)	7 (6)
CAP1_HUMAN	Adenylyl cyclase-associated protein 1	CAP1		10 (8)	8 (8)	9 (7)	8 (6)	4 (4)	6 (5)
BACH_HUMAN	Cytosolic acyl coenzyme A thioester hydrolase	ACOT7		12 (8)	10 (7)	8 (5)	4 (4)	4 (4)	3 (3)
HEAT1_HUMAN	HEAT repeat-containing protein 1	HEATR1		5 (4)	5 (5)	7 (7)	5 (5)	4 (4)	4 (4)
KAD2_HUMAN	Adenylate kinase 2, mitochondrial	AK2		8 (7)	9 (7)	6 (5)	7 (6)	3 (3)	8 (7)
CDC37_HUMAN	Hsp90 co-chaperone Cdc37	CDC37		11 (7)	8 (6)	10 (7)	5 (5)	6 (4)	6 (6)
DHX30_HUMAN	Putative ATP-dependent RNA helicase DHX30	DHX30		5 (4)	8 (7)	8 (6)	8 (8)	3 (3)	13 (12)
RS7_HUMAN	40S ribosomal protein S7	RPS7		6 (4)	5 (4)	5 (4)	3 (3)	7 (7)	6 (6)
ESYT1_HUMAN	Extended synaptotagmin-1	ESYT1		11 (10)	9 (8)	12 (11)	5 (5)	3 (3)	5 (4)
KHDR1_HUMAN	KH domain-containing, RNA-binding, signal transduction-associated protein 1	KHDRBS1		8 (4)	7 (5)	7 (5)	7 (6)	9 (7)	9 (7)
PURA2_HUMAN	Adenylosuccinate synthetase isozyme 2	ADSS		11 (8)	9 (8)	11 (10)	7 (6)	3 (3)	6 (4)
DDX23_HUMAN	Probable ATP-dependent RNA helicase DDX23	DDX23		7 (7)	5 (5)	7 (7)	4 (4)	7 (6)	5 (5)
MAP4_HUMAN	Microtubule-associated protein 4	MAP4		6 (6)	4 (4)	8 (8)	5 (5)	7 (6)	11 (10)
RL28_HUMAN	60S ribosomal protein L28	RPL28		5 (5)	7 (7)	5 (5)	2 (2)	2 (2)	2 (2)
ERF1_HUMAN	Eukaryotic peptide chain release factor subunit 1	ETF1		7 (7)	7 (7)	13 (11)	7 (7)	4 (4)	8 (7)
DNM1L_HUMAN	Dynamin-1-like protein	DNM1L		9 (7)	6 (6)	11 (7)	5 (4)	1 (1)	8 (6)
MCTS1_HUMAN	Malignant T cell-amplified sequence 1	MCTS1		9 (6)	10 (5)	11 (6)	3 (2)	3 (2)	7 (5)
PPP5_HUMAN	Serine/threonine-protein phosphatase 5	PPP5C		12 (10)	9 (8)	10 (8)	4 (3)	1 (1)	2 (2)
HNRPR_HUMAN	Heterogeneous nuclear ribonucleoprotein R	HNRNPR		9 (8)	10 (9)	12 (10)	5 (5)	5 (5)	5 (5)
GSHR_HUMAN	Glutathione reductase, mitochondrial	GSR		9 (6)	9 (7)	11 (7)	1 (1)	3 (3)	4 (4)
SEPT7_HUMAN	Septin-7	2017-09-07		9 (8)	6 (6)	13 (9)	7 (5)	2 (2)	8 (6)
CYC_HUMAN	Cytochrome c	CYCS		5 (4)	5 (4)	5 (4)	8 (6)	6 (5)	6 (5)
SF3A3_HUMAN	Splicing factor 3A subunit 3	SF3A3		9 (8)	8 (6)	8 (6)	8 (6)	5 (5)	8 (7)
SART3_HUMAN	Squamous cell carcinoma antigen recognized by T-cells 3	SART3		6 (5)	7 (7)	11 (10)	8 (8)	5 (5)	9 (8)
MPCP_HUMAN	Phosphate carrier protein, mitochondrial	SLC25A3		6 (6)	8 (7)	10 (10)	4 (4)	3 (3)	5 (5)
UBP27_HUMAN	Ubiquitin carboxyl-terminal hydrolase 27	USP27X		11 (7)	12 (9)	9 (7)	0 (0)	0 (0)	0 (0)
RBBP4_HUMAN	Histone-binding protein RBBP4	RBBP4		14 (13)	7 (7)	9 (8)	8 (6)	4 (4)	4 (4)
TAGL2_HUMAN	Transgelin-2	TAGLN2		8 (8)	8 (7)	5 (5)	8 (8)	9 (9)	6 (6)
PRS7_HUMAN	26S protease regulatory subunit 7	PSMC2		9 (7)	5 (5)	16 (14)	7 (6)	5 (5)	4 (3)
PHB_HUMAN	Prohibitin	PHB		7 (6)	8 (8)	10 (9)	2 (2)	2 (2)	5 (5)
ALDH2_HUMAN	Aldehyde dehydrogenase, mitochondrial	ALDH2		7 (6)	8 (8)	13 (13)	4 (4)	6 (5)	7 (7)
DD19A_HUMAN	ATP-dependent RNA helicase DDX19A	DDX19A		7 (7)	8 (8)	9 (6)	2 (2)	2 (2)	2 (2)
ADHX_HUMAN	Alcohol dehydrogenase class-3	ADH5		8 (6)	7 (4)	9 (6)	2 (2)	2 (2)	3 (3)
TFR1_HUMAN	Transferrin receptor protein 1	TFRC		6 (6)	4 (4)	8 (6)	9 (9)	6 (5)	7 (7)
K2C3_HUMAN	Keratin, type II cytoskeletal 3	KRT3		3 (2)	3 (3)	3 (2)	8 (5)	8 (6)	9 (5)
RLA0_HUMAN	60S acidic ribosomal protein P0	RPLP0		7 (4)	7 (4)	6 (4)	5 (4)	3 (2)	6 (4)
NP1L4_HUMAN	Nucleosome assembly protein 1-like 4	NAP1L4		9 (7)	8 (6)	9 (7)	4 (4)	8 (5)	6 (6)
RS25_HUMAN	40S ribosomal protein S25	RPS25		8 (5)	7 (5)	7 (5)	4 (4)	5 (5)	4 (4)
PIPNB_HUMAN	Phosphatidylinositol transfer protein beta isoform	PITPNB		6 (5)	8 (6)	6 (5)	5 (5)	5 (4)	4 (4)
PSB2_HUMAN	Proteasome subunit beta type-2	PSMB2		5 (5)	7 (6)	8 (8)	1 (1)	1 (1)	0 (0)
HDAC1_HUMAN	Histone deacetylase 1	HDAC1		10 (6)	6 (5)	13 (10)	3 (3)	2 (2)	3 (3)
CBR1_HUMAN	Carbonyl reductase [NADPH] 1	CBR1		9 (8)	7 (7)	10 (8)	7 (7)	4 (4)	8 (8)
PP1A_HUMAN	Serine/threonine-protein phosphatase PP1-alpha catalytic subunit	PPP1CA		7 (5)	6 (4)	9 (7)	5 (3)	4 (3)	6 (4)
PUF60_HUMAN	Poly(U)-binding-splicing factor PUF60	PUF60		11 (9)	10 (8)	12 (10)	5 (5)	0 (0)	5 (5)
BLMH_HUMAN	Bleomycin hydrolase	BLMH		12 (9)	12 (9)	7 (7)	2 (2)	4 (4)	6 (5)
S10A7_HUMAN	Protein S100-A7	S100A7		4 (3)	3 (3)	2 (2)	8 (8)	11 (8)	9 (8)
MOV10_HUMAN	Putative helicase MOV-10	MOV10		9 (7)	6 (6)	9 (9)	0 (0)	0 (0)	3 (3)
EF1B_HUMAN	Elongation factor 1-beta	EEF1B2		7 (5)	6 (4)	4 (3)	7 (7)	4 (4)	6 (6)
PR40A_HUMAN	Pre-mRNA-processing factor 40 homolog A	PRPF40A		2 (2)	4 (4)	12 (10)	8 (8)	8 (7)	10 (10)
SC31A_HUMAN	Protein transport protein Sec31A	SEC31A		6 (6)	5 (5)	14 (10)	1 (1)	3 (3)	3 (3)
SF3B2_HUMAN	Splicing factor 3B subunit 2	SF3B2		4 (2)	10 (10)	6 (6)	8 (8)	7 (7)	9 (9)
HNRPF_HUMAN	Heterogeneous nuclear ribonucleoprotein F	HNRNPF		7 (5)	8 (6)	10 (7)	7 (5)	5 (4)	7 (6)
COPG2_HUMAN	Coatomer subunit gamma-2	COPG2		9 (8)	9 (7)	9 (9)	4 (3)	1 (1)	3 (3)
TTC37_HUMAN	Tetratricopeptide repeat protein 37	TTC37		10 (8)	5 (5)	8 (7)	3 (3)	1 (1)	9 (9)
PFKAM_HUMAN	--	--		6 (5)	8 (7)	11 (10)	7 (7)	2 (2)	9 (8)
NOP58_HUMAN	Nucleolar protein 58	NOP58		7 (7)	4 (3)	11 (10)	4 (3)	6 (4)	8 (8)
K2C1B_HUMAN	Keratin, type II cytoskeletal 1b	KRT77		4 (4)	1 (1)	0 (0)	9 (9)	19 (18)	7 (7)
ODO1_HUMAN	2-oxoglutarate dehydrogenase, mitochondrial	OGDH		9 (8)	7 (7)	10 (9)	6 (6)	1 (1)	8 (7)
C1QBP_HUMAN	Complement component 1 Q subcomponent-binding protein, mitochondrial	C1QBP		7 (5)	6 (4)	8 (5)	7 (5)	6 (4)	9 (6)
QCR1_HUMAN	Cytochrome b-c1 complex subunit 1, mitochondrial	UQCRC1		7 (7)	8 (8)	9 (9)	7 (7)	5 (5)	7 (7)
TBCE_HUMAN	Tubulin-specific chaperone E	TBCE		7 (6)	5 (4)	9 (9)	6 (4)	3 (2)	4 (3)
TRRAP_HUMAN	Transformation/transcription domain-associated protein	TRRAP		4 (4)	5 (5)	7 (7)	2 (2)	0 (0)	2 (2)
APT_HUMAN	Adenine phosphoribosyltransferase	APRT		7 (6)	8 (8)	9 (7)	6 (6)	4 (4)	4 (4)
RRBP1_HUMAN	Ribosome-binding protein 1	RRBP1		2 (2)	2 (2)	1 (1)	14 (11)	11 (9)	13 (9)
TR150_HUMAN	Thyroid hormone receptor-associated protein 3	THRAP3		6 (6)	6 (6)	7 (7)	4 (4)	5 (5)	5 (4)
MTA2_HUMAN	Metastasis-associated protein MTA2	MTA2		7 (7)	5 (4)	13 (10)	3 (3)	7 (7)	7 (5)
VATA_HUMAN	V-type proton ATPase catalytic subunit A	ATP6V1A		8 (8)	2 (2)	9 (9)	4 (4)	5 (5)	6 (6)
DPOE1_HUMAN	DNA polymerase epsilon catalytic subunit A	POLE		6 (6)	2 (2)	4 (4)	4 (4)	1 (1)	5 (4)
PRS10_HUMAN	26S protease regulatory subunit 10B	PSMC6		11 (10)	11 (10)	7 (7)	4 (3)	3 (3)	6 (6)
AL1B1_HUMAN	Aldehyde dehydrogenase X, mitochondrial	ALDH1B1		5 (5)	5 (5)	10 (8)	7 (6)	6 (5)	9 (8)
ACOC_HUMAN	Cytoplasmic aconitate hydratase	ACO1		8 (8)	6 (6)	15 (14)	3 (3)	5 (5)	2 (2)
H2B1A_HUMAN	Histone H2B type 1-A	HIST1H2BA		8 (4)	4 (3)	9 (4)	4 (2)	3 (2)	3 (2)
TF3C1_HUMAN	General transcription factor 3C polypeptide 1	GTF3C1		6 (6)	7 (6)	10 (9)	3 (3)	4 (4)	6 (6)
PININ_HUMAN	Pinin	PNN		8 (6)	6 (5)	5 (4)	4 (4)	6 (4)	2 (2)
ATPB_HUMAN	ATP synthase subunit beta, mitochondrial	ATP5B		2 (2)	4 (4)	2 (2)	11 (10)	7 (7)	16 (15)
RL26L_HUMAN	60S ribosomal protein L26-like 1	RPL26L1		4 (4)	3 (3)	3 (3)	2 (2)	2 (2)	2 (2)
AMOT_HUMAN	Angiomotin	AMOT		8 (6)	5 (5)	8 (8)	9 (9)	3 (3)	9 (8)
SYMPK_HUMAN	Symplekin	SYMPK		7 (6)	3 (3)	12 (10)	4 (3)	2 (2)	5 (5)
NSF_HUMAN	Vesicle-fusing ATPase	NSF		5 (5)	7 (7)	10 (10)	2 (2)	0 (0)	2 (2)
PSMD7_HUMAN	--	--		11 (7)	9 (7)	7 (6)	0 (0)	0 (0)	1 (1)
LAP2A_HUMAN	Lamina-associated polypeptide 2, isoform alpha	TMPO		5 (5)	5 (5)	7 (7)	4 (4)	2 (2)	8 (8)
PLCG1_HUMAN	1-phosphatidylinositol-4,5-bisphosphate phosphodiesterase gamma-1	PLCG1		10 (9)	6 (6)	9 (9)	6 (6)	4 (3)	6 (6)
PSA2_HUMAN	Proteasome subunit alpha type-2	PSMA2		10 (5)	8 (4)	10 (5)	1 (1)	4 (3)	6 (5)
UBE2O_HUMAN	Ubiquitin-conjugating enzyme E2 O	UBE2O		4 (4)	5 (5)	8 (8)	5 (5)	4 (3)	3 (3)
A0A0A0MR08_HUMAN	--	--		7 (5)	5 (4)	6 (5)	1 (1)	1 (1)	0 (0)
G3BP1_HUMAN	Ras GTPase-activating protein-binding protein 1	G3BP1		11 (10)	6 (6)	7 (6)	6 (5)	5 (4)	5 (4)
OTUB1_HUMAN	Ubiquitin thioesterase OTUB1	OTUB1		8 (7)	6 (5)	9 (7)	4 (4)	5 (5)	5 (5)
KRT85_HUMAN	Keratin, type II cuticular Hb5	KRT85		1 (1)	0 (0)	9 (8)	0 (0)	15 (13)	16 (12)
DKC1_HUMAN	H/ACA ribonucleoprotein complex subunit 4	DKC1		8 (8)	6 (6)	9 (7)	4 (4)	3 (3)	6 (6)
RAB1A_HUMAN	Ras-related protein Rab-1A	RAB1A		13 (8)	11 (8)	10 (7)	2 (2)	3 (3)	2 (2)
OTUB2_HUMAN	Ubiquitin thioesterase OTUB2	OTUB2		11 (8)	13 (10)	10 (8)	0 (0)	0 (0)	0 (0)
ZFR_HUMAN	Zinc finger RNA-binding protein	ZFR		8 (7)	4 (4)	7 (6)	3 (3)	6 (6)	5 (5)
CDC5L_HUMAN	Cell division cycle 5-like protein	CDC5L		5 (4)	4 (4)	14 (12)	3 (3)	6 (5)	9 (8)
NOMO1_HUMAN	Nodal modulator 1	NOMO1		7 (7)	5 (5)	8 (8)	7 (7)	2 (2)	6 (5)
RBM25_HUMAN	RNA-binding protein 25	RBM25		7 (5)	8 (7)	8 (7)	5 (5)	8 (8)	4 (4)
PSDE_HUMAN	26S proteasome non-ATPase regulatory subunit 14	PSMD14		6 (5)	7 (7)	4 (4)	2 (2)	1 (1)	5 (5)
DSC1_HUMAN	Desmocollin-1	DSC1		4 (3)	4 (2)	2 (2)	9 (6)	11 (9)	7 (5)
GSTO1_HUMAN	Glutathione S-transferase omega-1	GSTO1		7 (7)	6 (6)	11 (9)	4 (4)	4 (4)	8 (8)
ATX10_HUMAN	Ataxin-10	ATXN10		8 (8)	6 (6)	7 (6)	7 (6)	2 (2)	4 (4)
AP1G1_HUMAN	AP-1 complex subunit gamma-1	AP1G1		8 (7)	4 (4)	8 (8)	3 (3)	1 (1)	5 (5)
VDAC3_HUMAN	Voltage-dependent anion-selective channel protein 3	VDAC3		5 (5)	6 (5)	8 (6)	2 (2)	3 (3)	4 (3)
F10A1_HUMAN	Hsc70-interacting protein	ST13		8 (7)	8 (7)	10 (8)	6 (6)	3 (3)	5 (5)
PAL4A_HUMAN	Peptidylprolyl cis-trans isomerase A-like 4A/B/C	PPIAL4A		6 (4)	7 (5)	5 (4)	6 (6)	4 (4)	5 (5)
RPC1_HUMAN	DNA-directed RNA polymerase III subunit RPC1	POLR3A		8 (8)	5 (5)	7 (5)	6 (6)	1 (1)	5 (5)
ODP2_HUMAN	Dihydrolipoyllysine-residue acetyltransferase component of pyruvate dehydrogenase complex, mitochondrial	DLAT		7 (6)	8 (8)	11 (10)	2 (1)	3 (3)	4 (3)
SPT5H_HUMAN	Transcription elongation factor SPT5	SUPT5H		11 (9)	6 (6)	10 (9)	2 (2)	1 (1)	2 (2)
HS904_HUMAN	Putative heat shock protein HSP 90-alpha A4	HSP90AA4P		5 (2)	6 (3)	8 (3)	6 (3)	6 (3)	4 (3)
HNRDL_HUMAN	Heterogeneous nuclear ribonucleoprotein D-like	HNRPDL		6 (5)	6 (5)	5 (5)	4 (4)	5 (4)	7 (5)
DRG1_HUMAN	Developmentally-regulated GTP-binding protein 1	DRG1		3 (2)	2 (2)	11 (9)	6 (6)	4 (3)	6 (5)
RL23A_HUMAN	60S ribosomal protein L23a	RPL23A		4 (4)	5 (5)	4 (4)	5 (4)	7 (5)	6 (6)
EIF2A_HUMAN	Eukaryotic translation initiation factor 2A	EIF2A		7 (6)	7 (6)	7 (6)	3 (3)	2 (2)	6 (5)
CAZA1_HUMAN	F-actin-capping protein subunit alpha-1	CAPZA1		9 (7)	9 (8)	9 (8)	4 (4)	2 (2)	5 (4)
Q9UFQ0_HUMAN	Putative uncharacterized protein DKFZp434K0435	DKFZp434K0435		11 (1)	10 (1)	8 (1)	1 (1)	0 (0)	1 (1)
SMD2_HUMAN	Small nuclear ribonucleoprotein Sm D2	SNRPD2		7 (4)	5 (4)	9 (5)	4 (2)	3 (2)	5 (4)
CND3_HUMAN	Condensin complex subunit 3	NCAPG		8 (7)	7 (6)	11 (10)	4 (4)	3 (3)	4 (4)
RL22_HUMAN	60S ribosomal protein L22	RPL22		7 (5)	6 (5)	6 (4)	4 (4)	3 (3)	3 (3)
AIMP2_HUMAN	Aminoacyl tRNA synthase complex-interacting multifunctional protein 2	AIMP2		5 (4)	3 (2)	7 (5)	4 (3)	3 (3)	7 (4)
IMA5_HUMAN	Importin subunit alpha-6	KPNA5		4 (4)	5 (3)	9 (6)	4 (3)	3 (3)	4 (3)
PKN2_HUMAN	Serine/threonine-protein kinase N2	PKN2		4 (3)	5 (5)	14 (12)	2 (2)	2 (2)	4 (3)
1433T_HUMAN	14-3-3 protein theta	YWHAQ		5 (3)	6 (5)	4 (3)	8 (7)	9 (7)	6 (5)
RPB1_HUMAN	DNA-directed RNA polymerase II subunit RPB1	POLR2A		8 (8)	6 (6)	8 (8)	5 (4)	4 (3)	6 (5)
RL31_HUMAN	60S ribosomal protein L31	RPL31		3 (3)	4 (3)	4 (3)	6 (5)	6 (6)	6 (5)
HACD3_HUMAN	3-hydroxyacyl-CoA dehydratase 3	PTPLAD1		12 (9)	7 (5)	11 (9)	2 (2)	2 (2)	3 (2)
K2C80_HUMAN	Keratin, type II cytoskeletal 80	KRT80		2 (2)	1 (1)	0 (0)	8 (8)	14 (13)	12 (11)
SYFA_HUMAN	Phenylalanyl-tRNA synthetase alpha chain	FARSA		9 (7)	4 (4)	10 (9)	3 (3)	1 (1)	5 (4)
DUT_HUMAN	Deoxyuridine 5'-triphosphate nucleotidohydrolase, mitochondrial	DUT		13 (7)	6 (5)	9 (5)	3 (3)	1 (1)	5 (5)
CPNE1_HUMAN	Copine-1	CPNE1		6 (5)	7 (6)	11 (7)	1 (1)	5 (4)	7 (5)
GLRX3_HUMAN	Glutaredoxin-3	GLRX3		9 (7)	6 (6)	7 (6)	4 (4)	3 (3)	6 (6)
HCDH_HUMAN	Hydroxyacyl-coenzyme A dehydrogenase, mitochondrial	HADH		11 (9)	6 (6)	10 (10)	1 (1)	0 (0)	2 (2)
SEPT2_HUMAN	Septin-2	2017-09-02		7 (6)	8 (7)	7 (6)	6 (5)	3 (3)	7 (6)
PLAP_HUMAN	Phospholipase A-2-activating protein	PLAA		11 (8)	8 (8)	9 (8)	4 (4)	3 (3)	3 (3)
PGM2_HUMAN	Phosphoglucomutase-2	PGM2		5 (4)	1 (1)	6 (6)	1 (1)	1 (1)	3 (3)
PABP4_HUMAN	Polyadenylate-binding protein 4	PABPC4		5 (5)	6 (6)	10 (8)	4 (4)	1 (1)	4 (4)
WDHD1_HUMAN	WD repeat and HMG-box DNA-binding protein 1	WDHD1		10 (9)	7 (7)	11 (11)	2 (2)	0 (0)	3 (3)
RAD50_HUMAN	DNA repair protein RAD50	RAD50		2 (2)	2 (2)	7 (6)	7 (7)	4 (4)	11 (10)
RRP12_HUMAN	RRP12-like protein	RRP12		6 (6)	4 (4)	6 (4)	4 (4)	2 (2)	5 (5)
NAA25_HUMAN	N-alpha-acetyltransferase 25, NatB auxiliary subunit	NAA25		7 (5)	5 (5)	11 (10)	7 (6)	2 (2)	5 (5)
CHD3_HUMAN	Chromodomain-helicase-DNA-binding protein 3	CHD3		4 (4)	5 (4)	10 (10)	3 (3)	3 (3)	4 (4)
YBOX1_HUMAN	Nuclease-sensitive element-binding protein 1	YBX1		5 (4)	6 (5)	7 (5)	6 (6)	7 (6)	6 (5)
FILA_HUMAN	Filaggrin	FLG		2 (2)	2 (2)	1 (1)	6 (6)	13 (11)	5 (5)
DHSO_HUMAN	Sorbitol dehydrogenase	SORD		8 (7)	5 (5)	7 (7)	4 (4)	4 (3)	3 (3)
RLA2_HUMAN	60S acidic ribosomal protein P2	RPLP2		2 (2)	2 (2)	3 (2)	6 (4)	5 (4)	7 (4)
MCMBP_HUMAN	Mini-chromosome maintenance complex-binding protein	MCMBP		10 (8)	5 (4)	12 (9)	4 (4)	1 (1)	3 (3)
ARGI1_HUMAN	Arginase-1	ARG1		1 (1)	2 (2)	0 (0)	10 (9)	11 (9)	8 (7)
DRG2_HUMAN	Developmentally-regulated GTP-binding protein 2	DRG2		7 (6)	4 (3)	10 (8)	4 (4)	3 (2)	4 (2)
THOP1_HUMAN	Thimet oligopeptidase	THOP1		5 (4)	4 (4)	7 (6)	8 (6)	4 (3)	8 (7)
RL30_HUMAN	60S ribosomal protein L30	RPL30		7 (6)	8 (6)	8 (5)	6 (6)	3 (3)	5 (5)
TBCD4_HUMAN	TBC1 domain family member 4	TBC1D4		5 (5)	2 (2)	8 (8)	5 (4)	3 (3)	4 (4)
IDE_HUMAN	Insulin-degrading enzyme	IDE		5 (5)	6 (6)	4 (4)	5 (5)	6 (6)	9 (9)
PSB3_HUMAN	Proteasome subunit beta type-3	PSMB3		5 (5)	6 (5)	6 (5)	6 (4)	4 (3)	5 (3)
SDHA_HUMAN	--	--		5 (5)	9 (7)	7 (7)	3 (3)	2 (2)	4 (4)
C1TM_HUMAN	Monofunctional C1-tetrahydrofolate synthase, mitochondrial	MTHFD1L		4 (4)	4 (4)	10 (10)	3 (3)	1 (1)	6 (6)
MPI_HUMAN	Mannose-6-phosphate isomerase	MPI		7 (5)	7 (5)	8 (5)	3 (3)	5 (4)	7 (6)
4F2_HUMAN	4F2 cell-surface antigen heavy chain	SLC3A2		3 (3)	5 (4)	4 (4)	5 (4)	3 (2)	5 (5)
SRSF3_HUMAN	Serine/arginine-rich splicing factor 3	SRSF3		4 (4)	4 (4)	5 (4)	6 (5)	8 (6)	4 (4)
PRDX3_HUMAN	Thioredoxin-dependent peroxide reductase, mitochondrial	PRDX3		6 (6)	7 (7)	8 (8)	4 (4)	5 (5)	7 (6)
CKAP4_HUMAN	Cytoskeleton-associated protein 4	CKAP4		3 (3)	6 (5)	4 (3)	9 (8)	6 (6)	8 (8)
IDI1_HUMAN	Isopentenyl-diphosphate Delta-isomerase 1	IDI1		4 (4)	8 (6)	9 (7)	4 (4)	3 (3)	4 (4)
LDH6B_HUMAN	L-lactate dehydrogenase A-like 6B	LDHAL6B		2 (1)	3 (2)	3 (2)	3 (1)	2 (1)	4 (2)
DNJA1_HUMAN	DnaJ homolog subfamily A member 1	DNAJA1		4 (3)	7 (6)	12 (10)	3 (2)	6 (4)	4 (3)
RS18_HUMAN	40S ribosomal protein S18	RPS18		5 (5)	6 (6)	4 (4)	3 (3)	6 (6)	8 (6)
CSN3_HUMAN	COP9 signalosome complex subunit 3	COPS3		6 (6)	5 (5)	6 (6)	5 (5)	2 (2)	4 (3)
HECD1_HUMAN	E3 ubiquitin-protein ligase HECTD1	HECTD1		8 (7)	5 (5)	6 (6)	2 (2)	1 (1)	2 (2)
SRP54_HUMAN	Signal recognition particle 54 kDa protein	SRP54		8 (7)	9 (8)	11 (9)	3 (3)	2 (2)	2 (2)
CPNE3_HUMAN	Copine-3	CPNE3		8 (7)	6 (6)	10 (9)	7 (6)	1 (1)	3 (3)
VPS29_HUMAN	Vacuolar protein sorting-associated protein 29	VPS29		3 (3)	3 (3)	3 (3)	2 (2)	1 (1)	1 (1)
CAPZB_HUMAN	F-actin-capping protein subunit beta	CAPZB		7 (5)	6 (6)	6 (6)	4 (4)	3 (3)	4 (4)
GEMI4_HUMAN	Gem-associated protein 4	GEMIN4		6 (5)	6 (5)	6 (6)	6 (6)	4 (4)	6 (6)
HNRPD_HUMAN	Heterogeneous nuclear ribonucleoprotein D0	HNRNPD		6 (5)	10 (7)	7 (5)	2 (2)	4 (4)	6 (5)
ULA1_HUMAN	NEDD8-activating enzyme E1 regulatory subunit	NAE1		8 (8)	5 (5)	12 (11)	5 (5)	2 (2)	3 (3)
DHB12_HUMAN	Estradiol 17-beta-dehydrogenase 12	HSD17B12		2 (2)	2 (2)	3 (3)	1 (1)	1 (1)	1 (1)
ADT2_HUMAN	ADP/ATP translocase 2	SLC25A5		3 (3)	5 (5)	6 (6)	5 (5)	2 (2)	2 (2)
ODPB_HUMAN	Pyruvate dehydrogenase E1 component subunit beta, mitochondrial	PDHB		3 (3)	4 (4)	6 (5)	8 (8)	5 (5)	9 (8)
EXOSX_HUMAN	Exosome component 10	EXOSC10		5 (5)	3 (3)	4 (4)	3 (3)	0 (0)	5 (5)
SPT6H_HUMAN	Transcription elongation factor SPT6	SUPT6H		8 (7)	8 (8)	7 (7)	4 (3)	4 (4)	3 (3)
BAP31_HUMAN	B-cell receptor-associated protein 31	BCAP31		9 (6)	8 (6)	11 (8)	3 (3)	2 (2)	2 (2)
PTN11_HUMAN	Tyrosine-protein phosphatase non-receptor type 11	PTPN11		5 (5)	5 (5)	7 (6)	5 (4)	1 (1)	5 (4)
UBP12_HUMAN	Ubiquitin carboxyl-terminal hydrolase 12	USP12		7 (6)	9 (7)	7 (5)	0 (0)	0 (0)	0 (0)
CSTF3_HUMAN	Cleavage stimulation factor subunit 3	CSTF3		6 (6)	6 (6)	12 (11)	2 (2)	3 (3)	5 (5)
MYO6_HUMAN	Myosin-VI	MYO6		7 (7)	5 (5)	9 (9)	3 (3)	1 (1)	5 (5)
UN45A_HUMAN	Protein unc-45 homolog A	UNC45A		6 (5)	7 (7)	10 (10)	4 (4)	2 (2)	4 (4)
PREP_HUMAN	Presequence protease, mitochondrial	PITRM1		4 (3)	1 (1)	10 (9)	5 (4)	4 (3)	6 (6)
EPIPL_HUMAN	Epiplakin	EPPK1		0 (0)	2 (2)	3 (3)	4 (3)	9 (7)	11 (10)
BRX1_HUMAN	Ribosome biogenesis protein BRX1 homolog	BRIX1		8 (8)	6 (6)	8 (8)	4 (4)	5 (5)	4 (4)
MACF1_HUMAN	Microtubule-actin cross-linking factor 1, isoforms 1/2/3/5	MACF1		1 (1)	0 (0)	2 (2)	12 (12)	7 (7)	12 (10)
RL37A_HUMAN	60S ribosomal protein L37a	RPL37A		3 (1)	4 (2)	6 (2)	2 (1)	3 (2)	3 (2)
UBP35_HUMAN	Ubiquitin carboxyl-terminal hydrolase 35	USP35		13 (12)	9 (9)	10 (9)	0 (0)	0 (0)	0 (0)
FLII_HUMAN	Protein flightless-1 homolog	FLII		7 (6)	6 (6)	5 (5)	2 (2)	3 (3)	3 (3)
SRSF4_HUMAN	Serine/arginine-rich splicing factor 4	SRSF4		4 (4)	2 (2)	3 (2)	9 (7)	11 (8)	3 (3)
1433S_HUMAN	14-3-3 protein sigma	SFN		1 (1)	4 (3)	10 (8)	3 (3)	4 (4)	7 (6)
MCCB_HUMAN	Methylcrotonoyl-CoA carboxylase beta chain, mitochondrial	MCCC2		4 (4)	7 (5)	7 (7)	2 (2)	1 (1)	1 (1)
MTAP_HUMAN	S-methyl-5'-thioadenosine phosphorylase	MTAP		5 (4)	4 (4)	9 (6)	7 (7)	2 (2)	7 (7)
PSB7_HUMAN	Proteasome subunit beta type-7	PSMB7		6 (4)	7 (3)	6 (4)	4 (3)	4 (3)	7 (5)
RADI_HUMAN	Radixin	RDX		2 (2)	5 (3)	9 (7)	6 (6)	4 (4)	8 (6)
GLU2B_HUMAN	Glucosidase 2 subunit beta	PRKCSH		3 (2)	2 (2)	5 (4)	7 (7)	7 (7)	10 (10)
CN166_HUMAN	UPF0568 protein C14orf166	C14orf166		6 (4)	5 (4)	6 (4)	5 (4)	3 (3)	6 (6)
TRIPC_HUMAN	Probable E3 ubiquitin-protein ligase TRIP12	TRIP12		8 (8)	7 (7)	4 (4)	2 (2)	3 (3)	3 (3)
H2B1B_HUMAN	Histone H2B type 1-B	HIST1H2BB		5 (4)	6 (6)	6 (5)	4 (3)	4 (4)	6 (5)
AQR_HUMAN	Intron-binding protein aquarius	AQR		3 (3)	8 (7)	8 (8)	2 (2)	1 (1)	5 (4)
TXND5_HUMAN	Thioredoxin domain-containing protein 5	TXNDC5		4 (4)	6 (5)	7 (5)	6 (6)	4 (4)	6 (6)
WDR12_HUMAN	Ribosome biogenesis protein WDR12	WDR12		12 (7)	8 (8)	8 (8)	2 (2)	2 (2)	1 (1)
FTO_HUMAN	Alpha-ketoglutarate-dependent dioxygenase FTO	FTO		4 (4)	4 (4)	6 (5)	8 (7)	3 (3)	8 (6)
HEM3_HUMAN	Porphobilinogen deaminase	HMBS		7 (6)	8 (7)	8 (7)	1 (1)	2 (2)	3 (3)
AIFM1_HUMAN	Apoptosis-inducing factor 1, mitochondrial	AIFM1		8 (7)	9 (7)	7 (7)	2 (2)	2 (2)	3 (3)
PSA7_HUMAN	Proteasome subunit alpha type-7	PSMA7		6 (5)	7 (5)	4 (4)	2 (2)	3 (3)	3 (3)
SNUT2_HUMAN	U4/U6.U5 tri-snRNP-associated protein 2	USP39		8 (7)	6 (5)	5 (5)	1 (1)	5 (5)	2 (2)
CLIC4_HUMAN	Chloride intracellular channel protein 4	CLIC4		8 (5)	8 (6)	10 (8)	2 (2)	1 (1)	2 (2)
METK2_HUMAN	S-adenosylmethionine synthase isoform type-2	MAT2A		6 (5)	5 (4)	8 (7)	4 (4)	0 (0)	2 (2)
DDX20_HUMAN	Probable ATP-dependent RNA helicase DDX20	DDX20		7 (7)	5 (5)	7 (7)	3 (3)	2 (2)	5 (5)
GNAI3_HUMAN	Guanine nucleotide-binding protein G(k) subunit alpha	GNAI3		2 (2)	3 (3)	6 (5)	2 (2)	0 (0)	2 (2)
CMTR1_HUMAN	--	--		8 (8)	5 (5)	13 (13)	3 (3)	1 (1)	1 (1)
UBA3_HUMAN	NEDD8-activating enzyme E1 catalytic subunit	UBA3		6 (5)	9 (6)	8 (6)	4 (3)	2 (2)	4 (4)
2ABA_HUMAN	Serine/threonine-protein phosphatase 2A 55 kDa regulatory subunit B alpha isoform	PPP2R2A		9 (7)	8 (6)	6 (6)	3 (3)	3 (3)	4 (4)
KRT34_HUMAN	Keratin, type I cuticular Ha4	KRT34		0 (0)	0 (0)	11 (9)	3 (3)	11 (8)	7 (6)
SYAM_HUMAN	Alanyl-tRNA synthetase, mitochondrial	AARS2		10 (8)	3 (3)	7 (5)	4 (3)	1 (1)	6 (5)
PRDX4_HUMAN	Peroxiredoxin-4	PRDX4		7 (5)	6 (5)	8 (5)	4 (4)	4 (4)	4 (4)
UBP13_HUMAN	Ubiquitin carboxyl-terminal hydrolase 13	USP13		5 (4)	5 (4)	5 (3)	0 (0)	0 (0)	1 (1)
SPB6_HUMAN	Serpin B6	SERPINB6		7 (5)	6 (4)	9 (7)	1 (1)	0 (0)	3 (3)
TRM1L_HUMAN	TRMT1-like protein	TRMT1L		5 (5)	9 (8)	7 (6)	4 (4)	2 (2)	3 (3)
RRP5_HUMAN	Protein RRP5 homolog	PDCD11		7 (6)	4 (4)	13 (12)	1 (1)	1 (1)	4 (4)
NB5R3_HUMAN	NADH-cytochrome b5 reductase 3	CYB5R3		3 (3)	4 (4)	7 (6)	1 (1)	2 (2)	5 (5)
CUL2_HUMAN	Cullin-2	CUL2		6 (6)	7 (7)	11 (9)	2 (2)	0 (0)	6 (5)
AP2B1_HUMAN	AP-2 complex subunit beta	AP2B1		5 (3)	8 (7)	12 (10)	3 (2)	1 (1)	3 (2)
NAT10_HUMAN	N-acetyltransferase 10	NAT10		7 (5)	4 (3)	7 (7)	3 (3)	2 (2)	4 (3)
RIF1_HUMAN	Telomere-associated protein RIF1	RIF1		5 (5)	4 (4)	7 (7)	6 (5)	2 (2)	7 (7)
DHX16_HUMAN	Putative pre-mRNA-splicing factor ATP-dependent RNA helicase DHX16	DHX16		6 (5)	4 (4)	11 (10)	1 (1)	2 (2)	4 (4)
ZW10_HUMAN	Centromere/kinetochore protein zw10 homolog	ZW10		4 (4)	4 (4)	8 (6)	5 (5)	3 (3)	6 (5)
U2AF1_HUMAN	Splicing factor U2AF 35 kDa subunit	U2AF1		4 (3)	4 (3)	7 (4)	5 (3)	4 (4)	2 (2)
PRS6B_HUMAN	26S protease regulatory subunit 6B	PSMC4		1 (1)	0 (0)	8 (7)	10 (9)	2 (2)	11 (9)
TBB3_HUMAN	Tubulin beta-3 chain	TUBB3		4 (3)	6 (4)	6 (3)	5 (4)	5 (3)	6 (3)
SERPH_HUMAN	Serpin H1	SERPINH1		9 (8)	6 (5)	10 (7)	3 (3)	1 (1)	1 (1)
EIF3G_HUMAN	Eukaryotic translation initiation factor 3 subunit G	EIF3G		8 (8)	9 (6)	11 (7)	0 (0)	0 (0)	1 (1)
TRA2B_HUMAN	Transformer-2 protein homolog beta	TRA2B		2 (2)	2 (2)	3 (3)	2 (2)	4 (4)	3 (3)
CLIC1_HUMAN	Chloride intracellular channel protein 1	CLIC1		3 (3)	5 (4)	7 (7)	6 (4)	3 (3)	3 (3)
GAPD1_HUMAN	GTPase-activating protein and VPS9 domain-containing protein 1	GAPVD1		8 (7)	5 (5)	10 (10)	4 (4)	0 (0)	4 (3)
CUL4A_HUMAN	Cullin-4A	CUL4A		5 (5)	4 (4)	8 (8)	6 (6)	4 (4)	4 (4)
PSME3_HUMAN	Proteasome activator complex subunit 3	PSME3		8 (7)	5 (5)	8 (6)	4 (4)	2 (2)	4 (3)
TMEDA_HUMAN	Transmembrane emp24 domain-containing protein 10	TMED10		6 (6)	6 (6)	8 (6)	3 (3)	3 (3)	5 (4)
CGL_HUMAN	Cystathionine gamma-lyase	CTH		7 (6)	8 (6)	6 (5)	3 (3)	2 (2)	4 (3)
THIC_HUMAN	Acetyl-CoA acetyltransferase, cytosolic	ACAT2		5 (4)	6 (4)	8 (7)	2 (2)	2 (2)	5 (5)
XRN2_HUMAN	5'-3' exoribonuclease 2	XRN2		3 (3)	3 (3)	9 (8)	4 (4)	4 (4)	6 (5)
LBR_HUMAN	Lamin-B receptor	LBR		7 (6)	5 (4)	5 (4)	2 (2)	1 (1)	1 (1)
KCRU_HUMAN	Creatine kinase U-type, mitochondrial	CKMT1A		10 (8)	7 (7)	6 (6)	2 (2)	2 (2)	3 (3)
SRSF1_HUMAN	Serine/arginine-rich splicing factor 1	SRSF1		4 (4)	6 (5)	3 (3)	5 (4)	5 (4)	8 (7)
KIF11_HUMAN	Kinesin-like protein KIF11	KIF11		5 (5)	5 (5)	5 (5)	4 (3)	1 (1)	3 (3)
KIF5A_HUMAN	Kinesin heavy chain isoform 5A	KIF5A		5 (4)	6 (6)	5 (5)	3 (2)	7 (5)	4 (4)
CNDP2_HUMAN	Cytosolic non-specific dipeptidase	CNDP2		5 (3)	3 (3)	7 (6)	2 (2)	3 (3)	2 (2)
CPSF5_HUMAN	Cleavage and polyadenylation specificity factor subunit 5	NUDT21		8 (7)	6 (6)	6 (6)	1 (1)	0 (0)	3 (3)
P5CR2_HUMAN	Pyrroline-5-carboxylate reductase 2	PYCR2		2 (2)	3 (3)	5 (5)	3 (3)	3 (3)	3 (3)
TNPO3_HUMAN	Transportin-3	TNPO3		7 (5)	3 (3)	6 (5)	4 (4)	3 (3)	5 (5)
NUB1_HUMAN	NEDD8 ultimate buster 1	NUB1		11 (9)	12 (10)	7 (4)	0 (0)	0 (0)	0 (0)
FPPS_HUMAN	Farnesyl pyrophosphate synthase	FDPS		8 (5)	3 (2)	8 (5)	4 (3)	2 (2)	3 (3)
NMT1_HUMAN	Glycylpeptide N-tetradecanoyltransferase 1	NMT1		8 (7)	8 (7)	8 (7)	2 (2)	1 (1)	2 (2)
ZRAN1_HUMAN	Ubiquitin thioesterase ZRANB1	ZRANB1		7 (6)	7 (6)	3 (3)	0 (0)	0 (0)	0 (0)
Q5LJB0_HUMAN	Ubiquitin carboxyl-terminal hydrolase L5	UCHL5		13 (4)	9 (4)	8 (4)	0 (0)	0 (0)	0 (0)
TOM40_HUMAN	Mitochondrial import receptor subunit TOM40 homolog	TOMM40		1 (1)	2 (2)	3 (3)	0 (0)	0 (0)	0 (0)
HXK1_HUMAN	Hexokinase-1	HK1		7 (6)	4 (3)	8 (7)	0 (0)	2 (2)	5 (4)
TCTP_HUMAN	Translationally-controlled tumor protein	TPT1		3 (3)	3 (2)	4 (3)	6 (5)	3 (3)	4 (3)
GGCT_HUMAN	Gamma-glutamylcyclotransferase	GGCT		4 (4)	8 (6)	5 (4)	3 (3)	4 (4)	4 (4)
HBS1L_HUMAN	HBS1-like protein	HBS1L		5 (4)	5 (5)	5 (5)	0 (0)	1 (1)	3 (3)
NUDC_HUMAN	Nuclear migration protein nudC	NUDC		6 (5)	4 (3)	7 (6)	3 (3)	2 (2)	6 (6)
RPA1_HUMAN	DNA-directed RNA polymerase I subunit RPA1	POLR1A		2 (2)	5 (5)	4 (4)	4 (4)	2 (2)	6 (6)
MYO1D_HUMAN	Myosin-Id	MYO1D		3 (3)	4 (3)	9 (7)	1 (1)	1 (1)	2 (2)
FERM2_HUMAN	Fermitin family homolog 2	FERMT2		6 (5)	8 (7)	7 (6)	4 (4)	2 (2)	2 (2)
NOLC1_HUMAN	Nucleolar and coiled-body phosphoprotein 1	NOLC1		1 (1)	1 (1)	4 (3)	6 (5)	3 (3)	6 (6)
FUMH_HUMAN	Fumarate hydratase, mitochondrial	FH		7 (7)	6 (6)	7 (7)	4 (4)	0 (0)	6 (5)
PESC_HUMAN	Pescadillo homolog	PES1		5 (5)	6 (6)	6 (6)	4 (4)	3 (3)	4 (4)
RPR1A_HUMAN	Regulation of nuclear pre-mRNA domain-containing protein 1A	RPRD1A		6 (4)	4 (3)	7 (7)	4 (3)	1 (1)	1 (1)
UBP21_HUMAN	Ubiquitin carboxyl-terminal hydrolase 21	USP21		8 (8)	6 (5)	6 (6)	0 (0)	0 (0)	0 (0)
LMNA_HUMAN	Prelamin-A/C	LMNA		1 (1)	1 (1)	1 (1)	5 (5)	10 (10)	11 (11)
DCD_HUMAN	Dermcidin	DCD		1 (1)	2 (2)	0 (0)	3 (2)	3 (2)	3 (2)
IPO8_HUMAN	Importin-8	IPO8		8 (7)	5 (5)	7 (6)	1 (1)	2 (2)	4 (4)
ECH1_HUMAN	Delta(3,5)-Delta(2,4)-dienoyl-CoA isomerase, mitochondrial	ECH1		1 (1)	5 (5)	6 (5)	2 (2)	2 (2)	5 (4)
RAD21_HUMAN	Double-strand-break repair protein rad21 homolog	RAD21		7 (7)	8 (8)	10 (9)	0 (0)	0 (0)	0 (0)
TBG1_HUMAN	Tubulin gamma-1 chain	TUBG1		3 (2)	4 (3)	6 (4)	0 (0)	0 (0)	1 (1)
AL9A1_HUMAN	4-trimethylaminobutyraldehyde dehydrogenase	ALDH9A1		6 (6)	4 (3)	5 (5)	5 (5)	2 (2)	5 (5)
LRC47_HUMAN	Leucine-rich repeat-containing protein 47	LRRC47		6 (5)	5 (5)	4 (4)	4 (4)	4 (4)	4 (4)
RD23B_HUMAN	UV excision repair protein RAD23 homolog B	RAD23B		6 (4)	6 (4)	5 (3)	4 (2)	1 (1)	2 (2)
PSB4_HUMAN	Proteasome subunit beta type-4	PSMB4		10 (7)	8 (6)	6 (3)	0 (0)	1 (1)	3 (2)
RL13A_HUMAN	60S ribosomal protein L13a	RPL13A		6 (6)	3 (3)	4 (4)	3 (3)	3 (3)	3 (3)
SMCA5_HUMAN	SWI/SNF-related matrix-associated actin-dependent regulator of chromatin subfamily A member 5	SMARCA5		3 (3)	4 (3)	12 (11)	2 (2)	1 (1)	4 (4)
ARC1A_HUMAN	Actin-related protein 2/3 complex subunit 1A	ARPC1A		10 (8)	9 (6)	7 (7)	1 (1)	0 (0)	1 (1)
MYL6_HUMAN	Myosin light polypeptide 6	MYL6		4 (3)	1 (1)	3 (3)	7 (5)	6 (5)	6 (6)
HNRL2_HUMAN	Heterogeneous nuclear ribonucleoprotein U-like protein 2	HNRNPUL2		4 (4)	10 (9)	8 (8)	2 (2)	1 (1)	4 (4)
CECR5_HUMAN	Cat eye syndrome critical region protein 5	CECR5		5 (5)	3 (3)	9 (8)	5 (5)	2 (2)	4 (4)
AP3B1_HUMAN	AP-3 complex subunit beta-1	AP3B1		8 (7)	4 (4)	8 (8)	1 (1)	0 (0)	0 (0)
HSPB1_HUMAN	Heat shock protein beta-1	HSPB1		2 (2)	3 (3)	1 (1)	2 (2)	9 (7)	11 (8)
ELAV1_HUMAN	ELAV-like protein 1	ELAVL1		6 (6)	7 (6)	6 (6)	0 (0)	3 (3)	2 (2)
SNAA_HUMAN	Alpha-soluble NSF attachment protein	NAPA		9 (8)	8 (7)	5 (3)	1 (1)	3 (3)	3 (3)
SPB1_HUMAN	--	--		3 (2)	2 (2)	5 (4)	5 (4)	5 (4)	3 (3)
CASPE_HUMAN	Caspase-14	CASP14		1 (1)	5 (4)	0 (0)	4 (4)	10 (9)	7 (6)
WDR1_HUMAN	WD repeat-containing protein 1	WDR1		9 (7)	6 (6)	8 (5)	2 (2)	0 (0)	4 (4)
KPRB_HUMAN	Phosphoribosyl pyrophosphate synthase-associated protein 2	PRPSAP2		5 (5)	5 (5)	5 (4)	4 (4)	1 (1)	6 (6)
LRC40_HUMAN	Leucine-rich repeat-containing protein 40	LRRC40		1 (1)	3 (3)	11 (9)	4 (4)	4 (4)	2 (2)
SNR40_HUMAN	U5 small nuclear ribonucleoprotein 40 kDa protein	SNRNP40		4 (4)	6 (6)	7 (5)	4 (3)	2 (1)	5 (4)
SPB4_HUMAN	Serpin B4	SERPINB4		1 (1)	9 (6)	0 (0)	2 (2)	5 (5)	11 (8)
ECHM_HUMAN	Enoyl-CoA hydratase, mitochondrial	ECHS1		2 (2)	3 (2)	7 (5)	6 (5)	5 (4)	5 (5)
REPI1_HUMAN	Replication initiator 1	REPIN1		2 (2)	2 (2)	2 (2)	2 (2)	2 (2)	3 (2)
CNDG2_HUMAN	Condensin-2 complex subunit G2	NCAPG2		4 (4)	4 (4)	7 (6)	3 (3)	0 (0)	4 (4)
LEG7_HUMAN	Galectin-7	LGALS7		1 (1)	3 (2)	2 (2)	5 (4)	8 (7)	8 (7)
NT5D1_HUMAN	5'-nucleotidase domain-containing protein 1	NT5DC1		4 (3)	3 (3)	13 (8)	3 (3)	1 (1)	3 (3)
GRHPR_HUMAN	Glyoxylate reductase/hydroxypyruvate reductase	GRHPR		4 (4)	2 (2)	9 (8)	4 (4)	2 (2)	2 (2)
CSN1_HUMAN	COP9 signalosome complex subunit 1	GPS1		3 (3)	4 (4)	8 (8)	1 (1)	1 (1)	3 (3)
RS28_HUMAN	40S ribosomal protein S28	RPS28		3 (3)	3 (3)	2 (2)	2 (2)	4 (4)	4 (4)
ADPPT_HUMAN	L-aminoadipate-semialdehyde dehydrogenase-phosphopantetheinyl transferase	AASDHPPT		8 (7)	6 (6)	9 (7)	0 (0)	1 (1)	1 (1)
CAN2_HUMAN	Calpain-2 catalytic subunit	CAPN2		7 (6)	5 (5)	10 (8)	2 (2)	2 (2)	2 (2)
R13P3_HUMAN	--	--		3 (3)	3 (3)	6 (4)	7 (4)	3 (3)	4 (4)
1433G_HUMAN	14-3-3 protein gamma	YWHAG		4 (2)	5 (4)	4 (3)	5 (3)	5 (4)	5 (4)
ZC11A_HUMAN	Zinc finger CCCH domain-containing protein 11A	ZC3H11A		4 (4)	3 (3)	5 (5)	3 (3)	6 (4)	5 (4)
CY1_HUMAN	Cytochrome c1, heme protein, mitochondrial	CYC1		4 (4)	5 (4)	5 (4)	3 (3)	2 (2)	4 (3)
MMTA2_HUMAN	Multiple myeloma tumor-associated protein 2	MMTAG2		2 (2)	2 (2)	1 (1)	2 (2)	3 (3)	3 (3)
XPP1_HUMAN	Xaa-Pro aminopeptidase 1	XPNPEP1		5 (5)	5 (5)	8 (8)	3 (3)	2 (2)	5 (5)
ARP2_HUMAN	Actin-related protein 2	ACTR2		4 (4)	4 (4)	8 (8)	0 (0)	1 (1)	4 (4)
F120A_HUMAN	Constitutive coactivator of PPAR-gamma-like protein 1	FAM120A		5 (4)	7 (7)	5 (4)	3 (3)	3 (3)	4 (4)
MOT1_HUMAN	Monocarboxylate transporter 1	SLC16A1		6 (5)	7 (4)	6 (5)	4 (3)	2 (1)	2 (2)
ARK72_HUMAN	Aflatoxin B1 aldehyde reductase member 2	AKR7A2		5 (5)	3 (3)	8 (6)	3 (3)	4 (4)	4 (4)
UBP31_HUMAN	Ubiquitin carboxyl-terminal hydrolase 31	USP31		11 (10)	7 (7)	9 (7)	0 (0)	0 (0)	0 (0)
BOP1_HUMAN	Ribosome biogenesis protein BOP1	BOP1		5 (5)	3 (3)	3 (3)	2 (2)	0 (0)	3 (3)
FABP5_HUMAN	Fatty acid-binding protein, epidermal	FABP5		0 (0)	2 (2)	1 (1)	4 (3)	8 (8)	8 (7)
SPR2B_HUMAN	Small proline-rich protein 2B	SPRR2B		0 (0)	4 (3)	0 (0)	8 (4)	7 (4)	7 (4)
RSRC2_HUMAN	Arginine/serine-rich coiled-coil protein 2	RSRC2		2 (2)	3 (3)	1 (1)	9 (9)	6 (6)	7 (7)
ANFY1_HUMAN	Ankyrin repeat and FYVE domain-containing protein 1	ANKFY1		10 (9)	5 (5)	7 (6)	1 (1)	1 (1)	2 (2)
PNPT1_HUMAN	Polyribonucleotide nucleotidyltransferase 1, mitochondrial	PNPT1		5 (4)	5 (4)	10 (10)	4 (4)	1 (1)	2 (2)
PRPS2_HUMAN	Ribose-phosphate pyrophosphokinase 2	PRPS2		5 (4)	5 (4)	6 (5)	4 (4)	0 (0)	4 (3)
CARM1_HUMAN	Histone-arginine methyltransferase CARM1	CARM1		7 (6)	4 (4)	7 (6)	3 (3)	1 (1)	2 (2)
K22E_HUMANC	--	--		1 (1)	1 (1)	2 (1)	1 (1)	2 (1)	2 (1)
CSK_HUMAN	Tyrosine-protein kinase CSK	CSK		5 (5)	3 (3)	10 (9)	3 (3)	2 (2)	2 (2)
MARE1_HUMAN	Microtubule-associated protein RP/EB family member 1	MAPRE1		5 (5)	6 (6)	6 (5)	1 (1)	1 (1)	2 (2)
MK01_HUMAN	Mitogen-activated protein kinase 1	MAPK1		5 (4)	5 (5)	9 (7)	3 (3)	2 (2)	3 (2)
TCPW_HUMAN	T-complex protein 1 subunit zeta-2	CCT6B		4 (3)	5 (4)	8 (6)	4 (4)	3 (3)	3 (3)
CTNB1_HUMAN	Catenin beta-1	CTNNB1		1 (1)	3 (3)	3 (3)	4 (4)	6 (6)	5 (5)
BAF_HUMAN	Barrier-to-autointegration factor	BANF1		7 (4)	4 (3)	2 (2)	3 (2)	3 (3)	3 (3)
IRS4_HUMAN	Insulin receptor substrate 4	IRS4		6 (6)	2 (2)	5 (5)	4 (4)	1 (1)	1 (1)
AN32B_HUMAN	Acidic leucine-rich nuclear phosphoprotein 32 family member B	ANP32B		2 (2)	6 (4)	4 (2)	4 (3)	1 (1)	4 (3)
UBC12_HUMAN	NEDD8-conjugating enzyme Ubc12	UBE2M		5 (5)	6 (5)	6 (5)	4 (4)	2 (2)	4 (4)
SYDM_HUMAN	Aspartyl-tRNA synthetase, mitochondrial	DARS2		7 (7)	7 (7)	9 (8)	0 (0)	1 (1)	3 (3)
SYTC2_HUMAN	Probable threonyl-tRNA synthetase 2, cytoplasmic	TARSL2		6 (5)	3 (3)	4 (4)	1 (1)	1 (1)	3 (2)
IDH3A_HUMAN	Isocitrate dehydrogenase [NAD] subunit alpha, mitochondrial	IDH3A		5 (5)	6 (5)	5 (5)	3 (3)	1 (1)	3 (3)
PP2AA_HUMAN	Serine/threonine-protein phosphatase 2A catalytic subunit alpha isoform	PPP2CA		4 (4)	5 (5)	4 (3)	6 (4)	5 (4)	3 (3)
FA98A_HUMAN	Protein FAM98A	FAM98A		7 (6)	6 (4)	5 (5)	2 (2)	4 (2)	3 (3)
NF1_HUMAN	Neurofibromin	NF1		2 (2)	1 (1)	5 (5)	1 (1)	3 (3)	2 (2)
NCKP1_HUMAN	Nck-associated protein 1	NCKAP1		4 (4)	3 (3)	3 (3)	4 (4)	3 (3)	4 (4)
RS24_HUMAN	40S ribosomal protein S24	RPS24		7 (4)	4 (3)	5 (3)	3 (3)	5 (4)	2 (2)
HNRH3_HUMAN	Heterogeneous nuclear ribonucleoprotein H3	HNRNPH3		4 (4)	5 (3)	5 (4)	3 (3)	4 (3)	3 (2)
CAPR1_HUMAN	Caprin-1	CAPRIN1		2 (2)	2 (2)	3 (3)	7 (7)	4 (4)	8 (7)
SGT1_HUMAN	Protein SGT1	ECD		6 (5)	6 (4)	5 (4)	1 (1)	2 (2)	6 (6)
MPPA_HUMAN	Mitochondrial-processing peptidase subunit alpha	PMPCA		5 (4)	6 (4)	7 (6)	2 (1)	1 (1)	4 (3)
ERO1A_HUMAN	ERO1-like protein alpha	ERO1L		4 (3)	9 (6)	1 (1)	4 (3)	4 (3)	4 (4)
MYH14_HUMAN	Myosin-14	MYH14		3 (3)	1 (1)	4 (4)	6 (6)	3 (2)	9 (9)
MYO1B_HUMAN	Myosin-Ib	MYO1B		6 (6)	5 (5)	7 (6)	2 (2)	1 (1)	3 (3)
DNLI1_HUMAN	DNA ligase 1	LIG1		7 (6)	5 (3)	10 (9)	1 (1)	0 (0)	3 (3)
DFFA_HUMAN	DNA fragmentation factor subunit alpha	DFFA		4 (4)	2 (2)	3 (3)	7 (5)	4 (4)	4 (4)
BIRC6_HUMAN	Baculoviral IAP repeat-containing protein 6	BIRC6		2 (2)	2 (2)	3 (3)	3 (3)	1 (1)	5 (4)
IF6_HUMAN	Eukaryotic translation initiation factor 6	EIF6		6 (4)	6 (4)	3 (2)	3 (3)	3 (2)	5 (4)
KAP2_HUMAN	cAMP-dependent protein kinase type II-alpha regulatory subunit	PRKAR2A		4 (4)	5 (5)	10 (10)	5 (4)	0 (0)	2 (2)
ZCCHV_HUMAN	Zinc finger CCCH-type antiviral protein 1	ZC3HAV1		4 (4)	4 (4)	9 (8)	1 (1)	1 (1)	1 (1)
DC1I2_HUMAN	Cytoplasmic dynein 1 intermediate chain 2	DYNC1I2		7 (6)	6 (6)	8 (6)	3 (2)	0 (0)	1 (1)
RAB7A_HUMAN	Ras-related protein Rab-7a	RAB7A		6 (6)	8 (8)	8 (8)	1 (1)	0 (0)	3 (2)
ACTZ_HUMAN	Alpha-centractin	ACTR1A		2 (2)	4 (4)	3 (3)	4 (3)	2 (2)	2 (2)
RS21_HUMAN	40S ribosomal protein S21	RPS21		4 (3)	4 (3)	2 (1)	5 (4)	5 (4)	3 (3)
PLRG1_HUMAN	Pleiotropic regulator 1	PLRG1		2 (2)	5 (5)	6 (6)	0 (0)	0 (0)	0 (0)
DDX55_HUMAN	ATP-dependent RNA helicase DDX55	DDX55		7 (6)	5 (4)	8 (6)	1 (1)	0 (0)	0 (0)
DNLI3_HUMAN	DNA ligase 3	LIG3		5 (5)	6 (6)	6 (5)	4 (4)	3 (3)	2 (2)
BZW2_HUMAN	Basic leucine zipper and W2 domain-containing protein 2	BZW2		3 (3)	3 (3)	6 (6)	3 (3)	3 (3)	2 (2)
MA7D1_HUMAN	MAP7 domain-containing protein 1	MAP7D1		0 (0)	0 (0)	0 (0)	5 (4)	6 (6)	7 (7)
IPYR2_HUMAN	Inorganic pyrophosphatase 2, mitochondrial	PPA2		2 (2)	3 (2)	7 (5)	3 (3)	3 (3)	3 (3)
SP16H_HUMAN	FACT complex subunit SPT16	SUPT16H		4 (4)	4 (4)	8 (8)	3 (3)	0 (0)	6 (6)
HINT1_HUMAN	Histidine triad nucleotide-binding protein 1	HINT1		2 (1)	3 (2)	4 (3)	0 (0)	0 (0)	0 (0)
EXOC4_HUMAN	Exocyst complex component 4	EXOC4		5 (5)	3 (3)	8 (8)	3 (3)	2 (2)	2 (2)
RU2A_HUMAN	U2 small nuclear ribonucleoprotein A'	SNRPA1		4 (4)	4 (3)	7 (6)	3 (3)	4 (3)	2 (2)
HTSF1_HUMAN	HIV Tat-specific factor 1	HTATSF1		5 (4)	5 (4)	9 (6)	2 (2)	1 (1)	3 (3)
LDH6A_HUMAN	L-lactate dehydrogenase A-like 6A	LDHAL6A		2 (2)	2 (2)	2 (2)	2 (2)	2 (2)	2 (2)
INT3_HUMAN	Integrator complex subunit 3	INTS3		4 (4)	7 (6)	7 (7)	2 (2)	0 (0)	1 (1)
HMGB1_HUMAN	High mobility group protein B1	HMGB1		4 (2)	4 (2)	3 (2)	3 (2)	2 (2)	2 (2)
DNJA2_HUMAN	DnaJ homolog subfamily A member 2	DNAJA2		5 (5)	3 (3)	8 (5)	4 (4)	1 (1)	4 (4)
PGRC1_HUMAN	Membrane-associated progesterone receptor component 1	PGRMC1		5 (4)	7 (5)	8 (7)	1 (1)	1 (1)	3 (2)
IF2B2_HUMAN	Insulin-like growth factor 2 mRNA-binding protein 2	IGF2BP2		1 (1)	3 (2)	5 (4)	2 (1)	1 (1)	3 (2)
RHOA_HUMAN	Transforming protein RhoA	RHOA		7 (5)	6 (4)	5 (4)	1 (1)	2 (2)	1 (1)
MYG1_HUMAN	UPF0160 protein MYG1, mitochondrial	C12orf10		5 (5)	6 (5)	4 (3)	1 (1)	1 (1)	0 (0)
GPTC8_HUMAN	G patch domain-containing protein 8	GPATCH8		1 (1)	1 (1)	1 (1)	9 (8)	6 (6)	2 (2)
ACPH_HUMAN	Acylamino-acid-releasing enzyme	APEH		2 (2)	7 (6)	7 (6)	3 (3)	4 (4)	2 (2)
TBL3_HUMAN	Transducin beta-like protein 3	TBL3		3 (3)	3 (3)	5 (5)	1 (1)	0 (0)	2 (2)
RL38_HUMAN	60S ribosomal protein L38	RPL38		6 (3)	6 (3)	5 (2)	2 (2)	3 (3)	3 (3)
CCAR1_HUMAN	Cell division cycle and apoptosis regulator protein 1	CCAR1		3 (3)	4 (4)	9 (8)	4 (4)	2 (2)	3 (3)
UB2L3_HUMAN	Ubiquitin-conjugating enzyme E2 L3	UBE2L3		5 (3)	2 (2)	3 (2)	6 (5)	3 (3)	4 (3)
TBCD_HUMAN	Tubulin-specific chaperone D	TBCD		3 (3)	3 (3)	6 (6)	0 (0)	0 (0)	2 (2)
RL26_HUMAN	60S ribosomal protein L26	RPL26		0 (0)	0 (0)	0 (0)	1 (1)	1 (1)	1 (1)
ALDOC_HUMAN	Fructose-bisphosphate aldolase C	ALDOC		4 (2)	6 (2)	7 (3)	1 (1)	3 (1)	4 (1)
SRP14_HUMAN	Signal recognition particle 14 kDa protein	SRP14		4 (4)	3 (3)	6 (6)	2 (2)	2 (2)	3 (3)
SIAS_HUMAN	Sialic acid synthase	NANS		1 (1)	2 (2)	5 (5)	4 (4)	2 (2)	6 (5)
EMAL4_HUMAN	Echinoderm microtubule-associated protein-like 4	EML4		4 (3)	3 (3)	1 (1)	2 (2)	2 (2)	1 (1)
DPOLA_HUMAN	DNA polymerase alpha catalytic subunit	POLA1		4 (3)	5 (5)	7 (7)	3 (3)	2 (2)	1 (1)
ODPA_HUMAN	Pyruvate dehydrogenase E1 component subunit alpha, somatic form, mitochondrial	PDHA1		3 (3)	4 (3)	6 (5)	3 (3)	3 (3)	6 (5)
CP51A_HUMAN	Lanosterol 14-alpha demethylase	CYP51A1		2 (2)	3 (3)	5 (4)	2 (2)	2 (2)	2 (2)
DHCR7_HUMAN	7-dehydrocholesterol reductase	DHCR7		5 (5)	4 (4)	4 (3)	3 (3)	2 (1)	2 (2)
SRPK1_HUMAN	Serine/threonine-protein kinase SRPK1	SRPK1		6 (6)	5 (4)	5 (4)	4 (4)	2 (2)	2 (2)
OFUT1_HUMAN	GDP-fucose protein O-fucosyltransferase 1	POFUT1		1 (1)	1 (1)	3 (3)	1 (1)	2 (2)	2 (2)
RS20_HUMAN	40S ribosomal protein S20	RPS20		6 (4)	3 (3)	7 (4)	0 (0)	1 (1)	2 (2)
SC24B_HUMAN	Protein transport protein Sec24B	SEC24B		0 (0)	1 (1)	4 (3)	1 (1)	0 (0)	1 (1)
NAA50_HUMAN	N-alpha-acetyltransferase 50	NAA50		6 (5)	4 (4)	7 (7)	4 (4)	1 (1)	2 (2)
UB2V1_HUMAN	Ubiquitin-conjugating enzyme E2 variant 1	UBE2V1		6 (6)	5 (4)	5 (5)	3 (3)	2 (2)	3 (3)
SC24A_HUMAN	Protein transport protein Sec24A	SEC24A		1 (1)	1 (1)	1 (1)	0 (0)	0 (0)	1 (1)
EIF3F_HUMAN	Eukaryotic translation initiation factor 3 subunit F	EIF3F		6 (5)	5 (4)	6 (5)	4 (4)	0 (0)	3 (3)
SNR27_HUMAN	U4/U6.U5 small nuclear ribonucleoprotein 27 kDa protein	SNRNP27		1 (1)	3 (3)	1 (1)	5 (5)	3 (3)	2 (2)
TGM1_HUMAN	Protein-glutamine gamma-glutamyltransferase K	TGM1		0 (0)	0 (0)	0 (0)	2 (2)	13 (12)	4 (4)
AT2A1_HUMAN	Sarcoplasmic/endoplasmic reticulum calcium ATPase 1	ATP2A1		5 (5)	4 (4)	7 (5)	2 (2)	1 (1)	5 (4)
MYH11_HUMAN	Myosin-11	MYH11		1 (1)	2 (1)	4 (4)	6 (6)	5 (5)	6 (4)
DOC11_HUMAN	Dedicator of cytokinesis protein 11	DOCK11		5 (5)	5 (5)	5 (5)	0 (0)	1 (1)	0 (0)
GTPB1_HUMAN	GTP-binding protein 1	GTPBP1		6 (5)	5 (5)	6 (6)	2 (2)	1 (1)	3 (3)
EFTS_HUMAN	Elongation factor Ts, mitochondrial	TSFM		2 (2)	3 (3)	7 (5)	2 (1)	1 (1)	2 (1)
AP2A1_HUMAN	AP-2 complex subunit alpha-1	AP2A1		6 (5)	4 (4)	8 (8)	3 (3)	0 (0)	3 (3)
IMA6_HUMAN	--	--		2 (2)	1 (1)	1 (1)	3 (2)	1 (1)	1 (1)
PTPA_HUMAN	Serine/threonine-protein phosphatase 2A activator	PPP2R4		5 (5)	6 (6)	5 (5)	4 (4)	1 (1)	3 (3)
RAP1A_HUMAN	Ras-related protein Rap-1A	RAP1A		5 (5)	7 (5)	8 (6)	1 (1)	1 (1)	1 (1)
HNRPC_HUMAN	Heterogeneous nuclear ribonucleoproteins C1/C2	HNRNPC		4 (3)	5 (4)	4 (3)	4 (4)	4 (4)	3 (3)
NSDHL_HUMAN	Sterol-4-alpha-carboxylate 3-dehydrogenase, decarboxylating	NSDHL		4 (4)	7 (6)	6 (5)	0 (0)	1 (1)	2 (2)
NPL4_HUMAN	Nuclear protein localization protein 4 homolog	NPLOC4		2 (2)	2 (2)	2 (2)	1 (1)	0 (0)	2 (2)
NKRF_HUMAN	NF-kappa-B-repressing factor	NKRF		5 (5)	7 (7)	8 (8)	1 (1)	0 (0)	3 (3)
NELFB_HUMAN	Negative elongation factor B	COBRA1		7 (4)	2 (2)	6 (5)	1 (1)	1 (1)	4 (3)
TIM_HUMAN	Protein timeless homolog	TIMELESS		2 (2)	2 (2)	8 (8)	5 (5)	1 (1)	4 (4)
P5CR1_HUMAN	Pyrroline-5-carboxylate reductase 1, mitochondrial	PYCR1		7 (5)	6 (5)	7 (5)	1 (1)	0 (0)	3 (2)
MCA3_HUMAN	Eukaryotic translation elongation factor 1 epsilon-1	EEF1E1		4 (4)	4 (4)	3 (3)	2 (2)	0 (0)	3 (3)
TBCA_HUMAN	Tubulin-specific chaperone A	TBCA		7 (6)	4 (4)	5 (5)	3 (2)	1 (1)	2 (2)
RSMB_HUMAN	Small nuclear ribonucleoprotein-associated proteins B and B'	SNRPB		5 (4)	5 (4)	4 (3)	2 (2)	1 (1)	2 (2)
TECR_HUMAN	Trans-2,3-enoyl-CoA reductase	TECR		5 (5)	7 (6)	6 (6)	3 (3)	1 (1)	2 (2)
THIM_HUMAN	3-ketoacyl-CoA thiolase, mitochondrial	ACAA2		5 (3)	4 (4)	10 (7)	2 (1)	0 (0)	3 (3)
TIM44_HUMAN	Mitochondrial import inner membrane translocase subunit TIM44	TIMM44		5 (5)	6 (6)	7 (7)	2 (2)	1 (1)	3 (3)
SFXN1_HUMAN	Sideroflexin-1	SFXN1		7 (7)	6 (6)	6 (6)	1 (1)	0 (0)	3 (3)
STAG2_HUMAN	Cohesin subunit SA-2	STAG2		5 (4)	2 (2)	10 (8)	3 (2)	1 (1)	3 (3)
NRDC_HUMAN	Nardilysin	NRD1		4 (4)	4 (4)	3 (3)	2 (2)	0 (0)	2 (2)
NO40_HUMAN	Nucleolar protein of 40 kDa	ZCCHC17		2 (1)	1 (1)	2 (2)	7 (6)	5 (5)	6 (5)
DHX57_HUMAN	Putative ATP-dependent RNA helicase DHX57	DHX57		3 (3)	4 (4)	5 (4)	5 (4)	1 (1)	4 (3)
SMRC1_HUMAN	SWI/SNF complex subunit SMARCC1	SMARCC1		4 (4)	3 (3)	6 (5)	4 (4)	1 (1)	5 (5)
MAT2B_HUMAN	Methionine adenosyltransferase 2 subunit beta	MAT2B		5 (5)	3 (3)	8 (7)	1 (1)	2 (2)	4 (4)
QCR2_HUMAN	Cytochrome b-c1 complex subunit 2, mitochondrial	UQCRC2		3 (2)	4 (4)	6 (5)	3 (3)	2 (2)	4 (4)
PRP31_HUMAN	U4/U6 small nuclear ribonucleoprotein Prp31	PRPF31		1 (1)	2 (2)	6 (5)	0 (0)	0 (0)	4 (3)
CTBL1_HUMAN	Beta-catenin-like protein 1	CTNNBL1		3 (3)	6 (5)	6 (6)	4 (3)	2 (2)	2 (2)
BZW1_HUMAN	Basic leucine zipper and W2 domain-containing protein 1	BZW1		4 (4)	2 (2)	5 (5)	4 (4)	4 (4)	4 (4)
TADBP_HUMAN	TAR DNA-binding protein 43	TARDBP		3 (3)	4 (4)	5 (5)	2 (2)	4 (4)	5 (4)
PCKGM_HUMAN	Phosphoenolpyruvate carboxykinase [GTP], mitochondrial	PCK2		3 (3)	6 (6)	10 (9)	1 (1)	0 (0)	3 (3)
MEP50_HUMAN	Methylosome protein 50	WDR77		6 (4)	3 (2)	4 (3)	4 (4)	2 (2)	4 (4)
UBP46_HUMAN	Ubiquitin carboxyl-terminal hydrolase 46	USP46		7 (7)	6 (6)	4 (4)	0 (0)	0 (0)	0 (0)
RFC3_HUMAN	Replication factor C subunit 3	RFC3		5 (5)	6 (6)	7 (7)	2 (2)	1 (1)	2 (2)
WDR6_HUMAN	WD repeat-containing protein 6	WDR6		4 (3)	4 (4)	4 (3)	0 (0)	0 (0)	0 (0)
FACE1_HUMAN	CAAX prenyl protease 1 homolog	ZMPSTE24		3 (3)	8 (7)	4 (4)	2 (2)	1 (1)	3 (3)
CDK1_HUMAN	Cyclin-dependent kinase 1	CDK1		5 (5)	3 (3)	6 (6)	0 (0)	1 (1)	1 (1)
UMPS_HUMAN	Uridine 5'-monophosphate synthase	UMPS		4 (3)	6 (4)	5 (4)	2 (2)	1 (1)	5 (3)
RL37_HUMAN	60S ribosomal protein L37	RPL37		0 (0)	0 (0)	0 (0)	4 (3)	1 (1)	1 (1)
GOGB1_HUMAN	Golgin subfamily B member 1	GOLGB1		2 (2)	0 (0)	0 (0)	7 (7)	3 (3)	11 (11)
OSBP1_HUMAN	Oxysterol-binding protein 1	OSBP		4 (3)	4 (3)	8 (6)	3 (3)	0 (0)	3 (3)
IF2B3_HUMAN	Insulin-like growth factor 2 mRNA-binding protein 3	IGF2BP3		5 (5)	5 (5)	6 (6)	3 (3)	1 (1)	2 (2)
IDHP_HUMAN	Isocitrate dehydrogenase [NADP], mitochondrial	IDH2		5 (5)	4 (4)	8 (6)	2 (2)	1 (1)	1 (1)
HYEP_HUMAN	Epoxide hydrolase 1	EPHX1		4 (4)	4 (4)	9 (8)	2 (2)	2 (2)	2 (2)
HDAC2_HUMAN	Histone deacetylase 2	HDAC2		3 (1)	5 (3)	4 (3)	0 (0)	1 (1)	1 (1)
RS13_HUMAN	40S ribosomal protein S13	RPS13		4 (4)	2 (2)	2 (2)	2 (2)	5 (4)	4 (4)
RINI_HUMAN	Ribonuclease inhibitor	RNH1		3 (3)	2 (2)	5 (5)	3 (3)	4 (4)	5 (5)
DCTP1_HUMAN	dCTP pyrophosphatase 1	DCTPP1		3 (3)	5 (5)	3 (3)	3 (2)	1 (1)	3 (3)
CPSF6_HUMAN	Cleavage and polyadenylation specificity factor subunit 6	CPSF6		5 (4)	6 (5)	4 (3)	2 (1)	2 (2)	3 (2)
UBE2N_HUMAN	Ubiquitin-conjugating enzyme E2 N	UBE2N		4 (3)	7 (6)	5 (4)	1 (1)	1 (1)	3 (3)
NOP2_HUMAN	Putative ribosomal RNA methyltransferase NOP2	NOP2		6 (6)	2 (2)	6 (5)	2 (2)	4 (4)	2 (2)
WDR82_HUMAN	WD repeat-containing protein 82	WDR82		3 (3)	5 (4)	5 (5)	1 (1)	3 (3)	3 (2)
AGM1_HUMAN	Phosphoacetylglucosamine mutase	PGM3		5 (5)	6 (5)	4 (4)	1 (1)	0 (0)	2 (2)
RANG_HUMAN	Ran-specific GTPase-activating protein	RANBP1		4 (4)	5 (5)	4 (4)	4 (4)	3 (2)	2 (2)
JIP4_HUMAN	C-Jun-amino-terminal kinase-interacting protein 4	SPAG9		6 (5)	3 (3)	7 (5)	2 (2)	1 (1)	2 (2)
RL27_HUMAN	60S ribosomal protein L27	RPL27		2 (2)	5 (4)	4 (3)	3 (3)	3 (2)	4 (4)
GSHB_HUMAN	Glutathione synthetase	GSS		5 (5)	6 (6)	8 (8)	1 (1)	0 (0)	2 (2)
ACINU_HUMAN	Apoptotic chromatin condensation inducer in the nucleus	ACIN1		3 (3)	4 (4)	4 (4)	3 (3)	2 (2)	1 (1)
ECI1_HUMAN	Enoyl-CoA delta isomerase 1, mitochondrial	ECI1		5 (5)	3 (3)	5 (5)	2 (2)	1 (1)	2 (2)
SAMH1_HUMAN	SAM domain and HD domain-containing protein 1	SAMHD1		2 (2)	3 (3)	8 (8)	4 (4)	0 (0)	5 (5)
PP1R8_HUMAN	Nuclear inhibitor of protein phosphatase 1	PPP1R8		6 (6)	5 (5)	4 (4)	0 (0)	1 (1)	0 (0)
IF5_HUMAN	Eukaryotic translation initiation factor 5	EIF5		4 (3)	4 (4)	6 (5)	3 (3)	1 (1)	4 (4)
PSMD8_HUMAN	26S proteasome non-ATPase regulatory subunit 8	PSMD8		3 (3)	3 (3)	4 (4)	2 (2)	3 (3)	1 (1)
TEBP_HUMAN	Prostaglandin E synthase 3	PTGES3		4 (4)	2 (2)	4 (4)	2 (2)	2 (2)	2 (2)
RBM8A_HUMAN	RNA-binding protein 8A	RBM8A		3 (2)	6 (4)	4 (3)	3 (3)	3 (3)	3 (3)
PDXK_HUMAN	Pyridoxal kinase	PDXK		8 (7)	5 (3)	6 (6)	0 (0)	0 (0)	2 (1)
AP2A2_HUMAN	AP-2 complex subunit alpha-2	AP2A2		5 (5)	4 (4)	8 (8)	1 (1)	0 (0)	0 (0)
ADT3_HUMAN	ADP/ATP translocase 3	SLC25A6		3 (2)	2 (1)	3 (2)	1 (1)	1 (1)	1 (1)
ARF4_HUMAN	ADP-ribosylation factor 4	ARF4		5 (4)	4 (4)	4 (4)	2 (2)	2 (2)	4 (4)
DDX42_HUMAN	ATP-dependent RNA helicase DDX42	DDX42		6 (6)	3 (3)	4 (4)	2 (1)	1 (1)	3 (3)
DNJC7_HUMAN	DnaJ homolog subfamily C member 7	DNAJC7		5 (4)	5 (5)	5 (5)	2 (2)	1 (1)	3 (3)
VAPA_HUMAN	Vesicle-associated membrane protein-associated protein A	VAPA		7 (6)	6 (4)	8 (6)	0 (0)	0 (0)	0 (0)
LAT1_HUMAN	Large neutral amino acids transporter small subunit 1	SLC7A5		3 (3)	3 (3)	5 (5)	1 (1)	1 (1)	1 (1)
SC22B_HUMAN	Vesicle-trafficking protein SEC22b	SEC22B		4 (4)	5 (4)	4 (4)	3 (3)	1 (1)	4 (4)
TBA4B_HUMAN	Putative tubulin-like protein alpha-4B	TUBA4B		3 (1)	3 (1)	3 (1)	2 (1)	3 (1)	3 (1)
ERLN2_HUMAN	Erlin-2	ERLIN2		5 (5)	6 (5)	6 (5)	0 (0)	1 (1)	2 (2)
SAHH2_HUMAN	Putative adenosylhomocysteinase 2	AHCYL1		3 (3)	5 (5)	8 (8)	2 (2)	1 (1)	2 (2)
NEK9_HUMAN	Serine/threonine-protein kinase Nek9	NEK9		4 (4)	5 (5)	3 (3)	2 (2)	3 (2)	4 (4)
ELP2_HUMAN	Elongator complex protein 2	ELP2		6 (5)	4 (4)	3 (3)	2 (2)	2 (2)	1 (1)
CYTB_HUMAN	Cystatin-B	CSTB		2 (2)	4 (3)	5 (3)	3 (2)	3 (3)	3 (2)
H2A1A_HUMAN	Histone H2A type 1-A	HIST1H2AA		0 (0)	1 (1)	1 (1)	1 (1)	3 (3)	2 (2)
SSRP1_HUMAN	FACT complex subunit SSRP1	SSRP1		0 (0)	0 (0)	2 (2)	2 (2)	0 (0)	2 (2)
MPPB_HUMAN	Mitochondrial-processing peptidase subunit beta	PMPCB		5 (5)	4 (4)	7 (7)	2 (2)	1 (1)	2 (2)
SC16A_HUMAN	Protein transport protein Sec16A	SEC16A		2 (2)	2 (1)	2 (1)	2 (2)	0 (0)	2 (2)
ATX2L_HUMAN	Ataxin-2-like protein	ATXN2L		8 (7)	2 (2)	5 (5)	2 (2)	1 (1)	3 (3)
IGKC_HUMAN	Ig kappa chain C region	IGKC		0 (0)	4 (2)	0 (0)	3 (2)	4 (3)	5 (4)
KCY_HUMAN	UMP-CMP kinase	CMPK1		3 (3)	3 (3)	7 (6)	0 (0)	0 (0)	1 (1)
CSN4_HUMAN	COP9 signalosome complex subunit 4	COPS4		5 (5)	4 (4)	3 (3)	5 (4)	1 (1)	3 (2)
LGUL_HUMAN	Lactoylglutathione lyase	GLO1		8 (7)	7 (7)	6 (5)	0 (0)	0 (0)	0 (0)
BTAF1_HUMAN	TATA-binding protein-associated factor 172	BTAF1		6 (5)	1 (1)	6 (5)	4 (4)	1 (1)	2 (2)
PAPOA_HUMAN	Poly(A) polymerase alpha	PAPOLA		5 (4)	4 (4)	5 (5)	0 (0)	2 (2)	3 (3)
WDR36_HUMAN	WD repeat-containing protein 36	WDR36		4 (3)	3 (3)	4 (4)	1 (1)	0 (0)	1 (1)
SKP1_HUMAN	S-phase kinase-associated protein 1	SKP1		2 (2)	3 (3)	2 (2)	5 (3)	4 (3)	5 (4)
AT1B3_HUMAN	Sodium/potassium-transporting ATPase subunit beta-3	ATP1B3		5 (5)	2 (2)	6 (5)	1 (1)	0 (0)	2 (2)
RAB1B_HUMAN	Ras-related protein Rab-1B	RAB1B		5 (3)	4 (3)	4 (3)	3 (3)	0 (0)	5 (4)
PIMT_HUMAN	Protein-L-isoaspartate(D-aspartate) O-methyltransferase	PCMT1		4 (4)	6 (6)	4 (4)	3 (3)	1 (1)	3 (3)
MEPCE_HUMAN	7SK snRNA methylphosphate capping enzyme	MEPCE		2 (2)	3 (3)	2 (2)	0 (0)	2 (2)	2 (2)
HNRC4_HUMAN	--	--		2 (2)	4 (4)	3 (3)	2 (2)	2 (2)	3 (3)
GYS1_HUMAN	Glycogen [starch] synthase, muscle	GYS1		3 (3)	3 (3)	4 (4)	2 (2)	1 (1)	3 (3)
RFC2_HUMAN	Replication factor C subunit 2	RFC2		2 (2)	3 (3)	4 (3)	2 (2)	1 (1)	4 (4)
TF3C4_HUMAN	General transcription factor 3C polypeptide 4	GTF3C4		5 (5)	2 (2)	7 (7)	2 (2)	2 (2)	2 (2)
PLSL_HUMAN	Plastin-2	LCP1		3 (2)	3 (3)	2 (2)	4 (4)	4 (4)	4 (4)
RL35A_HUMAN	60S ribosomal protein L35a	RPL35A		3 (3)	3 (3)	5 (4)	0 (0)	2 (2)	2 (2)
ODO2_HUMAN	Dihydrolipoyllysine-residue succinyltransferase component of 2-oxoglutarate dehydrogenase complex, mitochondrial	DLST		6 (6)	6 (6)	4 (4)	1 (1)	1 (1)	2 (2)
CSK22_HUMAN	Casein kinase II subunit alpha'	CSNK2A2		3 (3)	5 (5)	4 (4)	3 (3)	1 (1)	4 (4)
STT3B_HUMAN	Dolichyl-diphosphooligosaccharide--protein glycosyltransferase subunit STT3B	STT3B		5 (4)	4 (4)	7 (6)	1 (1)	0 (0)	3 (3)
SIN3A_HUMAN	Paired amphipathic helix protein Sin3a	SIN3A		7 (5)	1 (1)	6 (6)	0 (0)	0 (0)	2 (2)
RS19_HUMAN	40S ribosomal protein S19	RPS19		4 (4)	3 (3)	3 (3)	4 (4)	3 (3)	3 (3)
KIF2C_HUMAN	Kinesin-like protein KIF2C	KIF2C		1 (1)	2 (2)	7 (5)	4 (4)	2 (2)	4 (4)
B4DP06_HUMAN	cDNA FLJ57133, highly similar to Bifunctional purine biosynthesis protein PURH	--		2 (1)	3 (1)	4 (1)	4 (1)	4 (1)	3 (1)
RS12_HUMAN	40S ribosomal protein S12	RPS12		4 (3)	3 (2)	4 (4)	2 (2)	4 (3)	3 (3)
RPP40_HUMAN	Ribonuclease P protein subunit p40	RPP40		4 (3)	2 (2)	5 (4)	0 (0)	0 (0)	0 (0)
CSN5_HUMAN	COP9 signalosome complex subunit 5	COPS5		1 (1)	3 (3)	8 (7)	3 (3)	2 (2)	3 (3)
A2ML1_HUMAN	Alpha-2-macroglobulin-like protein 1	A2ML1		0 (0)	4 (4)	0 (0)	0 (0)	14 (13)	2 (2)
HSP7E_HUMAN	Heat shock 70 kDa protein 14	HSPA14		7 (6)	5 (4)	4 (4)	1 (1)	1 (1)	2 (2)
HGB1A_HUMAN	Putative high mobility group protein B1-like 1	HMGB1P1		4 (3)	4 (3)	5 (4)	2 (2)	2 (1)	3 (2)
CX057_HUMAN	Uncharacterized protein CXorf57	CXorf57		6 (6)	5 (4)	6 (6)	1 (1)	0 (0)	1 (1)
NAA10_HUMAN	N-alpha-acetyltransferase 10	NAA10		5 (4)	4 (4)	6 (5)	2 (2)	1 (1)	2 (2)
RT05_HUMAN	28S ribosomal protein S5, mitochondrial	MRPS5		4 (4)	2 (2)	6 (6)	1 (1)	1 (1)	0 (0)
DENR_HUMAN	Density-regulated protein	DENR		5 (5)	4 (4)	4 (4)	1 (1)	2 (2)	3 (3)
RBM4_HUMAN	RNA-binding protein 4	RBM4		1 (1)	1 (1)	1 (1)	2 (2)	0 (0)	2 (2)
CDC42_HUMAN	Cell division control protein 42 homolog	CDC42		5 (3)	5 (3)	5 (4)	1 (1)	1 (1)	3 (1)
UGDH_HUMAN	UDP-glucose 6-dehydrogenase	UGDH		5 (5)	3 (3)	7 (6)	2 (2)	0 (0)	2 (2)
GSDMA_HUMAN	Gasdermin-A	GSDMA		0 (0)	1 (1)	0 (0)	3 (3)	5 (4)	5 (5)
TXNL1_HUMAN	Thioredoxin-like protein 1	TXNL1		6 (4)	6 (4)	5 (4)	0 (0)	1 (1)	2 (2)
ENPLL_HUMAN	Putative endoplasmin-like protein	HSP90B2P		5 (5)	3 (3)	4 (4)	3 (3)	2 (2)	3 (3)
ERP29_HUMAN	Endoplasmic reticulum resident protein 29	ERP29		5 (4)	3 (3)	4 (4)	3 (3)	1 (1)	4 (3)
EMC1_HUMAN	--	--		2 (2)	2 (2)	3 (3)	1 (1)	0 (0)	1 (1)
SMHD1_HUMAN	Structural maintenance of chromosomes flexible hinge domain-containing protein 1	SMCHD1		3 (3)	2 (2)	5 (5)	5 (4)	1 (1)	4 (4)
RS29_HUMAN	40S ribosomal protein S29	RPS29		1 (1)	0 (0)	1 (1)	0 (0)	1 (1)	0 (0)
EFGM_HUMAN	Elongation factor G, mitochondrial	GFM1		5 (5)	4 (4)	8 (7)	0 (0)	1 (1)	0 (0)
BCCIP_HUMAN	BRCA2 and CDKN1A-interacting protein	BCCIP		5 (5)	4 (4)	3 (3)	3 (3)	2 (2)	3 (3)
AN32A_HUMAN	Acidic leucine-rich nuclear phosphoprotein 32 family member A	ANP32A		2 (2)	4 (4)	5 (5)	3 (3)	1 (1)	3 (3)
PSA5_HUMAN	Proteasome subunit alpha type-5	PSMA5		2 (2)	3 (3)	2 (2)	4 (4)	6 (6)	3 (3)
RAB10_HUMAN	Ras-related protein Rab-10	RAB10		5 (5)	3 (3)	7 (6)	1 (1)	2 (2)	1 (1)
LRC59_HUMAN	Leucine-rich repeat-containing protein 59	LRRC59		3 (3)	4 (4)	4 (4)	1 (1)	3 (2)	4 (3)
LYAR_HUMAN	Cell growth-regulating nucleolar protein	LYAR		3 (3)	3 (3)	4 (3)	1 (1)	6 (5)	1 (1)
MTA1_HUMAN	Metastasis-associated protein MTA1	MTA1		2 (2)	2 (2)	2 (2)	1 (1)	2 (2)	2 (2)
CALL5_HUMAN	Calmodulin-like protein 5	CALML5		0 (0)	3 (3)	0 (0)	2 (1)	5 (3)	9 (6)
TF3C3_HUMAN	General transcription factor 3C polypeptide 3	GTF3C3		2 (2)	4 (2)	4 (4)	0 (0)	0 (0)	0 (0)
ZRAB2_HUMAN	Zinc finger Ran-binding domain-containing protein 2	ZRANB2		1 (1)	1 (1)	1 (1)	4 (4)	3 (3)	3 (3)
CATD_HUMAN	Cathepsin D	CTSD		0 (0)	3 (3)	2 (2)	1 (1)	7 (6)	6 (6)
CAF17_HUMAN	Putative transferase CAF17, mitochondrial	IBA57		1 (1)	2 (2)	4 (4)	1 (1)	5 (4)	5 (5)
RL35_HUMAN	60S ribosomal protein L35	RPL35		0 (0)	2 (2)	2 (2)	2 (2)	2 (2)	3 (3)
NTF2_HUMAN	Nuclear transport factor 2	NUTF2		2 (2)	2 (2)	4 (4)	5 (4)	3 (3)	3 (3)
INT1_HUMAN	Integrator complex subunit 1	INTS1		2 (2)	3 (3)	2 (2)	1 (1)	0 (0)	2 (2)
SYYM_HUMAN	Tyrosyl-tRNA synthetase, mitochondrial	YARS2		3 (3)	3 (3)	8 (6)	1 (1)	0 (0)	1 (1)
SLK_HUMAN	STE20-like serine/threonine-protein kinase	SLK		3 (3)	4 (3)	8 (7)	2 (2)	0 (0)	1 (1)
RUXE_HUMAN	Small nuclear ribonucleoprotein E	SNRPE		3 (3)	3 (3)	2 (2)	2 (2)	2 (2)	3 (3)
ADK_HUMAN	Adenosine kinase	ADK		2 (1)	1 (1)	4 (2)	0 (0)	0 (0)	0 (0)
CSN6_HUMAN	COP9 signalosome complex subunit 6	COPS6		2 (2)	4 (3)	4 (3)	4 (4)	2 (2)	3 (2)
IMA3_HUMAN	Importin subunit alpha-3	KPNA3		2 (1)	4 (3)	5 (3)	2 (1)	2 (1)	4 (2)
GSH1_HUMAN	Glutamate--cysteine ligase catalytic subunit	GCLC		2 (2)	2 (2)	3 (3)	1 (1)	1 (1)	2 (2)
PSB6_HUMAN	Proteasome subunit beta type-6	PSMB6		3 (3)	3 (3)	3 (3)	3 (3)	2 (2)	4 (4)
TOM34_HUMAN	Mitochondrial import receptor subunit TOM34	TOMM34		3 (3)	6 (4)	3 (2)	2 (2)	1 (1)	3 (3)
TBC15_HUMAN	TBC1 domain family member 15	TBC1D15		5 (4)	5 (5)	3 (3)	1 (1)	0 (0)	0 (0)
TYSY_HUMAN	Thymidylate synthase	TYMS		4 (3)	5 (4)	5 (4)	2 (2)	1 (1)	2 (2)
TCRG1_HUMAN	Transcription elongation regulator 1	TCERG1		5 (4)	5 (4)	4 (4)	2 (2)	0 (0)	3 (2)
ARPC4_HUMAN	Actin-related protein 2/3 complex subunit 4	ARPC4		3 (3)	4 (4)	5 (4)	3 (3)	2 (2)	2 (2)
EXOS7_HUMAN	Exosome complex component RRP42	EXOSC7		6 (4)	4 (4)	3 (3)	1 (1)	2 (2)	3 (3)
ZCCHL_HUMAN	Zinc finger CCCH-type antiviral protein 1-like	ZC3HAV1L		4 (3)	4 (3)	4 (4)	3 (2)	0 (0)	4 (4)
RS26_HUMAN	40S ribosomal protein S26	RPS26		5 (1)	4 (1)	4 (1)	2 (1)	2 (1)	2 (1)
RBM26_HUMAN	RNA-binding protein 26	RBM26		4 (4)	4 (4)	4 (3)	1 (1)	2 (2)	4 (4)
PHF6_HUMAN	PHD finger protein 6	PHF6		5 (4)	5 (4)	5 (4)	1 (1)	1 (1)	1 (1)
6PGL_HUMAN	6-phosphogluconolactonase	PGLS		3 (3)	4 (4)	3 (3)	3 (3)	0 (0)	1 (1)
G3PT_HUMAN	Glyceraldehyde-3-phosphate dehydrogenase, testis-specific	GAPDHS		3 (2)	2 (2)	2 (2)	4 (3)	3 (2)	2 (2)
AAAT_HUMAN	Neutral amino acid transporter B(0)	SLC1A5		4 (3)	6 (3)	6 (4)	1 (1)	0 (0)	1 (1)
ANM3_HUMAN	Protein arginine N-methyltransferase 3	PRMT3		4 (4)	3 (3)	6 (5)	2 (2)	1 (1)	3 (3)
NDUS1_HUMAN	NADH-ubiquinone oxidoreductase 75 kDa subunit, mitochondrial	NDUFS1		6 (5)	3 (3)	5 (5)	1 (1)	1 (1)	3 (3)
FMR1_HUMAN	Fragile X mental retardation 1 protein	FMR1		4 (3)	5 (4)	4 (4)	1 (1)	0 (0)	1 (1)
PI3R4_HUMAN	Phosphoinositide 3-kinase regulatory subunit 4	PIK3R4		1 (1)	2 (2)	3 (3)	2 (2)	0 (0)	1 (1)
RS27L_HUMAN	40S ribosomal protein S27-like	RPS27L		4 (4)	3 (3)	4 (4)	2 (2)	2 (2)	1 (1)
S23IP_HUMAN	SEC23-interacting protein	SEC23IP		4 (3)	2 (2)	5 (5)	1 (1)	1 (1)	2 (2)
ECHB_HUMAN	Trifunctional enzyme subunit beta, mitochondrial	HADHB		2 (2)	4 (4)	6 (6)	1 (1)	2 (2)	3 (3)
ROCK1_HUMAN	Rho-associated protein kinase 1	ROCK1		3 (2)	1 (1)	2 (2)	3 (3)	2 (2)	5 (5)
FOCAD_HUMAN	--	--		2 (2)	0 (0)	7 (6)	1 (1)	1 (1)	2 (2)
XP32_HUMAN	Skin-specific protein 32	XP32		1 (1)	0 (0)	1 (1)	5 (5)	7 (6)	4 (4)
R39L5_HUMAN	Putative 60S ribosomal protein L39-like 5	RPL39P5		1 (1)	1 (1)	1 (1)	1 (1)	1 (1)	1 (1)
JOS2_HUMAN	Josephin-2	JOSD2		2 (2)	1 (1)	1 (1)	0 (0)	0 (0)	0 (0)
SCFD1_HUMAN	Sec1 family domain-containing protein 1	SCFD1		3 (3)	1 (1)	8 (8)	3 (3)	1 (1)	2 (2)
SRSF2_HUMAN	Serine/arginine-rich splicing factor 2	SRSF2		2 (2)	0 (0)	2 (2)	5 (5)	4 (4)	4 (3)
NEMF_HUMAN	Nuclear export mediator factor NEMF	NEMF		2 (2)	3 (3)	3 (3)	3 (2)	0 (0)	2 (2)
NCPR_HUMAN	NADPH--cytochrome P450 reductase	POR		2 (2)	2 (2)	7 (6)	3 (3)	1 (1)	3 (2)
SPS1_HUMAN	Selenide, water dikinase 1	SEPHS1		4 (3)	4 (4)	4 (4)	1 (1)	0 (0)	5 (4)
RFC5_HUMAN	Replication factor C subunit 5	RFC5		1 (1)	2 (2)	3 (3)	0 (0)	0 (0)	1 (1)
KAPCA_HUMAN	cAMP-dependent protein kinase catalytic subunit alpha	PRKACA		2 (2)	3 (3)	6 (6)	2 (2)	0 (0)	1 (1)
UTRO_HUMAN	Utrophin	UTRN		1 (1)	1 (1)	1 (1)	5 (5)	2 (2)	8 (8)
FA98B_HUMAN	Protein FAM98B	FAM98B		4 (3)	2 (2)	2 (1)	4 (3)	3 (2)	3 (3)
CNDD3_HUMAN	Condensin-2 complex subunit D3	NCAPD3		2 (2)	1 (1)	3 (3)	2 (2)	1 (1)	4 (4)
ADAS_HUMAN	Alkyldihydroxyacetonephosphate synthase, peroxisomal	AGPS		3 (3)	3 (3)	5 (5)	3 (3)	2 (2)	1 (1)
COTL1_HUMAN	Coactosin-like protein	COTL1		5 (4)	6 (5)	6 (4)	0 (0)	0 (0)	0 (0)
BPNT1_HUMAN	3'(2'),5'-bisphosphate nucleotidase 1	BPNT1		5 (4)	3 (3)	8 (5)	0 (0)	0 (0)	1 (1)
CSN2_HUMAN	COP9 signalosome complex subunit 2	COPS2		5 (4)	3 (3)	9 (6)	0 (0)	1 (1)	0 (0)
NOP56_HUMAN	Nucleolar protein 56	NOP56		0 (0)	0 (0)	5 (5)	2 (2)	1 (1)	3 (2)
HP1B3_HUMAN	Heterochromatin protein 1-binding protein 3	HP1BP3		3 (3)	3 (3)	7 (5)	0 (0)	2 (2)	3 (3)
ARF6_HUMAN	ADP-ribosylation factor 6	ARF6		5 (3)	5 (3)	6 (4)	1 (1)	0 (0)	1 (1)
AHNK_HUMAN	Neuroblast differentiation-associated protein AHNAK	AHNAK		1 (1)	1 (1)	0 (0)	2 (2)	7 (7)	7 (7)
RT27_HUMAN	28S ribosomal protein S27, mitochondrial	MRPS27		6 (6)	2 (2)	6 (6)	1 (1)	0 (0)	2 (2)
HERC2_HUMAN	E3 ubiquitin-protein ligase HERC2	HERC2		0 (0)	1 (1)	4 (3)	1 (1)	0 (0)	1 (1)
IMA4_HUMAN	Importin subunit alpha-4	KPNA4		3 (2)	5 (3)	4 (3)	2 (2)	2 (2)	2 (2)
OGA_HUMAN	--	--		1 (1)	5 (5)	8 (8)	1 (1)	0 (0)	3 (3)
##PACN2_HUMAN	--	--		1 (1)	1 (1)	1 (1)	4 (1)	7 (1)	4 (1)
ADDA_HUMAN	Alpha-adducin	ADD1		3 (3)	1 (1)	3 (3)	2 (2)	0 (0)	2 (2)
IDH3B_HUMAN	Isocitrate dehydrogenase [NAD] subunit beta, mitochondrial	IDH3B		5 (4)	3 (3)	4 (4)	2 (2)	1 (1)	3 (3)
WAPL_HUMAN	Wings apart-like protein homolog	WAPAL		2 (2)	1 (1)	3 (3)	1 (1)	0 (0)	0 (0)
CLAP2_HUMAN	CLIP-associating protein 2	CLASP2		3 (3)	3 (3)	6 (6)	2 (2)	0 (0)	3 (3)
ACAD9_HUMAN	Acyl-CoA dehydrogenase family member 9, mitochondrial	ACAD9		2 (1)	2 (1)	5 (5)	3 (3)	1 (1)	1 (1)
NU188_HUMAN	Nucleoporin NUP188 homolog	NUP188		5 (4)	1 (1)	6 (5)	0 (0)	1 (1)	0 (0)
ZC3HF_HUMAN	Zinc finger CCCH domain-containing protein 15	ZC3H15		2 (2)	2 (2)	3 (3)	3 (3)	3 (3)	5 (4)
SUCA_HUMAN	Succinyl-CoA ligase [ADP/GDP-forming] subunit alpha, mitochondrial	SUCLG1		0 (0)	3 (1)	5 (3)	1 (1)	0 (0)	3 (2)
GNAS1_HUMAN	Guanine nucleotide-binding protein G(s) subunit alpha isoforms XLas	GNAS		5 (5)	3 (3)	5 (5)	1 (1)	0 (0)	1 (1)
ANXA1_HUMAN	Annexin A1	ANXA1		0 (0)	2 (2)	0 (0)	3 (3)	6 (4)	7 (6)
KRT84_HUMAN	Keratin, type II cuticular Hb4	KRT84		0 (0)	0 (0)	1 (1)	0 (0)	5 (3)	12 (10)
NUP50_HUMAN	Nuclear pore complex protein Nup50	NUP50		6 (6)	5 (5)	7 (7)	0 (0)	0 (0)	0 (0)
BIEA_HUMAN	Biliverdin reductase A	BLVRA		3 (3)	4 (4)	1 (1)	2 (2)	1 (1)	2 (2)
DEK_HUMAN	Protein DEK	DEK		2 (2)	3 (3)	5 (5)	1 (1)	2 (2)	1 (1)
SUMO2_HUMAN	Small ubiquitin-related modifier 2	SUMO2		3 (2)	3 (2)	3 (2)	1 (1)	1 (1)	1 (1)
TOP1_HUMAN	DNA topoisomerase 1	TOP1		4 (4)	2 (2)	5 (5)	3 (3)	2 (2)	1 (1)
ABHDA_HUMAN	Abhydrolase domain-containing protein 10, mitochondrial	ABHD10		3 (2)	3 (3)	3 (3)	3 (3)	0 (0)	5 (4)
CFA20_HUMAN	--	--		2 (2)	3 (2)	2 (2)	1 (1)	0 (0)	1 (1)
RNPS1_HUMAN	RNA-binding protein with serine-rich domain 1	RNPS1		2 (2)	3 (3)	2 (2)	4 (4)	3 (3)	1 (1)
IMDH1_HUMAN	Inosine-5'-monophosphate dehydrogenase 1	IMPDH1		5 (5)	2 (2)	3 (3)	3 (3)	1 (1)	2 (2)
TRA2A_HUMAN	Transformer-2 protein homolog alpha	TRA2A		2 (2)	2 (2)	2 (2)	1 (1)	3 (3)	3 (3)
PPME1_HUMAN	Protein phosphatase methylesterase 1	PPME1		5 (5)	2 (2)	5 (5)	3 (3)	0 (0)	2 (1)
ZN326_HUMAN	Zinc finger protein 326	ZNF326		1 (1)	4 (4)	6 (5)	1 (1)	2 (2)	3 (3)
GCP60_HUMAN	Golgi resident protein GCP60	ACBD3		5 (5)	5 (4)	5 (5)	0 (0)	0 (0)	2 (2)
EI2BD_HUMAN	Translation initiation factor eIF-2B subunit delta	EIF2B4		1 (1)	2 (2)	4 (3)	2 (2)	3 (3)	2 (2)
NLE1_HUMAN	Notchless protein homolog 1	NLE1		6 (6)	5 (5)	5 (5)	1 (1)	0 (0)	0 (0)
##SENP2_HUMAN	--	--		5 (1)	2 (1)	0 (0)	4 (1)	2 (1)	4 (1)
KCD12_HUMAN	BTB/POZ domain-containing protein KCTD12	KCTD12		6 (5)	4 (4)	5 (5)	0 (0)	1 (1)	1 (1)
DYL1_HUMAN	Dynein light chain 1, cytoplasmic	DYNLL1		1 (1)	2 (1)	2 (2)	2 (1)	3 (2)	3 (2)
SMD1_HUMAN	Small nuclear ribonucleoprotein Sm D1	SNRPD1		2 (2)	4 (3)	3 (3)	3 (2)	3 (2)	2 (1)
ROA0_HUMAN	Heterogeneous nuclear ribonucleoprotein A0	HNRNPA0		5 (4)	2 (2)	4 (3)	1 (1)	1 (1)	3 (2)
MED23_HUMAN	Mediator of RNA polymerase II transcription subunit 23	MED23		2 (2)	2 (2)	5 (4)	3 (3)	1 (1)	3 (3)
LX12B_HUMAN	Arachidonate 12-lipoxygenase, 12R-type	ALOX12B		0 (0)	0 (0)	0 (0)	4 (4)	6 (5)	2 (2)
HM13_HUMAN	Minor histocompatibility antigen H13	HM13		7 (6)	2 (2)	4 (4)	2 (2)	2 (2)	0 (0)
HINT2_HUMAN	Histidine triad nucleotide-binding protein 2, mitochondrial	HINT2		2 (2)	3 (2)	3 (3)	0 (0)	0 (0)	0 (0)
HNRH2_HUMAN	Heterogeneous nuclear ribonucleoprotein H2	HNRNPH2		3 (3)	4 (3)	6 (3)	1 (1)	0 (0)	3 (3)
DDX50_HUMAN	ATP-dependent RNA helicase DDX50	DDX50		4 (4)	5 (5)	5 (5)	0 (0)	2 (2)	1 (1)
WDR11_HUMAN	WD repeat-containing protein 11	WDR11		1 (1)	2 (2)	4 (4)	1 (1)	0 (0)	1 (1)
SEH1_HUMAN	Nucleoporin SEH1	SEH1L		5 (4)	4 (3)	6 (5)	1 (1)	0 (0)	1 (1)
ROCK2_HUMAN	Rho-associated protein kinase 2	ROCK2		2 (2)	0 (0)	4 (3)	5 (5)	1 (1)	2 (2)
ARL1_HUMAN	ADP-ribosylation factor-like protein 1	ARL1		4 (4)	6 (5)	7 (4)	0 (0)	0 (0)	0 (0)
ETFB_HUMAN	Electron transfer flavoprotein subunit beta	ETFB		2 (2)	3 (3)	3 (3)	4 (4)	1 (1)	4 (4)
E41L2_HUMAN	Band 4.1-like protein 2	EPB41L2		4 (4)	4 (4)	8 (8)	0 (0)	0 (0)	1 (1)
RAB5C_HUMAN	Ras-related protein Rab-5C	RAB5C		3 (3)	4 (4)	4 (4)	2 (2)	1 (1)	3 (3)
GLSK_HUMAN	Glutaminase kidney isoform, mitochondrial	GLS		3 (3)	3 (3)	3 (3)	2 (2)	1 (1)	5 (4)
PDE12_HUMAN	2',5'-phosphodiesterase 12	PDE12		1 (1)	3 (3)	4 (4)	1 (1)	0 (0)	2 (2)
PSME4_HUMAN	Proteasome activator complex subunit 4	PSME4		3 (3)	1 (1)	3 (3)	2 (2)	1 (1)	3 (2)
PSME2_HUMAN	Proteasome activator complex subunit 2	PSME2		3 (3)	2 (2)	6 (3)	1 (1)	0 (0)	3 (3)
RBBP7_HUMAN	Histone-binding protein RBBP7	RBBP7		3 (3)	3 (3)	5 (5)	3 (2)	1 (1)	2 (2)
GBB1_HUMAN	Guanine nucleotide-binding protein G(I)/G(S)/G(T) subunit beta-1	GNB1		3 (3)	2 (2)	5 (4)	3 (3)	1 (1)	2 (2)
CPSF7_HUMAN	Cleavage and polyadenylation specificity factor subunit 7	CPSF7		3 (3)	2 (2)	4 (4)	2 (2)	3 (2)	3 (3)
HD_HUMAN	Huntingtin	HTT		2 (2)	1 (1)	5 (4)	3 (3)	1 (1)	4 (4)
ARPC3_HUMAN	Actin-related protein 2/3 complex subunit 3	ARPC3		1 (1)	2 (2)	2 (2)	3 (3)	3 (3)	5 (5)
RN213_HUMAN	RING finger protein 213	RNF213		3 (3)	3 (3)	2 (2)	0 (0)	0 (0)	1 (1)
LYPL1_HUMAN	Lysophospholipase-like protein 1	LYPLAL1		4 (4)	4 (4)	5 (5)	1 (1)	0 (0)	0 (0)
MP2K1_HUMAN	Dual specificity mitogen-activated protein kinase kinase 1	MAP2K1		1 (1)	2 (2)	4 (4)	1 (1)	0 (0)	2 (2)
SF3B4_HUMAN	Splicing factor 3B subunit 4	SF3B4		5 (4)	5 (5)	4 (3)	0 (0)	1 (1)	0 (0)
H31T_HUMAN	Histone H3.1t	HIST3H3		2 (2)	3 (3)	2 (2)	2 (2)	3 (3)	2 (2)
PTCD3_HUMAN	Pentatricopeptide repeat-containing protein 3, mitochondrial	PTCD3		3 (3)	3 (3)	10 (9)	0 (0)	0 (0)	0 (0)
WDR3_HUMAN	WD repeat-containing protein 3	WDR3		3 (3)	5 (4)	3 (3)	3 (2)	1 (1)	0 (0)
IGHG1_HUMAN	Ig gamma-1 chain C region	IGHG1		0 (0)	5 (5)	0 (0)	1 (1)	4 (4)	4 (3)
ACSL3_HUMAN	Long-chain-fatty-acid--CoA ligase 3	ACSL3		3 (3)	2 (2)	3 (3)	2 (2)	2 (2)	4 (3)
DPP9_HUMAN	Dipeptidyl peptidase 9	DPP9		1 (1)	1 (1)	1 (1)	0 (0)	0 (0)	0 (0)
DIP2B_HUMAN	Disco-interacting protein 2 homolog B	DIP2B		2 (2)	1 (1)	5 (5)	3 (2)	0 (0)	2 (2)
SPSY_HUMAN	Spermine synthase	SMS		2 (2)	4 (3)	5 (5)	3 (2)	0 (0)	2 (2)
SREK1_HUMAN	Splicing regulatory glutamine/lysine-rich protein 1	SREK1		1 (1)	3 (3)	4 (4)	5 (5)	0 (0)	3 (3)
USP9Y_HUMAN	Probable ubiquitin carboxyl-terminal hydrolase FAF-Y	USP9Y		4 (2)	7 (5)	2 (2)	0 (0)	0 (0)	0 (0)
SON_HUMAN	Protein SON	SON		0 (0)	0 (0)	0 (0)	5 (5)	4 (4)	3 (3)
DDX54_HUMAN	ATP-dependent RNA helicase DDX54	DDX54		3 (3)	3 (3)	5 (5)	0 (0)	1 (1)	2 (2)
D3VVH6_HUMAN	Ataxin 3 variant m	ATXN3		5 (2)	4 (2)	6 (2)	0 (0)	0 (0)	0 (0)
OSGEP_HUMAN	Probable tRNA threonylcarbamoyladenosine biosynthesis protein OSGEP	OSGEP		5 (5)	4 (3)	5 (4)	2 (2)	0 (0)	0 (0)
NOG1_HUMAN	Nucleolar GTP-binding protein 1	GTPBP4		3 (3)	3 (3)	3 (3)	1 (1)	3 (2)	1 (1)
GNPI1_HUMAN	Glucosamine-6-phosphate isomerase 1	GNPDA1		5 (4)	5 (4)	6 (6)	0 (0)	0 (0)	0 (0)
CCNT1_HUMAN	Cyclin-T1	CCNT1		4 (4)	3 (3)	4 (4)	0 (0)	0 (0)	1 (1)
CHERP_HUMAN	Calcium homeostasis endoplasmic reticulum protein	CHERP		4 (4)	2 (2)	3 (3)	3 (3)	0 (0)	3 (3)
TMED2_HUMAN	Transmembrane emp24 domain-containing protein 2	TMED2		4 (3)	3 (3)	3 (3)	2 (2)	2 (1)	2 (1)
P5CR3_HUMAN	Pyrroline-5-carboxylate reductase 3	PYCRL		5 (3)	3 (3)	4 (3)	2 (2)	1 (1)	1 (1)
CAN1_HUMAN	Calpain-1 catalytic subunit	CAPN1		2 (2)	3 (3)	4 (4)	1 (1)	1 (1)	3 (3)
VPRBP_HUMAN	Protein VPRBP	VPRBP		2 (2)	1 (1)	3 (3)	1 (1)	1 (1)	1 (1)
WASH7_HUMAN	WASH complex subunit 7	KIAA1033		5 (5)	3 (3)	4 (3)	0 (0)	1 (1)	1 (1)
PSD10_HUMAN	26S proteasome non-ATPase regulatory subunit 10	PSMD10		2 (2)	2 (2)	2 (2)	2 (2)	0 (0)	3 (3)
IF4A2_HUMAN	Eukaryotic initiation factor 4A-II	EIF4A2		1 (1)	2 (2)	9 (7)	1 (1)	1 (1)	2 (1)
ZZEF1_HUMAN	Zinc finger ZZ-type and EF-hand domain-containing protein 1	ZZEF1		2 (2)	2 (2)	2 (2)	0 (0)	0 (0)	0 (0)
PSPC1_HUMAN	Paraspeckle component 1	PSPC1		1 (1)	0 (0)	3 (2)	3 (3)	3 (3)	6 (5)
LETM1_HUMAN	LETM1 and EF-hand domain-containing protein 1, mitochondrial	LETM1		3 (3)	2 (2)	5 (5)	2 (2)	1 (1)	3 (3)
PPIG_HUMAN	Peptidyl-prolyl cis-trans isomerase G	PPIG		1 (1)	0 (0)	2 (2)	3 (3)	6 (6)	4 (4)
RPAB3_HUMAN	DNA-directed RNA polymerases I, II, and III subunit RPABC3	POLR2H		5 (4)	4 (4)	4 (4)	0 (0)	0 (0)	1 (1)
NDRG1_HUMAN	Protein NDRG1	NDRG1		2 (2)	3 (3)	2 (2)	1 (1)	0 (0)	3 (2)
CTNA1_HUMAN	Catenin alpha-1	CTNNA1		3 (3)	2 (2)	8 (7)	0 (0)	0 (0)	3 (2)
MRE11_HUMAN	Double-strand break repair protein MRE11A	MRE11A		2 (2)	5 (4)	5 (5)	1 (1)	0 (0)	3 (2)
SRSF6_HUMAN	Serine/arginine-rich splicing factor 6	SRSF6		2 (2)	2 (2)	3 (3)	3 (3)	2 (2)	2 (2)
DHX29_HUMAN	ATP-dependent RNA helicase DHX29	DHX29		4 (4)	3 (2)	6 (6)	2 (2)	1 (1)	0 (0)
PRDX5_HUMAN	Peroxiredoxin-5, mitochondrial	PRDX5		2 (2)	1 (1)	4 (4)	4 (4)	2 (2)	3 (3)
ISOC1_HUMAN	Isochorismatase domain-containing protein 1	ISOC1		3 (3)	5 (5)	6 (6)	0 (0)	0 (0)	1 (1)
TCP4_HUMAN	Activated RNA polymerase II transcriptional coactivator p15	SUB1		4 (4)	1 (1)	2 (2)	3 (3)	2 (2)	3 (3)
MTCH2_HUMAN	Mitochondrial carrier homolog 2	MTCH2		1 (1)	1 (1)	2 (2)	0 (0)	1 (1)	0 (0)
TM9S3_HUMAN	Transmembrane 9 superfamily member 3	TM9SF3		4 (3)	4 (4)	4 (4)	2 (2)	1 (1)	0 (0)
SGTA_HUMAN	Small glutamine-rich tetratricopeptide repeat-containing protein alpha	SGTA		4 (3)	1 (1)	4 (3)	0 (0)	0 (0)	0 (0)
CPSF3_HUMAN	Cleavage and polyadenylation specificity factor subunit 3	CPSF3		2 (2)	6 (4)	6 (5)	1 (1)	0 (0)	0 (0)
TIPRL_HUMAN	TIP41-like protein	TIPRL		2 (2)	3 (3)	8 (6)	0 (0)	0 (0)	2 (1)
TKFC_HUMAN	--	--		2 (2)	2 (2)	5 (5)	1 (1)	0 (0)	3 (3)
GLMN_HUMAN	Glomulin	GLMN		1 (1)	2 (2)	1 (1)	3 (3)	3 (3)	2 (2)
MGST3_HUMAN	Microsomal glutathione S-transferase 3	MGST3		2 (2)	1 (1)	1 (1)	0 (0)	0 (0)	0 (0)
FA49B_HUMAN	Protein FAM49B	FAM49B		4 (4)	2 (2)	4 (4)	2 (2)	0 (0)	2 (2)
LAMP1_HUMAN	Lysosome-associated membrane glycoprotein 1	LAMP1		2 (2)	3 (2)	2 (2)	1 (1)	4 (4)	3 (3)
SYLM_HUMAN	Probable leucyl-tRNA synthetase, mitochondrial	LARS2		1 (1)	0 (0)	9 (7)	1 (1)	0 (0)	4 (4)
PRP4_HUMAN	U4/U6 small nuclear ribonucleoprotein Prp4	PRPF4		3 (3)	2 (2)	6 (6)	1 (1)	1 (1)	1 (1)
NT5D2_HUMAN	5'-nucleotidase domain-containing protein 2	NT5DC2		2 (2)	1 (1)	4 (4)	2 (2)	1 (1)	2 (2)
PGAM5_HUMAN	Serine/threonine-protein phosphatase PGAM5, mitochondrial	PGAM5		2 (2)	1 (1)	5 (5)	0 (0)	0 (0)	0 (0)
PDLI1_HUMAN	PDZ and LIM domain protein 1	PDLIM1		2 (2)	3 (3)	2 (2)	3 (3)	2 (2)	3 (3)
PERQ2_HUMAN	PERQ amino acid-rich with GYF domain-containing protein 2	GIGYF2		1 (1)	1 (1)	2 (2)	3 (2)	1 (1)	3 (2)
ARP10_HUMAN	Actin-related protein 10	ACTR10		4 (4)	2 (2)	5 (4)	1 (1)	0 (0)	2 (2)
SSRD_HUMAN	Translocon-associated protein subunit delta	SSR4		5 (4)	4 (4)	4 (3)	1 (1)	0 (0)	1 (1)
PFKAP_HUMAN	--	--		0 (0)	2 (2)	4 (3)	3 (3)	2 (2)	2 (2)
RAB8A_HUMAN	Ras-related protein Rab-8A	RAB8A		4 (4)	3 (3)	5 (4)	1 (1)	1 (1)	1 (1)
RBM15_HUMAN	Putative RNA-binding protein 15	RBM15		4 (4)	3 (3)	3 (3)	0 (0)	3 (2)	1 (1)
HMGB3_HUMAN	High mobility group protein B3	HMGB3		5 (4)	3 (3)	3 (3)	0 (0)	0 (0)	2 (2)
DPYL2_HUMAN	Dihydropyrimidinase-related protein 2	DPYSL2		2 (2)	3 (3)	4 (4)	1 (1)	1 (1)	4 (4)
DNJC2_HUMAN	DnaJ homolog subfamily C member 2	DNAJC2		5 (5)	3 (3)	5 (5)	1 (1)	0 (0)	1 (1)
KPCI_HUMAN	Protein kinase C iota type	PRKCI		3 (3)	2 (2)	5 (4)	1 (1)	1 (1)	0 (0)
NIF3L_HUMAN	NIF3-like protein 1	NIF3L1		4 (3)	5 (3)	5 (5)	1 (1)	0 (0)	0 (0)
P53_HUMAN	Cellular tumor antigen p53	TP53		4 (4)	3 (3)	4 (4)	2 (2)	1 (1)	1 (1)
GNA1_HUMAN	Glucosamine 6-phosphate N-acetyltransferase	GNPNAT1		2 (2)	2 (2)	2 (2)	3 (3)	1 (1)	2 (2)
DDTL_HUMAN	D-dopachrome decarboxylase-like protein	DDTL		2 (2)	1 (1)	3 (3)	2 (2)	3 (3)	3 (3)
RIR2_HUMAN	Ribonucleoside-diphosphate reductase subunit M2	RRM2		4 (4)	1 (1)	6 (4)	2 (2)	0 (0)	1 (1)
NEUL_HUMAN	Neurolysin, mitochondrial	NLN		1 (1)	2 (2)	7 (6)	2 (2)	1 (1)	1 (1)
NNRE_HUMAN	--	--		3 (3)	2 (2)	2 (2)	3 (3)	2 (1)	2 (2)
BOLA2_HUMAN	BolA-like protein 2	BOLA2		3 (3)	4 (3)	2 (2)	3 (1)	2 (1)	1 (1)
SEC63_HUMAN	Translocation protein SEC63 homolog	SEC63		3 (2)	4 (4)	4 (4)	1 (1)	0 (0)	1 (1)
A16A1_HUMAN	Aldehyde dehydrogenase family 16 member A1	ALDH16A1		2 (2)	0 (0)	4 (4)	1 (1)	2 (2)	4 (3)
VTA1_HUMAN	Vacuolar protein sorting-associated protein VTA1 homolog	VTA1		4 (3)	5 (3)	3 (2)	0 (0)	0 (0)	3 (3)
THOC6_HUMAN	THO complex subunit 6 homolog	THOC6		3 (3)	6 (5)	4 (4)	0 (0)	1 (1)	1 (1)
NEDD8_HUMAN	NEDD8	NEDD8		1 (1)	1 (1)	0 (0)	1 (1)	0 (0)	1 (1)
PP1G_HUMAN	Serine/threonine-protein phosphatase PP1-gamma catalytic subunit	PPP1CC		1 (1)	1 (1)	1 (1)	0 (0)	1 (1)	0 (0)
MAOM_HUMAN	NAD-dependent malic enzyme, mitochondrial	ME2		6 (5)	4 (4)	4 (4)	0 (0)	0 (0)	1 (1)
TXTP_HUMAN	Tricarboxylate transport protein, mitochondrial	SLC25A1		3 (3)	1 (1)	4 (4)	0 (0)	1 (1)	1 (1)
HSDL2_HUMAN	Hydroxysteroid dehydrogenase-like protein 2	HSDL2		3 (3)	2 (2)	4 (4)	1 (1)	2 (2)	2 (2)
AN32E_HUMAN	Acidic leucine-rich nuclear phosphoprotein 32 family member E	ANP32E		1 (1)	4 (4)	6 (4)	2 (2)	0 (0)	2 (2)
CALL3_HUMAN	Calmodulin-like protein 3	CALML3		1 (1)	1 (1)	7 (7)	1 (1)	2 (2)	2 (2)
PCH2_HUMAN	Pachytene checkpoint protein 2 homolog	TRIP13		3 (3)	2 (2)	4 (4)	0 (0)	1 (1)	2 (2)
DPP3_HUMAN	Dipeptidyl peptidase 3	DPP3		2 (2)	2 (2)	4 (4)	3 (3)	1 (1)	2 (2)
SNX2_HUMAN	Sorting nexin-2	SNX2		1 (1)	1 (1)	4 (4)	3 (3)	1 (1)	4 (4)
PA1B3_HUMAN	Platelet-activating factor acetylhydrolase IB subunit gamma	PAFAH1B3		1 (1)	3 (3)	1 (1)	0 (0)	0 (0)	0 (0)
CNIH4_HUMAN	Protein cornichon homolog 4	CNIH4		4 (2)	4 (2)	4 (2)	1 (1)	0 (0)	1 (1)
GDIR1_HUMAN	Rho GDP-dissociation inhibitor 1	ARHGDIA		3 (3)	1 (1)	3 (3)	2 (2)	2 (2)	3 (3)
DCUP_HUMAN	Uroporphyrinogen decarboxylase	UROD		2 (2)	3 (3)	2 (2)	0 (0)	0 (0)	1 (1)
LYSC_HUMAN	Lysozyme C	LYZ		0 (0)	1 (1)	0 (0)	5 (5)	5 (5)	3 (3)
TM9S4_HUMAN	Transmembrane 9 superfamily member 4	TM9SF4		5 (3)	2 (2)	4 (4)	1 (1)	1 (1)	1 (1)
DIC_HUMAN	Mitochondrial dicarboxylate carrier	SLC25A10		2 (2)	2 (2)	2 (2)	1 (1)	1 (1)	1 (1)
MEMO1_HUMAN	Protein MEMO1	MEMO1		2 (2)	1 (1)	4 (3)	0 (0)	1 (1)	1 (1)
RAB14_HUMAN	Ras-related protein Rab-14	RAB14		4 (3)	1 (1)	6 (5)	1 (1)	1 (1)	1 (1)
PPIH_HUMAN	Peptidyl-prolyl cis-trans isomerase H	PPIH		4 (3)	1 (1)	4 (3)	1 (1)	2 (2)	2 (2)
TRM1_HUMAN	tRNA (guanine(26)-N(2))-dimethyltransferase	TRMT1		3 (3)	3 (3)	5 (5)	1 (1)	0 (0)	2 (2)
RM21_HUMAN	39S ribosomal protein L21, mitochondrial	MRPL21		2 (2)	2 (2)	3 (2)	0 (0)	0 (0)	0 (0)
ARPC2_HUMAN	Actin-related protein 2/3 complex subunit 2	ARPC2		3 (2)	3 (2)	5 (3)	1 (1)	0 (0)	1 (1)
HDGF_HUMAN	Hepatoma-derived growth factor	HDGF		2 (2)	2 (2)	4 (3)	1 (1)	1 (1)	2 (2)
EDC3_HUMAN	Enhancer of mRNA-decapping protein 3	EDC3		1 (1)	1 (1)	3 (3)	1 (1)	0 (0)	3 (2)
HELLS_HUMAN	Lymphoid-specific helicase	HELLS		3 (2)	4 (4)	3 (3)	1 (1)	0 (0)	1 (1)
IF2G_HUMAN	Eukaryotic translation initiation factor 2 subunit 3	EIF2S3		2 (2)	3 (2)	2 (2)	3 (2)	1 (1)	3 (2)
SF01_HUMAN	Splicing factor 1	SF1		5 (4)	3 (3)	1 (1)	1 (1)	1 (1)	3 (3)
ERD21_HUMAN	ER lumen protein retaining receptor 1	KDELR1		2 (1)	1 (1)	2 (1)	1 (1)	0 (0)	0 (0)
SBDS_HUMAN	Ribosome maturation protein SBDS	SBDS		4 (3)	4 (3)	3 (3)	1 (1)	0 (0)	2 (2)
NKAPL_HUMAN	NKAP-like protein	NKAPL		0 (0)	0 (0)	1 (1)	3 (3)	3 (3)	3 (3)
KIF1A_HUMAN	Kinesin-like protein KIF1A	KIF1A		2 (2)	2 (2)	3 (3)	2 (2)	1 (1)	2 (2)
LRRF1_HUMAN	Leucine-rich repeat flightless-interacting protein 1	LRRFIP1		1 (1)	0 (0)	1 (1)	5 (5)	2 (2)	5 (4)
SURF4_HUMAN	Surfeit locus protein 4	SURF4		1 (1)	5 (4)	4 (3)	0 (0)	2 (2)	2 (2)
FAKD2_HUMAN	FAST kinase domain-containing protein 2	FASTKD2		2 (2)	3 (3)	3 (2)	0 (0)	0 (0)	1 (1)
EIF3K_HUMAN	Eukaryotic translation initiation factor 3 subunit K	EIF3K		2 (2)	1 (1)	2 (2)	1 (1)	0 (0)	1 (1)
HEAT3_HUMAN	HEAT repeat-containing protein 3	HEATR3		1 (1)	1 (1)	6 (4)	2 (2)	0 (0)	2 (2)
RPP30_HUMAN	Ribonuclease P protein subunit p30	RPP30		3 (3)	4 (4)	4 (3)	1 (1)	0 (0)	1 (1)
CDK12_HUMAN	Cyclin-dependent kinase 12	CDK12		2 (2)	3 (3)	5 (5)	1 (1)	2 (2)	1 (1)
KRT86_HUMAN	Keratin, type II cuticular Hb6	KRT86		0 (0)	0 (0)	5 (3)	0 (0)	4 (2)	1 (1)
SENP3_HUMAN	Sentrin-specific protease 3	SENP3		1 (1)	1 (1)	4 (3)	0 (0)	0 (0)	1 (1)
KDEL2_HUMAN	KDEL motif-containing protein 2	KDELC2		1 (1)	3 (3)	3 (3)	2 (2)	0 (0)	1 (1)
NUP98_HUMAN	Nuclear pore complex protein Nup98-Nup96	NUP98		1 (1)	6 (5)	3 (3)	1 (1)	0 (0)	1 (1)
SAC1_HUMAN	Phosphatidylinositide phosphatase SAC1	SACM1L		2 (2)	4 (4)	5 (5)	0 (0)	0 (0)	0 (0)
CNPY2_HUMAN	Protein canopy homolog 2	CNPY2		1 (1)	2 (1)	2 (2)	3 (2)	2 (2)	4 (4)
CSK21_HUMAN	Casein kinase II subunit alpha	CSNK2A1		1 (1)	1 (1)	5 (5)	4 (4)	1 (1)	2 (2)
MGN2_HUMAN	Protein mago nashi homolog 2	MAGOHB		3 (3)	4 (4)	5 (5)	0 (0)	0 (0)	1 (1)
OSB11_HUMAN	Oxysterol-binding protein-related protein 11	OSBPL11		0 (0)	1 (1)	2 (2)	1 (1)	1 (1)	1 (1)
SPB5_HUMAN	Serpin B5	SERPINB5		0 (0)	0 (0)	1 (1)	0 (0)	3 (3)	3 (3)
BRCC3_HUMAN	Lys-63-specific deubiquitinase BRCC36	BRCC3		2 (2)	0 (0)	1 (1)	0 (0)	0 (0)	0 (0)
CATA_HUMAN	Catalase	CAT		2 (2)	0 (0)	2 (2)	2 (2)	5 (5)	3 (3)
ARMT1_HUMAN	--	--		5 (5)	2 (2)	4 (4)	2 (2)	1 (1)	0 (0)
CBX3_HUMAN	Chromobox protein homolog 3	CBX3		4 (3)	3 (2)	3 (2)	1 (1)	1 (1)	2 (2)
KAT3_HUMAN	Kynurenine--oxoglutarate transaminase 3	CCBL2		3 (3)	2 (2)	7 (5)	1 (1)	0 (0)	1 (1)
SRSF7_HUMAN	Serine/arginine-rich splicing factor 7	SRSF7		0 (0)	0 (0)	3 (3)	3 (3)	3 (3)	4 (2)
BYST_HUMAN	Bystin	BYSL		1 (1)	2 (2)	3 (3)	1 (1)	0 (0)	2 (2)
A0A024R803_HUMAN	--	--		1 (1)	1 (1)	1 (1)	1 (1)	1 (1)	1 (1)
THOC5_HUMAN	THO complex subunit 5 homolog	THOC5		1 (1)	3 (3)	3 (3)	1 (1)	2 (1)	1 (1)
AP3M1_HUMAN	AP-3 complex subunit mu-1	AP3M1		5 (4)	2 (2)	5 (5)	1 (1)	0 (0)	1 (1)
GCSP_HUMAN	Glycine dehydrogenase [decarboxylating], mitochondrial	GLDC		1 (1)	3 (2)	2 (2)	0 (0)	0 (0)	2 (2)
PAPS1_HUMAN	Bifunctional 3'-phosphoadenosine 5'-phosphosulfate synthase 1	PAPSS1		0 (0)	2 (2)	4 (4)	0 (0)	0 (0)	2 (2)
KPRA_HUMAN	Phosphoribosyl pyrophosphate synthase-associated protein 1	PRPSAP1		4 (4)	2 (2)	6 (4)	1 (1)	0 (0)	0 (0)
FUBP3_HUMAN	Far upstream element-binding protein 3	FUBP3		4 (3)	2 (2)	3 (2)	2 (2)	0 (0)	2 (2)
SKIV2_HUMAN	Helicase SKI2W	SKIV2L		3 (3)	2 (2)	4 (4)	0 (0)	0 (0)	0 (0)
PELO_HUMAN	Protein pelota homolog	PELO		2 (2)	3 (3)	5 (4)	1 (1)	1 (1)	1 (1)
RPOM_HUMAN	DNA-directed RNA polymerase, mitochondrial	POLRMT		1 (1)	2 (2)	4 (3)	1 (1)	1 (1)	1 (1)
PLOD1_HUMAN	Procollagen-lysine,2-oxoglutarate 5-dioxygenase 1	PLOD1		2 (2)	2 (2)	4 (4)	0 (0)	0 (0)	0 (0)
TRUA_HUMAN	tRNA pseudouridine synthase A, mitochondrial	PUS1		2 (2)	3 (3)	4 (4)	0 (0)	0 (0)	1 (1)
PPAC_HUMAN	Low molecular weight phosphotyrosine protein phosphatase	ACP1		2 (2)	1 (1)	1 (1)	3 (2)	3 (3)	3 (2)
ASNA_HUMAN	ATPase ASNA1	ASNA1		2 (2)	2 (2)	5 (5)	2 (2)	0 (0)	2 (1)
PP1RA_HUMAN	Serine/threonine-protein phosphatase 1 regulatory subunit 10	PPP1R10		2 (2)	2 (2)	0 (0)	1 (1)	2 (2)	2 (2)
STAG1_HUMAN	Cohesin subunit SA-1	STAG1		2 (2)	1 (1)	4 (4)	3 (3)	1 (1)	2 (2)
ITPA_HUMAN	Inosine triphosphate pyrophosphatase	ITPA		2 (2)	1 (1)	2 (2)	3 (3)	2 (2)	3 (3)
Q5HYB6_HUMAN	Putative uncharacterized protein DKFZp686J1372	DKFZp686J1372		1 (1)	2 (2)	0 (0)	0 (0)	2 (2)	4 (4)
AT5F1_HUMAN	ATP synthase subunit b, mitochondrial	ATP5F1		3 (2)	2 (2)	4 (3)	0 (0)	1 (1)	2 (2)
PRPF3_HUMAN	U4/U6 small nuclear ribonucleoprotein Prp3	PRPF3		3 (3)	3 (3)	4 (3)	0 (0)	0 (0)	0 (0)
GLYC_HUMAN	Serine hydroxymethyltransferase, cytosolic	SHMT1		3 (3)	3 (3)	2 (2)	1 (1)	2 (2)	2 (2)
NUBP2_HUMAN	Cytosolic Fe-S cluster assembly factor NUBP2	NUBP2		1 (1)	0 (0)	1 (1)	0 (0)	0 (0)	1 (1)
LEG3_HUMAN	Galectin-3	LGALS3		0 (0)	0 (0)	1 (1)	0 (0)	2 (2)	0 (0)
RLA1_HUMAN	60S acidic ribosomal protein P1	RPLP1		2 (1)	2 (1)	3 (2)	1 (1)	2 (1)	2 (1)
CDC45_HUMAN	Cell division control protein 45 homolog	CDC45		3 (3)	1 (1)	3 (3)	1 (1)	0 (0)	1 (1)
NCLN_HUMAN	Nicalin	NCLN		0 (0)	1 (1)	1 (1)	0 (0)	1 (1)	1 (1)
HNRLL_HUMAN	Heterogeneous nuclear ribonucleoprotein L-like	HNRPLL		3 (3)	3 (3)	3 (3)	1 (1)	1 (1)	2 (2)
MON2_HUMAN	Protein MON2 homolog	MON2		2 (2)	4 (4)	2 (2)	2 (2)	1 (1)	1 (1)
P3C2A_HUMAN	Phosphatidylinositol-4-phosphate 3-kinase C2 domain-containing subunit alpha	PIK3C2A		2 (2)	1 (1)	2 (2)	1 (1)	0 (0)	0 (0)
BIG2_HUMAN	Brefeldin A-inhibited guanine nucleotide-exchange protein 2	ARFGEF2		3 (3)	1 (1)	0 (0)	0 (0)	0 (0)	0 (0)
OXSR1_HUMAN	Serine/threonine-protein kinase OSR1	OXSR1		1 (1)	1 (1)	4 (4)	2 (2)	2 (2)	3 (3)
LANC1_HUMAN	LanC-like protein 1	LANCL1		1 (1)	2 (2)	4 (4)	2 (2)	1 (1)	1 (1)
PIP_HUMAN	Prolactin-inducible protein	PIP		1 (1)	1 (1)	0 (0)	2 (2)	4 (3)	2 (2)
SRS10_HUMAN	Serine/arginine-rich splicing factor 10	SRSF10		1 (1)	2 (2)	1 (1)	1 (1)	1 (1)	1 (1)
ASAH1_HUMAN	Acid ceramidase	ASAH1		1 (1)	0 (0)	0 (0)	2 (1)	5 (5)	1 (1)
CUL5_HUMAN	Cullin-5	CUL5		4 (4)	0 (0)	8 (7)	0 (0)	0 (0)	1 (1)
VP26A_HUMAN	Vacuolar protein sorting-associated protein 26A	VPS26A		5 (4)	3 (3)	4 (4)	0 (0)	0 (0)	1 (1)
SRC8_HUMAN	Src substrate cortactin	CTTN		3 (3)	3 (3)	2 (2)	1 (1)	1 (1)	3 (3)
PDCD4_HUMAN	Programmed cell death protein 4	PDCD4		2 (2)	3 (3)	4 (4)	1 (1)	0 (0)	3 (3)
TCF25_HUMAN	Transcription factor 25	TCF25		2 (2)	1 (1)	2 (2)	2 (2)	1 (1)	1 (1)
GSTM3_HUMAN	Glutathione S-transferase Mu 3	GSTM3		2 (2)	1 (1)	4 (4)	2 (2)	2 (2)	2 (2)
SCRN3_HUMAN	Secernin-3	SCRN3		0 (0)	2 (2)	1 (1)	1 (1)	4 (4)	5 (5)
DDX18_HUMAN	ATP-dependent RNA helicase DDX18	DDX18		2 (2)	2 (2)	3 (3)	0 (0)	0 (0)	0 (0)
DCPS_HUMAN	Scavenger mRNA-decapping enzyme DcpS	DCPS		2 (2)	3 (3)	4 (3)	2 (2)	0 (0)	1 (1)
DJC10_HUMAN	DnaJ homolog subfamily C member 10	DNAJC10		1 (1)	1 (1)	3 (3)	2 (2)	0 (0)	3 (2)
TEX10_HUMAN	Testis-expressed sequence 10 protein	TEX10		2 (1)	2 (2)	2 (2)	0 (0)	0 (0)	0 (0)
KDM3B_HUMAN	Lysine-specific demethylase 3B	KDM3B		3 (3)	0 (0)	5 (5)	1 (1)	1 (1)	2 (2)
SETLP_HUMAN	--	--		0 (0)	0 (0)	1 (1)	4 (3)	4 (3)	4 (3)
RSRC1_HUMAN	Serine/Arginine-related protein 53	RSRC1		0 (0)	0 (0)	1 (1)	5 (5)	4 (2)	2 (2)
S10AE_HUMAN	Protein S100-A14	S100A14		0 (0)	2 (2)	1 (1)	3 (3)	5 (4)	2 (2)
ARGL1_HUMAN	Arginine and glutamate-rich protein 1	ARGLU1		1 (1)	1 (1)	0 (0)	4 (4)	4 (4)	3 (3)
PALD_HUMAN	Paladin	PALD		1 (1)	0 (0)	3 (3)	0 (0)	0 (0)	1 (1)
ALG8_HUMAN	Probable dolichyl pyrophosphate Glc1Man9GlcNAc2 alpha-1,3-glucosyltransferase	ALG8		0 (0)	1 (1)	0 (0)	0 (0)	0 (0)	0 (0)
FBX50_HUMAN	--	--		0 (0)	0 (0)	0 (0)	1 (1)	5 (5)	1 (1)
CPT2_HUMAN	Carnitine O-palmitoyltransferase 2, mitochondrial	CPT2		3 (3)	0 (0)	6 (6)	0 (0)	0 (0)	2 (2)
MTPN_HUMAN	Myotrophin	MTPN		1 (1)	3 (3)	3 (3)	2 (2)	1 (1)	2 (2)
COMD4_HUMAN	COMM domain-containing protein 4	COMMD4		1 (1)	3 (1)	2 (2)	0 (0)	0 (0)	0 (0)
HMGB2_HUMAN	High mobility group protein B2	HMGB2		3 (2)	3 (3)	3 (2)	1 (1)	0 (0)	1 (1)
ZA2G_HUMAN	Zinc-alpha-2-glycoprotein	AZGP1		0 (0)	1 (1)	0 (0)	3 (2)	6 (5)	2 (2)
HLTF_HUMAN	Helicase-like transcription factor	HLTF		0 (0)	0 (0)	4 (3)	0 (0)	0 (0)	0 (0)
AIMP1_HUMAN	Aminoacyl tRNA synthase complex-interacting multifunctional protein 1	AIMP1		2 (2)	1 (1)	4 (4)	1 (1)	1 (1)	4 (4)
AIP_HUMAN	AH receptor-interacting protein	AIP		2 (2)	4 (4)	2 (2)	3 (3)	0 (0)	2 (2)
ORC5_HUMAN	Origin recognition complex subunit 5	ORC5		1 (1)	0 (0)	2 (2)	0 (0)	0 (0)	0 (0)
CBPC1_HUMAN	Cytosolic carboxypeptidase 1	AGTPBP1		1 (1)	1 (1)	2 (2)	2 (2)	1 (1)	1 (1)
TMM33_HUMAN	Transmembrane protein 33	TMEM33		2 (2)	2 (2)	3 (3)	1 (1)	1 (1)	1 (1)
FAF2_HUMAN	FAS-associated factor 2	FAF2		3 (2)	2 (1)	1 (1)	1 (1)	0 (0)	1 (1)
PPCEL_HUMAN	Prolyl endopeptidase-like	PREPL		4 (4)	3 (3)	3 (3)	0 (0)	0 (0)	0 (0)
POF1B_HUMAN	Protein POF1B	POF1B		0 (0)	0 (0)	0 (0)	3 (3)	10 (10)	0 (0)
RIC8A_HUMAN	Synembryn-A	RIC8A		1 (1)	2 (2)	1 (1)	2 (2)	1 (1)	1 (1)
ELOC_HUMAN	Transcription elongation factor B polypeptide 1	TCEB1		5 (2)	3 (2)	4 (2)	0 (0)	1 (1)	0 (0)
GCP2_HUMAN	Gamma-tubulin complex component 2	TUBGCP2		2 (2)	3 (3)	4 (4)	1 (1)	0 (0)	3 (3)
AL1A2_HUMAN	Retinal dehydrogenase 2	ALDH1A2		3 (3)	2 (2)	4 (4)	1 (1)	1 (1)	1 (1)
ERD22_HUMAN	ER lumen protein retaining receptor 2	KDELR2		0 (0)	1 (1)	0 (0)	0 (0)	0 (0)	0 (0)
NOC4L_HUMAN	Nucleolar complex protein 4 homolog	NOC4L		3 (3)	1 (1)	3 (3)	0 (0)	0 (0)	2 (2)
M2OM_HUMAN	Mitochondrial 2-oxoglutarate/malate carrier protein	SLC25A11		5 (5)	2 (2)	3 (3)	0 (0)	0 (0)	0 (0)
HDGR2_HUMAN	Hepatoma-derived growth factor-related protein 2	HDGFRP2		2 (2)	1 (1)	1 (1)	2 (2)	2 (2)	1 (1)
KBP_HUMAN	KIF1-binding protein	KIAA1279		3 (2)	2 (2)	4 (3)	1 (1)	1 (1)	1 (1)
UAP1_HUMAN	UDP-N-acetylhexosamine pyrophosphorylase	UAP1		0 (0)	1 (1)	3 (3)	2 (2)	1 (1)	3 (3)
SNUT1_HUMAN	U4/U6.U5 tri-snRNP-associated protein 1	SART1		2 (2)	1 (1)	3 (3)	2 (2)	2 (2)	2 (2)
WRIP1_HUMAN	ATPase WRNIP1	WRNIP1		5 (4)	3 (2)	4 (4)	0 (0)	0 (0)	0 (0)
A8K8N7_HUMAN	Phosphoribosylformylglycinamidine synthase (FGAR amidotransferase), isoform CRA_b	PFAS		1 (1)	0 (0)	1 (1)	1 (1)	1 (1)	1 (1)
RTCA_HUMAN	--	--		3 (3)	3 (3)	5 (4)	0 (0)	0 (0)	1 (1)
RM44_HUMAN	39S ribosomal protein L44, mitochondrial	MRPL44		2 (2)	1 (1)	4 (3)	1 (1)	0 (0)	2 (1)
TBRG4_HUMAN	Protein TBRG4	TBRG4		2 (2)	4 (3)	3 (3)	0 (0)	0 (0)	0 (0)
LSM4_HUMAN	U6 snRNA-associated Sm-like protein LSm4	LSM4		3 (3)	3 (3)	2 (2)	1 (1)	1 (1)	2 (2)
SUCB2_HUMAN	Succinyl-CoA ligase [GDP-forming] subunit beta, mitochondrial	SUCLG2		0 (0)	3 (3)	2 (2)	3 (3)	1 (1)	3 (3)
ERH_HUMAN	Enhancer of rudimentary homolog	ERH		3 (3)	3 (3)	3 (2)	1 (1)	1 (1)	1 (1)
VATH_HUMAN	V-type proton ATPase subunit H	ATP6V1H		4 (4)	4 (4)	0 (0)	2 (2)	1 (1)	1 (1)
UBP54_HUMAN	Inactive ubiquitin carboxyl-terminal hydrolase 54	USP54		3 (3)	3 (3)	1 (1)	0 (0)	0 (0)	0 (0)
VAMP7_HUMAN	Vesicle-associated membrane protein 7	VAMP7		4 (4)	3 (3)	3 (2)	0 (0)	0 (0)	1 (1)
SAFB1_HUMAN	Scaffold attachment factor B1	SAFB		1 (1)	1 (1)	2 (2)	2 (2)	3 (3)	3 (3)
YTDC2_HUMAN	Probable ATP-dependent RNA helicase YTHDC2	YTHDC2		1 (1)	2 (2)	4 (4)	2 (2)	1 (1)	2 (2)
WDR18_HUMAN	WD repeat-containing protein 18	WDR18		2 (2)	0 (0)	1 (1)	0 (0)	0 (0)	0 (0)
PRP16_HUMAN	Pre-mRNA-splicing factor ATP-dependent RNA helicase PRP16	DHX38		2 (2)	1 (1)	4 (4)	1 (1)	0 (0)	2 (2)
SEC13_HUMAN	Protein SEC13 homolog	SEC13		3 (3)	4 (4)	4 (4)	1 (1)	0 (0)	0 (0)
SRSF5_HUMAN	Serine/arginine-rich splicing factor 5	SRSF5		1 (1)	2 (2)	1 (1)	3 (2)	2 (2)	3 (3)
ARC1B_HUMAN	Actin-related protein 2/3 complex subunit 1B	ARPC1B		2 (1)	2 (2)	4 (3)	1 (1)	1 (1)	0 (0)
CD027_HUMAN	UPF0609 protein C4orf27	C4orf27		2 (2)	0 (0)	5 (4)	1 (1)	0 (0)	1 (1)
FBRL_HUMAN	rRNA 2'-O-methyltransferase fibrillarin	FBL		1 (1)	2 (2)	4 (3)	1 (1)	0 (0)	3 (2)
CYTA_HUMAN	Cystatin-A	CSTA		0 (0)	1 (1)	0 (0)	1 (1)	2 (2)	3 (3)
PIN4_HUMAN	Peptidyl-prolyl cis-trans isomerase NIMA-interacting 4	PIN4		4 (4)	3 (3)	5 (5)	0 (0)	0 (0)	0 (0)
BUD31_HUMAN	Protein BUD31 homolog	BUD31		3 (3)	2 (2)	3 (3)	1 (1)	1 (1)	2 (2)
YTHD1_HUMAN	YTH domain family protein 1	YTHDF1		5 (4)	3 (3)	4 (4)	0 (0)	0 (0)	0 (0)
B4DKV4_HUMAN	cDNA FLJ60647, highly similar to Keratin, type II cytoskeletal 6B	--		0 (0)	0 (0)	0 (0)	1 (1)	2 (2)	2 (2)
NHLC2_HUMAN	NHL repeat-containing protein 2	NHLRC2		4 (3)	2 (2)	0 (0)	2 (2)	2 (2)	2 (2)
DCTN4_HUMAN	Dynactin subunit 4	DCTN4		5 (4)	2 (2)	2 (2)	2 (2)	0 (0)	1 (1)
MAGD2_HUMAN	Melanoma-associated antigen D2	MAGED2		2 (2)	2 (2)	2 (2)	0 (0)	1 (1)	4 (3)
CDIPT_HUMAN	CDP-diacylglycerol--inositol 3-phosphatidyltransferase	CDIPT		1 (1)	2 (2)	1 (1)	0 (0)	0 (0)	0 (0)
TARB1_HUMAN	Probable methyltransferase TARBP1	TARBP1		1 (1)	0 (0)	4 (4)	3 (3)	2 (2)	1 (1)
DYR_HUMAN	Dihydrofolate reductase	DHFR		3 (3)	1 (1)	2 (2)	1 (1)	3 (2)	2 (2)
RS10_HUMAN	40S ribosomal protein S10	RPS10		1 (1)	1 (1)	2 (2)	2 (2)	1 (1)	1 (1)
PP6R3_HUMAN	Serine/threonine-protein phosphatase 6 regulatory subunit 3	PPP6R3		3 (3)	2 (2)	4 (4)	0 (0)	0 (0)	1 (1)
RPF2_HUMAN	Ribosome production factor 2 homolog	RPF2		0 (0)	2 (2)	0 (0)	0 (0)	1 (1)	0 (0)
NIT2_HUMAN	Omega-amidase NIT2	NIT2		1 (1)	2 (2)	3 (3)	0 (0)	0 (0)	0 (0)
TES_HUMAN	Testin	TES		3 (3)	3 (2)	3 (3)	1 (1)	0 (0)	2 (2)
VDAC1_HUMAN	Voltage-dependent anion-selective channel protein 1	VDAC1		1 (1)	4 (4)	2 (2)	0 (0)	0 (0)	5 (3)
L2HDH_HUMAN	L-2-hydroxyglutarate dehydrogenase, mitochondrial	L2HGDH		2 (2)	2 (2)	4 (4)	0 (0)	0 (0)	1 (1)
TIGAR_HUMAN	Probable fructose-2,6-bisphosphatase TIGAR	TIGAR		3 (3)	3 (3)	3 (2)	1 (1)	1 (1)	1 (1)
PUS7_HUMAN	Pseudouridylate synthase 7 homolog	PUS7		3 (3)	1 (1)	5 (5)	1 (1)	0 (0)	2 (2)
FKBP5_HUMAN	Peptidyl-prolyl cis-trans isomerase FKBP5	FKBP5		4 (3)	2 (2)	4 (4)	0 (0)	0 (0)	2 (2)
KRT38_HUMAN	Keratin, type I cuticular Ha8	KRT38		2 (1)	1 (1)	0 (0)	2 (1)	2 (1)	2 (1)
PTH2_HUMAN	Peptidyl-tRNA hydrolase 2, mitochondrial	PTRH2		4 (2)	4 (3)	3 (2)	0 (0)	1 (1)	0 (0)
RHG01_HUMAN	Rho GTPase-activating protein 1	ARHGAP1		0 (0)	2 (2)	3 (2)	0 (0)	0 (0)	1 (1)
AR6P4_HUMAN	ADP-ribosylation factor-like protein 6-interacting protein 4	ARL6IP4		1 (1)	2 (2)	1 (1)	4 (4)	2 (2)	2 (2)
EWS_HUMAN	RNA-binding protein EWS	EWSR1		2 (2)	1 (1)	1 (1)	1 (1)	1 (1)	1 (1)
MAP2_HUMAN	Microtubule-associated protein 2	MAP2		4 (3)	3 (3)	4 (3)	1 (1)	0 (0)	0 (0)
SNX27_HUMAN	Sorting nexin-27	SNX27		0 (0)	0 (0)	1 (1)	0 (0)	0 (0)	1 (1)
DNJB1_HUMAN	DnaJ homolog subfamily B member 1	DNAJB1		3 (3)	3 (3)	2 (2)	2 (2)	0 (0)	2 (2)
ZC3HE_HUMAN	Zinc finger CCCH domain-containing protein 14	ZC3H14		0 (0)	0 (0)	1 (1)	1 (1)	1 (1)	2 (2)
MTNA_HUMAN	Methylthioribose-1-phosphate isomerase	MRI1		2 (2)	1 (1)	6 (5)	1 (1)	0 (0)	2 (2)
DICER_HUMAN	Endoribonuclease Dicer	DICER1		2 (2)	0 (0)	4 (4)	4 (4)	0 (0)	2 (2)
E2AK2_HUMAN	Interferon-induced, double-stranded RNA-activated protein kinase	EIF2AK2		1 (1)	2 (2)	3 (3)	2 (2)	2 (2)	2 (2)
KIF2A_HUMAN	Kinesin-like protein KIF2A	KIF2A		3 (3)	3 (3)	4 (3)	1 (1)	0 (0)	1 (1)
PTN23_HUMAN	Tyrosine-protein phosphatase non-receptor type 23	PTPN23		4 (4)	0 (0)	1 (1)	1 (1)	0 (0)	1 (1)
RFA2_HUMAN	Replication protein A 32 kDa subunit	RPA2		2 (2)	2 (2)	4 (4)	1 (1)	1 (1)	2 (2)
CDK5_HUMAN	Cyclin-dependent kinase 5	CDK5		3 (3)	4 (4)	3 (3)	0 (0)	0 (0)	2 (2)
THOC3_HUMAN	THO complex subunit 3	THOC3		3 (3)	3 (3)	2 (2)	1 (1)	1 (1)	2 (2)
PEF1_HUMAN	Peflin	PEF1		3 (3)	2 (2)	2 (2)	2 (2)	0 (0)	2 (2)
FBX22_HUMAN	F-box only protein 22	FBXO22		3 (3)	2 (2)	2 (1)	1 (1)	1 (1)	2 (2)
TMED9_HUMAN	Transmembrane emp24 domain-containing protein 9	TMED9		2 (2)	1 (1)	5 (5)	2 (2)	0 (0)	0 (0)
MLEC_HUMAN	Malectin	MLEC		3 (3)	5 (4)	2 (2)	0 (0)	0 (0)	1 (1)
HMCES_HUMAN	--	--		1 (1)	0 (0)	0 (0)	1 (1)	3 (3)	5 (5)
UB2D2_HUMAN	Ubiquitin-conjugating enzyme E2 D2	UBE2D2		2 (2)	1 (1)	2 (2)	1 (1)	1 (1)	0 (0)
WDR61_HUMAN	WD repeat-containing protein 61	WDR61		5 (4)	2 (2)	2 (2)	1 (1)	0 (0)	1 (1)
SRPRB_HUMAN	Signal recognition particle receptor subunit beta	SRPRB		2 (2)	3 (3)	3 (3)	1 (1)	0 (0)	2 (2)
RD23A_HUMAN	UV excision repair protein RAD23 homolog A	RAD23A		5 (4)	3 (2)	2 (2)	0 (0)	0 (0)	0 (0)
CMC2_HUMAN	Calcium-binding mitochondrial carrier protein Aralar2	SLC25A13		0 (0)	4 (4)	5 (4)	1 (1)	0 (0)	1 (1)
MK14_HUMAN	Mitogen-activated protein kinase 14	MAPK14		3 (2)	3 (3)	1 (1)	0 (0)	0 (0)	0 (0)
GRPE1_HUMAN	GrpE protein homolog 1, mitochondrial	GRPEL1		2 (2)	2 (2)	3 (3)	1 (1)	1 (1)	2 (2)
S10AB_HUMAN	Protein S100-A11	S100A11		0 (0)	2 (1)	1 (1)	3 (3)	4 (4)	1 (1)
EXOS9_HUMAN	Exosome complex component RRP45	EXOSC9		2 (2)	2 (2)	4 (4)	1 (1)	0 (0)	2 (2)
RAB35_HUMAN	Ras-related protein Rab-35	RAB35		3 (2)	3 (3)	3 (3)	1 (1)	0 (0)	1 (1)
EF1A2_HUMAN	Elongation factor 1-alpha 2	EEF1A2		2 (2)	2 (2)	5 (3)	1 (1)	0 (0)	1 (1)
DHX37_HUMAN	Probable ATP-dependent RNA helicase DHX37	DHX37		2 (2)	1 (1)	5 (4)	1 (1)	1 (1)	1 (1)
EBP2_HUMAN	Probable rRNA-processing protein EBP2	EBNA1BP2		2 (2)	4 (4)	2 (2)	0 (0)	2 (2)	1 (1)
RAB2A_HUMAN	Ras-related protein Rab-2A	RAB2A		3 (3)	2 (2)	4 (4)	0 (0)	0 (0)	2 (2)
PPWD1_HUMAN	Peptidylprolyl isomerase domain and WD repeat-containing protein 1	PPWD1		2 (2)	3 (3)	5 (5)	1 (1)	0 (0)	0 (0)
NUDT5_HUMAN	ADP-sugar pyrophosphatase	NUDT5		4 (4)	4 (4)	3 (3)	0 (0)	0 (0)	0 (0)
GLOD4_HUMAN	Glyoxalase domain-containing protein 4	GLOD4		4 (4)	3 (3)	4 (4)	0 (0)	0 (0)	0 (0)
HDDC2_HUMAN	HD domain-containing protein 2	HDDC2		2 (2)	2 (2)	0 (0)	1 (1)	1 (1)	5 (4)
EI2BA_HUMAN	Translation initiation factor eIF-2B subunit alpha	EIF2B1		1 (1)	1 (1)	4 (4)	1 (1)	1 (1)	3 (3)
ZN598_HUMAN	Zinc finger protein 598	ZNF598		1 (1)	2 (2)	3 (3)	2 (2)	1 (1)	1 (1)
MED14_HUMAN	Mediator of RNA polymerase II transcription subunit 14	MED14		1 (1)	0 (0)	2 (2)	0 (0)	0 (0)	1 (1)
SMD3_HUMAN	Small nuclear ribonucleoprotein Sm D3	SNRPD3		1 (1)	1 (1)	1 (1)	3 (3)	2 (2)	3 (3)
VATB2_HUMAN	V-type proton ATPase subunit B, brain isoform	ATP6V1B2		3 (2)	1 (1)	4 (2)	1 (1)	0 (0)	2 (2)
SUV3_HUMAN	ATP-dependent RNA helicase SUPV3L1, mitochondrial	SUPV3L1		0 (0)	1 (1)	4 (4)	0 (0)	1 (1)	4 (3)
B4E3L3_HUMAN	Ubiquitin carboxyl-terminal hydrolase	USP28		3 (1)	5 (1)	3 (1)	0 (0)	0 (0)	0 (0)
STRUM_HUMAN	WASH complex subunit strumpellin	KIAA0196		3 (3)	2 (1)	1 (1)	1 (1)	1 (1)	1 (1)
RNH2A_HUMAN	Ribonuclease H2 subunit A	RNASEH2A		1 (1)	1 (1)	3 (3)	3 (3)	1 (1)	2 (2)
RS27_HUMAN	40S ribosomal protein S27	RPS27		1 (1)	2 (1)	2 (1)	2 (1)	2 (1)	1 (1)
ACADM_HUMAN	Medium-chain specific acyl-CoA dehydrogenase, mitochondrial	ACADM		3 (3)	1 (1)	2 (2)	1 (1)	0 (0)	2 (2)
DC1L1_HUMAN	Cytoplasmic dynein 1 light intermediate chain 1	DYNC1LI1		1 (1)	2 (2)	2 (2)	1 (1)	1 (1)	3 (3)
CND2_HUMAN	Condensin complex subunit 2	NCAPH		0 (0)	0 (0)	4 (4)	1 (1)	2 (2)	2 (2)
CN37_HUMAN	2',3'-cyclic-nucleotide 3'-phosphodiesterase	CNP		2 (2)	2 (2)	4 (4)	0 (0)	0 (0)	0 (0)
RM03_HUMAN	39S ribosomal protein L3, mitochondrial	MRPL3		3 (3)	2 (2)	4 (4)	0 (0)	0 (0)	0 (0)
ZNFX1_HUMAN	NFX1-type zinc finger-containing protein 1	ZNFX1		0 (0)	1 (1)	0 (0)	2 (2)	2 (2)	1 (1)
LORI_HUMAN	Loricrin	LOR		0 (0)	0 (0)	0 (0)	4 (3)	3 (3)	1 (1)
E7ETY2_HUMAN	Uncharacterized protein	TCOF1		1 (1)	0 (0)	2 (2)	3 (2)	2 (2)	3 (2)
NU107_HUMAN	Nuclear pore complex protein Nup107	NUP107		2 (2)	0 (0)	7 (7)	0 (0)	0 (0)	1 (1)
NIPS1_HUMAN	Protein NipSnap homolog 1	NIPSNAP1		2 (2)	1 (1)	6 (5)	1 (1)	0 (0)	0 (0)
KITH_HUMAN	Thymidine kinase, cytosolic	TK1		1 (1)	1 (1)	1 (1)	0 (0)	0 (0)	0 (0)
TBB6_HUMAN	Tubulin beta-6 chain	TUBB6		1 (1)	0 (0)	2 (2)	1 (1)	0 (0)	4 (3)
NUDC1_HUMAN	NudC domain-containing protein 1	NUDCD1		2 (2)	0 (0)	3 (3)	0 (0)	0 (0)	0 (0)
PCID2_HUMAN	PCI domain-containing protein 2	PCID2		2 (2)	4 (4)	3 (3)	0 (0)	0 (0)	1 (1)
GAK_HUMAN	Cyclin-G-associated kinase	GAK		1 (1)	2 (1)	2 (2)	0 (0)	0 (0)	0 (0)
JOS1_HUMAN	Josephin-1	JOSD1		1 (1)	1 (1)	0 (0)	0 (0)	0 (0)	0 (0)
PFD3_HUMAN	Prefoldin subunit 3	VBP1		2 (2)	1 (1)	3 (3)	2 (2)	0 (0)	3 (2)
NACAM_HUMAN	--	--		2 (2)	2 (2)	3 (3)	0 (0)	1 (1)	2 (2)
THOC1_HUMAN	THO complex subunit 1	THOC1		1 (1)	2 (2)	6 (5)	1 (1)	0 (0)	1 (1)
APC5_HUMAN	Anaphase-promoting complex subunit 5	ANAPC5		0 (0)	2 (2)	1 (1)	1 (1)	0 (0)	0 (0)
SYTM_HUMAN	Threonyl-tRNA synthetase, mitochondrial	TARS2		1 (1)	2 (2)	3 (3)	1 (1)	1 (1)	3 (2)
MP2K2_HUMAN	Dual specificity mitogen-activated protein kinase kinase 2	MAP2K2		2 (2)	3 (2)	5 (4)	0 (0)	0 (0)	0 (0)
PSA7L_HUMAN	Proteasome subunit alpha type-7-like	PSMA8		3 (2)	2 (2)	3 (3)	2 (1)	0 (0)	1 (1)
ICLN_HUMAN	Methylosome subunit pICln	CLNS1A		0 (0)	2 (2)	2 (2)	2 (2)	1 (1)	1 (1)
ZN638_HUMAN	Zinc finger protein 638	ZNF638		0 (0)	3 (3)	5 (4)	1 (1)	0 (0)	1 (1)
ATPG_HUMAN	ATP synthase subunit gamma, mitochondrial	ATP5C1		1 (1)	3 (3)	3 (3)	1 (1)	1 (1)	1 (1)
CHSP1_HUMAN	Calcium-regulated heat stable protein 1	CARHSP1		1 (1)	1 (1)	3 (2)	1 (1)	1 (1)	1 (1)
BGAL_HUMAN	Beta-galactosidase	GLB1		1 (1)	2 (2)	1 (1)	1 (1)	0 (0)	0 (0)
CI064_HUMAN	UPF0553 protein C9orf64	C9orf64		1 (1)	3 (3)	6 (4)	0 (0)	0 (0)	0 (0)
WDR5_HUMAN	WD repeat-containing protein 5	WDR5		2 (2)	3 (3)	2 (2)	1 (1)	1 (1)	1 (1)
GT251_HUMAN	Procollagen galactosyltransferase 1	GLT25D1		0 (0)	2 (2)	3 (3)	2 (2)	0 (0)	2 (2)
HN1L_HUMAN	Hematological and neurological expressed 1-like protein	HN1L		3 (3)	1 (1)	1 (1)	1 (1)	1 (1)	2 (2)
XPP3_HUMAN	Probable Xaa-Pro aminopeptidase 3	XPNPEP3		2 (1)	1 (1)	3 (2)	1 (1)	1 (1)	1 (1)
FHL1_HUMAN	Four and a half LIM domains protein 1	FHL1		1 (1)	1 (1)	2 (2)	1 (1)	3 (3)	2 (2)
ILK_HUMAN	Integrin-linked protein kinase	ILK		3 (2)	1 (1)	5 (4)	0 (0)	0 (0)	1 (1)
PWP2_HUMAN	Periodic tryptophan protein 2 homolog	PWP2		0 (0)	2 (2)	4 (4)	1 (1)	0 (0)	2 (2)
CMS1_HUMAN	--	--		0 (0)	1 (1)	0 (0)	0 (0)	0 (0)	0 (0)
TNPO2_HUMAN	Transportin-2	TNPO2		0 (0)	2 (1)	1 (1)	1 (1)	0 (0)	0 (0)
GMPPB_HUMAN	Mannose-1-phosphate guanyltransferase beta	GMPPB		1 (1)	3 (3)	5 (4)	0 (0)	0 (0)	0 (0)
MTA3_HUMAN	Metastasis-associated protein MTA3	MTA3		3 (3)	1 (1)	4 (4)	0 (0)	1 (1)	1 (1)
TMX1_HUMAN	Thioredoxin-related transmembrane protein 1	TMX1		2 (2)	2 (2)	2 (2)	1 (1)	0 (0)	1 (1)
MTDC_HUMAN	Bifunctional methylenetetrahydrofolate dehydrogenase/cyclohydrolase, mitochondrial	MTHFD2		0 (0)	0 (0)	2 (2)	3 (2)	0 (0)	1 (1)
UBE2K_HUMAN	Ubiquitin-conjugating enzyme E2 K	UBE2K		2 (2)	3 (3)	4 (4)	0 (0)	0 (0)	1 (1)
EXOS2_HUMAN	Exosome complex component RRP4	EXOSC2		0 (0)	4 (4)	3 (3)	1 (1)	0 (0)	2 (2)
1433F_HUMAN	14-3-3 protein eta	YWHAH		1 (1)	1 (1)	2 (2)	2 (2)	2 (2)	2 (2)
INT5_HUMAN	Integrator complex subunit 5	INTS5		0 (0)	0 (0)	1 (1)	0 (0)	0 (0)	0 (0)
TXD17_HUMAN	Thioredoxin domain-containing protein 17	TXNDC17		2 (2)	2 (2)	1 (1)	2 (2)	2 (2)	1 (1)
VAPB_HUMAN	Vesicle-associated membrane protein-associated protein B/C	VAPB		2 (2)	1 (1)	3 (3)	2 (1)	0 (0)	2 (1)
AMPD2_HUMAN	AMP deaminase 2	AMPD2		0 (0)	1 (1)	4 (4)	2 (2)	1 (1)	2 (2)
ENOB_HUMAN	Beta-enolase	ENO3		1 (1)	1 (1)	2 (1)	2 (1)	2 (2)	1 (1)
DPOD3_HUMAN	DNA polymerase delta subunit 3	POLD3		0 (0)	1 (1)	1 (1)	1 (1)	0 (0)	0 (0)
PI4KA_HUMAN	Phosphatidylinositol 4-kinase alpha	PI4KA		2 (2)	2 (2)	3 (3)	1 (1)	0 (0)	0 (0)
FUS_HUMAN	RNA-binding protein FUS	FUS		2 (2)	2 (2)	1 (1)	1 (1)	2 (2)	1 (1)
FXR1_HUMAN	Fragile X mental retardation syndrome-related protein 1	FXR1		2 (2)	3 (3)	5 (5)	0 (0)	0 (0)	0 (0)
PEPD_HUMAN	Xaa-Pro dipeptidase	PEPD		4 (3)	2 (2)	1 (1)	1 (1)	1 (1)	1 (1)
GSTM2_HUMAN	Glutathione S-transferase Mu 2	GSTM2		2 (2)	2 (2)	2 (2)	2 (2)	0 (0)	2 (2)
FKB1A_HUMAN	Peptidyl-prolyl cis-trans isomerase FKBP1A	FKBP1A		2 (2)	3 (3)	2 (2)	1 (1)	1 (1)	1 (1)
FKB10_HUMAN	Peptidyl-prolyl cis-trans isomerase FKBP10	FKBP10		2 (2)	2 (2)	2 (2)	1 (1)	0 (0)	1 (1)
RANB9_HUMAN	Ran-binding protein 9	RANBP9		3 (3)	3 (3)	3 (3)	0 (0)	1 (1)	0 (0)
RN216_HUMAN	E3 ubiquitin-protein ligase RNF216	RNF216		4 (4)	4 (4)	2 (2)	0 (0)	0 (0)	0 (0)
NLTP_HUMAN	Non-specific lipid-transfer protein	SCP2		3 (3)	3 (3)	4 (4)	0 (0)	0 (0)	0 (0)
NUP85_HUMAN	Nuclear pore complex protein Nup85	NUP85		4 (3)	1 (1)	4 (3)	0 (0)	0 (0)	0 (0)
DP13A_HUMAN	DCC-interacting protein 13-alpha	APPL1		3 (3)	3 (2)	1 (1)	0 (0)	0 (0)	0 (0)
TBL2_HUMAN	Transducin beta-like protein 2	TBL2		1 (1)	1 (1)	2 (2)	1 (1)	0 (0)	1 (1)
ARL8A_HUMAN	ADP-ribosylation factor-like protein 8A	ARL8A		4 (3)	2 (2)	4 (4)	0 (0)	0 (0)	0 (0)
PRC2C_HUMAN	Protein PRRC2C	PRRC2C		1 (1)	0 (0)	1 (1)	1 (1)	2 (2)	2 (2)
INT9_HUMAN	Integrator complex subunit 9	INTS9		1 (1)	5 (4)	3 (3)	0 (0)	0 (0)	1 (1)
FHOD1_HUMAN	FH1/FH2 domain-containing protein 1	FHOD1		4 (2)	0 (0)	3 (3)	0 (0)	0 (0)	0 (0)
L8EC67_HUMAN	--	--		1 (1)	1 (1)	1 (1)	1 (1)	0 (0)	1 (1)
LARP7_HUMAN	La-related protein 7	LARP7		1 (1)	2 (2)	3 (3)	1 (1)	1 (1)	2 (2)
DREB_HUMAN	Drebrin	DBN1		3 (2)	1 (1)	2 (2)	1 (1)	1 (1)	2 (1)
KLC1_HUMAN	Kinesin light chain 1	KLC1		2 (1)	0 (0)	2 (2)	0 (0)	0 (0)	2 (2)
K1C23_HUMAN	Keratin, type I cytoskeletal 23	KRT23		0 (0)	0 (0)	0 (0)	2 (2)	5 (5)	3 (3)
CSN7B_HUMAN	COP9 signalosome complex subunit 7b	COPS7B		2 (2)	0 (0)	3 (2)	2 (1)	0 (0)	1 (1)
TF3C5_HUMAN	General transcription factor 3C polypeptide 5	GTF3C5		3 (3)	3 (3)	0 (0)	1 (1)	0 (0)	0 (0)
TRI25_HUMAN	E3 ubiquitin/ISG15 ligase TRIM25	TRIM25		3 (3)	2 (2)	3 (3)	0 (0)	1 (1)	1 (1)
##TCPE_HUMAN	--	--		2 (1)	1 (1)	1 (1)	1 (1)	1 (1)	1 (1)
2A5D_HUMAN	Serine/threonine-protein phosphatase 2A 56 kDa regulatory subunit delta isoform	PPP2R5D		2 (2)	1 (1)	5 (5)	1 (1)	0 (0)	1 (1)
ATPO_HUMAN	ATP synthase subunit O, mitochondrial	ATP5O		3 (3)	1 (1)	1 (1)	0 (0)	2 (2)	2 (1)
NOSIP_HUMAN	Nitric oxide synthase-interacting protein	NOSIP		1 (1)	0 (0)	1 (1)	3 (3)	2 (2)	3 (3)
RL3L_HUMAN	60S ribosomal protein L3-like	RPL3L		1 (1)	1 (1)	1 (1)	2 (1)	1 (1)	2 (1)
SEPT9_HUMAN	Septin-9	2017-09-09		3 (2)	3 (3)	3 (2)	0 (0)	0 (0)	1 (1)
NVL_HUMAN	Nuclear valosin-containing protein-like	NVL		1 (1)	2 (2)	4 (3)	1 (1)	0 (0)	2 (2)
ADRM1_HUMAN	Proteasomal ubiquitin receptor ADRM1	ADRM1		2 (2)	1 (1)	1 (1)	1 (1)	2 (1)	1 (1)
RT02_HUMAN	28S ribosomal protein S2, mitochondrial	MRPS2		1 (1)	2 (2)	1 (1)	1 (1)	0 (0)	1 (1)
CTR1_HUMAN	High affinity cationic amino acid transporter 1	SLC7A1		3 (3)	3 (2)	4 (4)	0 (0)	0 (0)	0 (0)
SF3A2_HUMAN	Splicing factor 3A subunit 2	SF3A2		1 (1)	2 (2)	2 (2)	0 (0)	0 (0)	0 (0)
MINA_HUMAN	MYC-induced nuclear antigen	MINA		1 (1)	3 (3)	1 (1)	1 (1)	0 (0)	0 (0)
SPRE_HUMAN	Sepiapterin reductase	SPR		4 (3)	1 (1)	3 (2)	0 (0)	1 (1)	0 (0)
CLAP1_HUMAN	CLIP-associating protein 1	CLASP1		2 (2)	0 (0)	4 (4)	1 (1)	0 (0)	3 (3)
MRRP1_HUMAN	Mitochondrial ribonuclease P protein 1	RG9MTD1		1 (1)	4 (4)	3 (3)	0 (0)	0 (0)	2 (2)
AP2M1_HUMAN	AP-2 complex subunit mu	AP2M1		2 (2)	1 (1)	5 (5)	0 (0)	0 (0)	0 (0)
TSNAX_HUMAN	Translin-associated protein X	TSNAX		4 (3)	0 (0)	3 (3)	0 (0)	0 (0)	1 (1)
CDC73_HUMAN	Parafibromin	CDC73		2 (2)	0 (0)	5 (5)	0 (0)	0 (0)	0 (0)
P4R3A_HUMAN	Serine/threonine-protein phosphatase 4 regulatory subunit 3A	SMEK1		1 (1)	3 (2)	5 (5)	0 (0)	0 (0)	1 (1)
SR1IP_HUMAN	Protein SREK1IP1	SREK1IP1		1 (1)	1 (1)	0 (0)	2 (2)	1 (1)	0 (0)
RTN3_HUMAN	Reticulon-3	RTN3		2 (1)	1 (1)	1 (1)	2 (1)	2 (1)	2 (1)
OSBL9_HUMAN	Oxysterol-binding protein-related protein 9	OSBPL9		0 (0)	1 (1)	1 (1)	0 (0)	2 (2)	0 (0)
RAC1_HUMAN	Ras-related C3 botulinum toxin substrate 1	RAC1		2 (2)	2 (2)	3 (3)	0 (0)	0 (0)	3 (3)
SNX6_HUMAN	Sorting nexin-6	SNX6		2 (2)	1 (1)	3 (3)	2 (1)	1 (1)	1 (1)
VAC14_HUMAN	Protein VAC14 homolog	VAC14		1 (1)	2 (2)	2 (2)	3 (2)	1 (1)	1 (1)
NPA1P_HUMAN	Nucleolar pre-ribosomal-associated protein 1	URB1		0 (0)	0 (0)	1 (1)	1 (1)	0 (0)	1 (1)
VPS51_HUMAN	--	--		1 (1)	1 (1)	3 (3)	0 (0)	0 (0)	0 (0)
RM47_HUMAN	39S ribosomal protein L47, mitochondrial	MRPL47		2 (2)	1 (1)	4 (4)	0 (0)	0 (0)	0 (0)
H2B1C_HUMAN	Histone H2B type 1-C/E/F/G/I	HIST1H2BC		1 (1)	1 (1)	1 (1)	2 (2)	2 (2)	2 (2)
NPS3A_HUMAN	Protein NipSnap homolog 3A	NIPSNAP3A		0 (0)	0 (0)	1 (1)	0 (0)	0 (0)	0 (0)
UBA5_HUMAN	Ubiquitin-like modifier-activating enzyme 5	UBA5		1 (1)	2 (2)	4 (3)	1 (1)	0 (0)	2 (2)
RUXF_HUMAN	Small nuclear ribonucleoprotein F	SNRPF		2 (2)	2 (2)	2 (2)	1 (1)	0 (0)	2 (2)
##TITIN_HUMAN	--	--		4 (2)	3 (1)	2 (1)	0 (0)	0 (0)	1 (1)
H2AV_HUMAN	Histone H2A.V	H2AFV		1 (1)	1 (1)	1 (1)	0 (0)	0 (0)	0 (0)
STAT1_HUMAN	Signal transducer and activator of transcription 1-alpha/beta	STAT1		0 (0)	0 (0)	5 (4)	1 (1)	0 (0)	2 (2)
CPSM_HUMAN	Carbamoyl-phosphate synthase [ammonia], mitochondrial	CPS1		2 (2)	1 (1)	3 (3)	1 (1)	1 (1)	0 (0)
SRPK2_HUMAN	Serine/threonine-protein kinase SRPK2	SRPK2		3 (3)	0 (0)	4 (4)	0 (0)	0 (0)	2 (2)
H2AY_HUMAN	Core histone macro-H2A.1	H2AFY		1 (1)	3 (2)	3 (2)	0 (0)	1 (1)	1 (1)
CDK2_HUMAN	Cyclin-dependent kinase 2	CDK2		3 (3)	3 (3)	2 (2)	0 (0)	0 (0)	1 (1)
TLE3_HUMAN	Transducin-like enhancer protein 3	TLE3		2 (2)	2 (2)	2 (2)	1 (1)	1 (1)	1 (1)
NDC1_HUMAN	Nucleoporin NDC1	TMEM48		3 (3)	0 (0)	3 (3)	0 (0)	0 (0)	0 (0)
SAFB2_HUMAN	Scaffold attachment factor B2	SAFB2		0 (0)	1 (1)	1 (1)	0 (0)	0 (0)	0 (0)
CIP2A_HUMAN	Protein CIP2A	KIAA1524		2 (2)	0 (0)	3 (3)	2 (2)	0 (0)	0 (0)
PCKGC_HUMAN	Phosphoenolpyruvate carboxykinase, cytosolic [GTP]	PCK1		1 (1)	1 (1)	1 (1)	1 (1)	0 (0)	1 (1)
PSMG4_HUMAN	Proteasome assembly chaperone 4	PSMG4		0 (0)	1 (1)	1 (1)	0 (0)	0 (0)	0 (0)
NDUV1_HUMAN	NADH dehydrogenase [ubiquinone] flavoprotein 1, mitochondrial	NDUFV1		0 (0)	0 (0)	4 (3)	1 (1)	0 (0)	3 (3)
DHX8_HUMAN	ATP-dependent RNA helicase DHX8	DHX8		1 (1)	4 (4)	3 (3)	0 (0)	0 (0)	1 (1)
DHX40_HUMAN	Probable ATP-dependent RNA helicase DHX40	DHX40		1 (1)	1 (1)	2 (2)	2 (2)	2 (2)	1 (1)
D3DPU2_HUMAN	Adenylyl cyclase-associated protein	CAP1		2 (1)	3 (2)	2 (1)	1 (1)	1 (1)	0 (0)
TBA1C_HUMAN	Tubulin alpha-1C chain	TUBA1C		2 (2)	1 (1)	2 (2)	1 (1)	1 (1)	2 (2)
TF3C2_HUMAN	General transcription factor 3C polypeptide 2	GTF3C2		0 (0)	2 (2)	5 (3)	0 (0)	0 (0)	0 (0)
CTBP2_HUMAN	C-terminal-binding protein 2	CTBP2		2 (1)	1 (1)	6 (4)	0 (0)	0 (0)	0 (0)
CTBP1_HUMAN	C-terminal-binding protein 1	CTBP1		2 (2)	1 (1)	2 (2)	0 (0)	0 (0)	2 (2)
B1AK88_HUMAN	Capping protein (Actin filament) muscle Z-line, beta	CAPZB		1 (1)	3 (3)	4 (3)	0 (0)	0 (0)	1 (1)
TOE1_HUMAN	Target of EGR1 protein 1	TOE1		2 (2)	1 (1)	2 (2)	0 (0)	0 (0)	0 (0)
KT33B_HUMAN	Keratin, type I cuticular Ha3-II	KRT33B		0 (0)	0 (0)	3 (2)	0 (0)	2 (2)	4 (3)
WDR4_HUMAN	tRNA (guanine-N(7)-)-methyltransferase subunit WDR4	WDR4		2 (2)	2 (2)	2 (2)	2 (2)	0 (0)	1 (1)
SBP1_HUMAN	Selenium-binding protein 1	SELENBP1		0 (0)	0 (0)	6 (5)	1 (1)	1 (1)	1 (1)
MSH3_HUMAN	DNA mismatch repair protein Msh3	MSH3		1 (1)	2 (1)	5 (4)	0 (0)	1 (1)	0 (0)
ATRAP_HUMAN	Type-1 angiotensin II receptor-associated protein	AGTRAP		3 (1)	4 (1)	2 (1)	0 (0)	0 (0)	0 (0)
AGO1_HUMAN	Protein argonaute-1	EIF2C1		2 (1)	2 (2)	1 (1)	0 (0)	0 (0)	0 (0)
TR112_HUMAN	tRNA methyltransferase 112 homolog	TRMT112		0 (0)	1 (1)	0 (0)	0 (0)	1 (1)	2 (1)
AK1A1_HUMAN	Alcohol dehydrogenase [NADP+]	AKR1A1		2 (2)	2 (2)	3 (3)	1 (1)	0 (0)	1 (1)
ALG6_HUMAN	Dolichyl pyrophosphate Man9GlcNAc2 alpha-1,3-glucosyltransferase	ALG6		2 (2)	3 (3)	2 (2)	1 (1)	0 (0)	1 (1)
SAR1A_HUMAN	GTP-binding protein SAR1a	SAR1A		2 (1)	2 (1)	4 (3)	0 (0)	0 (0)	1 (1)
RPC2_HUMAN	DNA-directed RNA polymerase III subunit RPC2	POLR3B		3 (3)	1 (1)	1 (1)	1 (1)	1 (1)	2 (2)
PPIF_HUMAN	Peptidyl-prolyl cis-trans isomerase F, mitochondrial	PPIF		1 (1)	2 (2)	2 (2)	1 (1)	1 (1)	1 (1)
##D6RF65_HUMAN	--	--		2 (1)	2 (1)	2 (1)	0 (0)	0 (0)	0 (0)
SOAT1_HUMAN	Sterol O-acyltransferase 1	SOAT1		2 (2)	3 (3)	1 (1)	0 (0)	0 (0)	0 (0)
ILVBL_HUMAN	Acetolactate synthase-like protein	ILVBL		3 (1)	1 (1)	3 (3)	0 (0)	0 (0)	0 (0)
UBE4A_HUMAN	Ubiquitin conjugation factor E4 A	UBE4A		0 (0)	1 (1)	1 (1)	2 (2)	1 (1)	3 (3)
CL029_HUMAN	Uncharacterized protein C12orf29	C12orf29		1 (1)	1 (1)	1 (1)	0 (0)	0 (0)	0 (0)
K0020_HUMAN	Pumilio domain-containing protein KIAA0020	KIAA0020		3 (2)	0 (0)	5 (4)	0 (0)	0 (0)	1 (1)
BROX_HUMAN	BRO1 domain-containing protein BROX	BROX		2 (2)	1 (1)	0 (0)	1 (1)	0 (0)	0 (0)
CBPA4_HUMAN	Carboxypeptidase A4	CPA4		0 (0)	0 (0)	0 (0)	1 (1)	4 (4)	0 (0)
CAH8_HUMAN	Carbonic anhydrase-related protein	CA8		2 (2)	5 (3)	2 (2)	0 (0)	0 (0)	0 (0)
SC23B_HUMAN	Protein transport protein Sec23B	SEC23B		1 (1)	2 (2)	3 (3)	1 (1)	0 (0)	0 (0)
SORCN_HUMAN	Sorcin	SRI		1 (1)	2 (2)	2 (2)	1 (1)	1 (1)	2 (2)
RUXGL_HUMAN	Small nuclear ribonucleoprotein G-like protein	--		2 (2)	2 (2)	3 (3)	0 (0)	0 (0)	1 (1)
CNTP4_HUMAN	Contactin-associated protein-like 4	CNTNAP4		1 (1)	1 (1)	1 (1)	1 (1)	1 (1)	1 (1)
RT35_HUMAN	28S ribosomal protein S35, mitochondrial	MRPS35		1 (1)	1 (1)	2 (2)	1 (1)	1 (1)	2 (2)
APC7_HUMAN	Anaphase-promoting complex subunit 7	ANAPC7		2 (1)	0 (0)	2 (2)	1 (1)	1 (1)	3 (2)
THEM6_HUMAN	--	--		2 (2)	2 (2)	2 (2)	1 (1)	1 (1)	1 (1)
DHRS7_HUMAN	Dehydrogenase/reductase SDR family member 7	DHRS7		1 (1)	0 (0)	3 (2)	1 (1)	0 (0)	1 (1)
TYPH_HUMAN	Thymidine phosphorylase	TYMP		0 (0)	3 (2)	0 (0)	1 (1)	1 (1)	4 (3)
GDS1_HUMAN	Rap1 GTPase-GDP dissociation stimulator 1	RAP1GDS1		1 (1)	1 (1)	0 (0)	1 (1)	0 (0)	0 (0)
RBBP5_HUMAN	Retinoblastoma-binding protein 5	RBBP5		2 (2)	3 (3)	1 (1)	0 (0)	0 (0)	2 (2)
UBCP1_HUMAN	Ubiquitin-like domain-containing CTD phosphatase 1	UBLCP1		2 (2)	1 (1)	2 (2)	0 (0)	0 (0)	0 (0)
GGH_HUMAN	Gamma-glutamyl hydrolase	GGH		1 (1)	2 (2)	3 (2)	1 (1)	0 (0)	0 (0)
RBMX_HUMAN	--	--		0 (0)	2 (2)	0 (0)	1 (1)	3 (3)	3 (3)
GLCNE_HUMAN	Bifunctional UDP-N-acetylglucosamine 2-epimerase/N-acetylmannosamine kinase	GNE		2 (2)	1 (1)	2 (2)	1 (1)	0 (0)	0 (0)
VATC1_HUMAN	V-type proton ATPase subunit C 1	ATP6V1C1		2 (2)	1 (1)	2 (2)	2 (2)	1 (1)	1 (1)
IRAK1_HUMAN	Interleukin-1 receptor-associated kinase 1	IRAK1		0 (0)	0 (0)	1 (1)	0 (0)	0 (0)	0 (0)
EMD_HUMAN	Emerin	EMD		1 (1)	3 (3)	2 (2)	1 (1)	1 (1)	1 (1)
GRSF1_HUMAN	G-rich sequence factor 1	GRSF1		0 (0)	0 (0)	1 (1)	0 (0)	0 (0)	1 (1)
HEXB_HUMAN	Beta-hexosaminidase subunit beta	HEXB		0 (0)	0 (0)	2 (2)	2 (2)	1 (1)	3 (3)
F5H265_HUMAN	Uncharacterized protein	UBC		3 (1)	3 (1)	3 (1)	0 (0)	0 (0)	0 (0)
NDRG3_HUMAN	Protein NDRG3	NDRG3		0 (0)	0 (0)	1 (1)	0 (0)	0 (0)	0 (0)
HUTH_HUMAN	Histidine ammonia-lyase	HAL		0 (0)	2 (2)	0 (0)	0 (0)	2 (1)	3 (3)
FAF1_HUMAN	FAS-associated factor 1	FAF1		1 (1)	1 (1)	4 (3)	0 (0)	0 (0)	0 (0)
E7ESU0_HUMAN	Ubiquitin carboxyl-terminal hydrolase	USP19		4 (4)	3 (3)	2 (2)	0 (0)	0 (0)	0 (0)
PIPNA_HUMAN	Phosphatidylinositol transfer protein alpha isoform	PITPNA		2 (2)	0 (0)	5 (2)	0 (0)	0 (0)	2 (2)
RFC1_HUMAN	Replication factor C subunit 1	RFC1		2 (2)	1 (1)	4 (4)	0 (0)	0 (0)	2 (2)
RAE1L_HUMAN	mRNA export factor	RAE1		3 (3)	3 (3)	1 (1)	1 (1)	1 (1)	0 (0)
GSTK1_HUMAN	Glutathione S-transferase kappa 1	GSTK1		0 (0)	3 (2)	3 (3)	0 (0)	0 (0)	2 (1)
ELP3_HUMAN	Elongator complex protein 3	ELP3		2 (2)	2 (2)	3 (3)	1 (1)	0 (0)	1 (1)
DPYL5_HUMAN	Dihydropyrimidinase-related protein 5	DPYSL5		0 (0)	3 (3)	2 (2)	0 (0)	1 (1)	3 (2)
AAKG1_HUMAN	5'-AMP-activated protein kinase subunit gamma-1	PRKAG1		0 (0)	2 (2)	3 (3)	0 (0)	0 (0)	0 (0)
IQGA2_HUMAN	Ras GTPase-activating-like protein IQGAP2	IQGAP2		0 (0)	0 (0)	2 (2)	0 (0)	0 (0)	0 (0)
INT2_HUMAN	Integrator complex subunit 2	INTS2		1 (1)	2 (1)	1 (1)	0 (0)	1 (1)	0 (0)
##CRERF_HUMAN	--	--		1 (1)	1 (1)	1 (1)	2 (1)	2 (1)	2 (1)
MARE2_HUMAN	Microtubule-associated protein RP/EB family member 2	MAPRE2		2 (2)	1 (1)	3 (3)	1 (1)	0 (0)	2 (2)
OSBL8_HUMAN	Oxysterol-binding protein-related protein 8	OSBPL8		2 (2)	2 (2)	4 (4)	1 (1)	0 (0)	0 (0)
PPIL1_HUMAN	Peptidyl-prolyl cis-trans isomerase-like 1	PPIL1		2 (2)	2 (2)	3 (3)	0 (0)	0 (0)	0 (0)
PP1B_HUMAN	Serine/threonine-protein phosphatase PP1-beta catalytic subunit	PPP1CB		2 (2)	1 (1)	2 (2)	2 (2)	0 (0)	2 (2)
PLOD2_HUMAN	Procollagen-lysine,2-oxoglutarate 5-dioxygenase 2	PLOD2		2 (2)	1 (1)	2 (2)	0 (0)	0 (0)	1 (1)
SPTN2_HUMAN	Spectrin beta chain, brain 2	SPTBN2		1 (1)	0 (0)	1 (1)	4 (4)	0 (0)	2 (2)
##4ET_HUMAN	--	--		1 (1)	1 (1)	1 (1)	2 (1)	2 (1)	1 (1)
RM02_HUMAN	39S ribosomal protein L2, mitochondrial	MRPL2		2 (2)	2 (2)	2 (2)	1 (1)	1 (1)	1 (1)
XPO6_HUMAN	Exportin-6	XPO6		1 (1)	3 (3)	2 (2)	1 (1)	0 (0)	0 (0)
NHP2_HUMAN	H/ACA ribonucleoprotein complex subunit 2	NHP2		1 (1)	3 (1)	2 (2)	0 (0)	0 (0)	2 (1)
NKAP_HUMAN	NF-kappa-B-activating protein	NKAP		1 (1)	1 (1)	1 (1)	2 (2)	1 (1)	1 (1)
TPM1_HUMAN	Tropomyosin alpha-1 chain	TPM1		1 (1)	2 (2)	1 (1)	1 (1)	1 (1)	2 (2)
RBM14_HUMAN	RNA-binding protein 14	RBM14		1 (1)	3 (2)	1 (1)	0 (0)	2 (2)	1 (1)
NIBL1_HUMAN	Niban-like protein 1	FAM129B		0 (0)	1 (1)	4 (2)	0 (0)	2 (1)	1 (1)
PTN1_HUMAN	Tyrosine-protein phosphatase non-receptor type 1	PTPN1		1 (1)	1 (1)	3 (3)	0 (0)	0 (0)	1 (1)
RM04_HUMAN	39S ribosomal protein L4, mitochondrial	MRPL4		1 (1)	3 (3)	2 (2)	2 (1)	0 (0)	0 (0)
GRWD1_HUMAN	Glutamate-rich WD repeat-containing protein 1	GRWD1		1 (1)	2 (1)	3 (1)	0 (0)	0 (0)	1 (1)
GRID1_HUMAN	Glutamate receptor delta-1 subunit	GRID1		1 (1)	1 (1)	1 (1)	1 (1)	1 (1)	1 (1)
NU214_HUMAN	Nuclear pore complex protein Nup214	NUP214		0 (0)	1 (1)	3 (3)	1 (1)	0 (0)	2 (2)
RAVR1_HUMAN	Ribonucleoprotein PTB-binding 1	RAVER1		1 (1)	2 (2)	1 (1)	1 (1)	1 (1)	1 (1)
ZC3H4_HUMAN	Zinc finger CCCH domain-containing protein 4	ZC3H4		1 (1)	1 (1)	1 (1)	2 (2)	2 (2)	1 (1)
CBP_HUMAN	CREB-binding protein	CREBBP		1 (1)	0 (0)	1 (1)	0 (0)	0 (0)	1 (1)
K1C15_HUMAN	Keratin, type I cytoskeletal 15	KRT15		0 (0)	1 (1)	0 (0)	2 (1)	3 (2)	2 (1)
UFC1_HUMAN	Ubiquitin-fold modifier-conjugating enzyme 1	UFC1		1 (1)	1 (1)	1 (1)	0 (0)	1 (1)	1 (1)
LAR1B_HUMAN	La-related protein 1B	LARP1B		0 (0)	1 (1)	2 (2)	1 (1)	1 (1)	1 (1)
NEDD1_HUMAN	Protein NEDD1	NEDD1		1 (1)	3 (2)	3 (3)	0 (0)	0 (0)	1 (1)
IVD_HUMAN	Isovaleryl-CoA dehydrogenase, mitochondrial	IVD		0 (0)	1 (1)	2 (2)	0 (0)	0 (0)	0 (0)
DIDO1_HUMAN	Death-inducer obliterator 1	DIDO1		0 (0)	2 (2)	2 (2)	0 (0)	0 (0)	2 (1)
DDI2_HUMAN	Protein DDI1 homolog 2	DDI2		1 (1)	2 (2)	3 (3)	1 (1)	0 (0)	1 (1)
LUC7L_HUMAN	Putative RNA-binding protein Luc7-like 1	LUC7L		1 (1)	1 (1)	1 (1)	2 (2)	2 (2)	1 (1)
GLGB_HUMAN	1,4-alpha-glucan-branching enzyme	GBE1		1 (1)	0 (0)	0 (0)	0 (0)	1 (1)	0 (0)
PERI_HUMAN	Peripherin	PRPH		1 (1)	1 (1)	1 (1)	0 (0)	2 (2)	2 (2)
LMNB2_HUMAN	Lamin-B2	LMNB2		1 (1)	1 (1)	1 (1)	2 (2)	1 (1)	2 (2)
MIC60_HUMAN	--	--		1 (1)	2 (2)	3 (3)	2 (1)	0 (0)	0 (0)
DESM_HUMAN	Desmin	DES		1 (1)	0 (0)	0 (0)	2 (1)	2 (1)	1 (1)
MARCS_HUMAN	Myristoylated alanine-rich C-kinase substrate	MARCKS		1 (1)	0 (0)	1 (1)	1 (1)	1 (1)	4 (4)
SMRCD_HUMAN	SWI/SNF-related matrix-associated actin-dependent regulator of chromatin subfamily A containing DEAD/H box 1	SMARCAD1		1 (1)	1 (1)	2 (2)	0 (0)	0 (0)	0 (0)
PA1B2_HUMAN	Platelet-activating factor acetylhydrolase IB subunit beta	PAFAH1B2		1 (1)	2 (2)	1 (1)	0 (0)	0 (0)	0 (0)
VPS11_HUMAN	Vacuolar protein sorting-associated protein 11 homolog	VPS11		1 (1)	0 (0)	3 (3)	0 (0)	0 (0)	0 (0)
DUS3L_HUMAN	tRNA-dihydrouridine synthase 3-like	DUS3L		1 (1)	1 (1)	2 (1)	1 (1)	0 (0)	1 (1)
SAP_HUMAN	Proactivator polypeptide	PSAP		0 (0)	2 (2)	1 (1)	2 (2)	1 (1)	1 (1)
BAG6_HUMAN	Large proline-rich protein BAG6	BAG6		0 (0)	1 (1)	2 (2)	0 (0)	1 (1)	0 (0)
HAUS5_HUMAN	HAUS augmin-like complex subunit 5	HAUS5		1 (1)	0 (0)	2 (2)	0 (0)	0 (0)	0 (0)
PGP_HUMAN	Phosphoglycolate phosphatase	PGP		1 (1)	1 (1)	1 (1)	2 (2)	1 (1)	2 (2)
DYN1_HUMAN	Dynamin-1	DNM1		0 (0)	1 (1)	4 (4)	2 (2)	0 (0)	1 (1)
NDUAA_HUMAN	NADH dehydrogenase [ubiquinone] 1 alpha subcomplex subunit 10, mitochondrial	NDUFA10		1 (1)	3 (2)	2 (2)	0 (0)	0 (0)	2 (2)
KDM1A_HUMAN	Lysine-specific histone demethylase 1A	KDM1A		1 (1)	1 (1)	3 (2)	1 (1)	0 (0)	1 (1)
FETUA_HUMAN	Alpha-2-HS-glycoprotein	AHSG		1 (1)	0 (0)	1 (1)	2 (2)	1 (1)	1 (1)
TMTC3_HUMAN	Transmembrane and TPR repeat-containing protein 3	TMTC3		1 (1)	1 (1)	1 (1)	1 (1)	0 (0)	0 (0)
NAA16_HUMAN	N-alpha-acetyltransferase 16, NatA auxiliary subunit	NAA16		1 (1)	1 (1)	1 (1)	1 (1)	0 (0)	2 (2)
F136A_HUMAN	Protein FAM136A	FAM136A		1 (1)	1 (1)	1 (1)	2 (2)	1 (1)	2 (2)
CTR9_HUMAN	RNA polymerase-associated protein CTR9 homolog	CTR9		0 (0)	1 (1)	3 (3)	0 (0)	1 (1)	2 (2)
CSTF1_HUMAN	Cleavage stimulation factor subunit 1	CSTF1		1 (1)	1 (1)	2 (2)	1 (1)	1 (1)	2 (2)
HXK2_HUMAN	Hexokinase-2	HK2		1 (1)	1 (1)	2 (2)	1 (1)	2 (2)	1 (1)
SYF1_HUMAN	Pre-mRNA-splicing factor SYF1	XAB2		1 (1)	2 (1)	2 (2)	1 (1)	0 (0)	1 (1)
CORO7_HUMAN	Coronin-7	CORO7		1 (1)	0 (0)	5 (5)	0 (0)	0 (0)	2 (2)
TOM70_HUMAN	Mitochondrial import receptor subunit TOM70	TOMM70A		1 (1)	0 (0)	1 (1)	2 (2)	0 (0)	1 (1)
CLCA_HUMAN	Clathrin light chain A	CLTA		3 (3)	2 (2)	1 (1)	0 (0)	0 (0)	1 (1)
KT33A_HUMAN	Keratin, type I cuticular Ha3-I	KRT33A		0 (0)	0 (0)	5 (4)	0 (0)	1 (1)	2 (2)
CCNC_HUMAN	Cyclin-C	CCNC		2 (1)	2 (1)	1 (1)	1 (1)	1 (1)	1 (1)
REEP5_HUMAN	Receptor expression-enhancing protein 5	REEP5		2 (2)	1 (1)	2 (2)	0 (0)	1 (1)	0 (0)
RM19_HUMAN	39S ribosomal protein L19, mitochondrial	MRPL19		3 (3)	2 (2)	3 (3)	0 (0)	0 (0)	0 (0)
HBB_HUMAN	Hemoglobin subunit beta	HBB		0 (0)	0 (0)	0 (0)	1 (1)	2 (2)	0 (0)
RT34_HUMAN	28S ribosomal protein S34, mitochondrial	MRPS34		3 (3)	1 (1)	2 (2)	2 (2)	0 (0)	0 (0)
SBNO1_HUMAN	Protein strawberry notch homolog 1	SBNO1		3 (2)	0 (0)	2 (2)	0 (0)	0 (0)	0 (0)
MBOA7_HUMAN	Lysophospholipid acyltransferase 7	MBOAT7		2 (2)	3 (2)	3 (2)	0 (0)	0 (0)	0 (0)
RT16_HUMAN	28S ribosomal protein S16, mitochondrial	MRPS16		2 (2)	1 (1)	3 (3)	0 (0)	0 (0)	0 (0)
PRI2_HUMAN	DNA primase large subunit	PRIM2		2 (2)	1 (1)	3 (3)	0 (0)	0 (0)	1 (1)
HPHL1_HUMAN	Hephaestin-like protein 1	HEPHL1		0 (0)	0 (0)	7 (7)	0 (0)	0 (0)	0 (0)
M0R2S1_HUMAN	--	--		3 (1)	3 (1)	2 (1)	0 (0)	0 (0)	0 (0)
COR1B_HUMAN	Coronin-1B	CORO1B		2 (1)	1 (1)	4 (4)	0 (0)	0 (0)	0 (0)
ILKAP_HUMAN	Integrin-linked kinase-associated serine/threonine phosphatase 2C	ILKAP		3 (3)	1 (1)	3 (3)	0 (0)	0 (0)	1 (1)
VIR_HUMAN	Protein virilizer homolog	KIAA1429		0 (0)	1 (1)	1 (1)	2 (2)	1 (1)	2 (2)
OGT1_HUMAN	UDP-N-acetylglucosamine--peptide N-acetylglucosaminyltransferase 110 kDa subunit	OGT		3 (2)	2 (2)	3 (3)	0 (0)	0 (0)	0 (0)
RLGPB_HUMAN	Ral GTPase-activating protein subunit beta	RALGAPB		2 (2)	0 (0)	1 (1)	0 (0)	0 (0)	1 (1)
PSMF1_HUMAN	Proteasome inhibitor PI31 subunit	PSMF1		3 (3)	3 (3)	2 (2)	0 (0)	0 (0)	0 (0)
DSG4_HUMAN	Desmoglein-4	DSG4		0 (0)	0 (0)	8 (8)	0 (0)	0 (0)	0 (0)
RALY_HUMAN	RNA-binding protein Raly	RALY		2 (2)	3 (3)	3 (3)	0 (0)	0 (0)	0 (0)
SNX5_HUMAN	Sorting nexin-5	SNX5		3 (3)	2 (2)	2 (2)	0 (0)	0 (0)	1 (1)
IGHA1_HUMAN	Ig alpha-1 chain C region	IGHA1		0 (0)	0 (0)	0 (0)	0 (0)	5 (5)	3 (3)
SSF1_HUMAN	Suppressor of SWI4 1 homolog	PPAN		0 (0)	0 (0)	2 (2)	1 (1)	1 (1)	3 (3)
##SUIS_HUMAN	--	--		2 (1)	1 (1)	1 (1)	1 (1)	1 (1)	0 (0)
RANB3_HUMAN	Ran-binding protein 3	RANBP3		2 (2)	1 (1)	3 (3)	0 (0)	0 (0)	0 (0)
K1C12_HUMAN	Keratin, type I cytoskeletal 12	KRT12		2 (1)	1 (1)	0 (0)	1 (1)	1 (1)	1 (1)
VAT1_HUMAN	Synaptic vesicle membrane protein VAT-1 homolog	VAT1		0 (0)	0 (0)	2 (2)	0 (0)	0 (0)	2 (1)
RS30_HUMAN	40S ribosomal protein S30	FAU		0 (0)	0 (0)	0 (0)	1 (1)	1 (1)	1 (1)
AAAS_HUMAN	Aladin	AAAS		2 (2)	0 (0)	3 (3)	0 (0)	0 (0)	0 (0)
SC61B_HUMAN	Protein transport protein Sec61 subunit beta	SEC61B		2 (2)	3 (3)	3 (3)	0 (0)	0 (0)	0 (0)
ADDG_HUMAN	Gamma-adducin	ADD3		2 (2)	1 (1)	3 (3)	0 (0)	0 (0)	0 (0)
ARFG2_HUMAN	ADP-ribosylation factor GTPase-activating protein 2	ARFGAP2		2 (2)	0 (0)	1 (1)	0 (0)	0 (0)	0 (0)
TM205_HUMAN	Transmembrane protein 205	TMEM205		3 (2)	3 (3)	2 (2)	0 (0)	0 (0)	0 (0)
SRPR_HUMAN	Signal recognition particle receptor subunit alpha	SRPR		3 (3)	0 (0)	4 (4)	0 (0)	0 (0)	1 (1)
ISOC2_HUMAN	Isochorismatase domain-containing protein 2, mitochondrial	ISOC2		0 (0)	0 (0)	3 (1)	0 (0)	1 (1)	2 (1)
A0A0C4DG89_HUMAN	--	--		1 (1)	2 (1)	2 (1)	0 (0)	0 (0)	1 (1)
TASOR_HUMAN	--	--		0 (0)	0 (0)	0 (0)	0 (0)	0 (0)	1 (1)
THADA_HUMAN	Thyroid adenoma-associated protein	THADA		0 (0)	0 (0)	3 (3)	0 (0)	0 (0)	3 (3)
ATPK_HUMAN	ATP synthase subunit f, mitochondrial	ATP5J2		2 (2)	2 (2)	2 (2)	1 (1)	1 (1)	0 (0)
SODM_HUMAN	Superoxide dismutase [Mn], mitochondrial	SOD2		2 (2)	2 (2)	2 (2)	0 (0)	0 (0)	1 (1)
STAT3_HUMAN	Signal transducer and activator of transcription 3	STAT3		3 (2)	0 (0)	2 (2)	1 (1)	0 (0)	0 (0)
IF4H_HUMAN	Eukaryotic translation initiation factor 4H	EIF4H		3 (3)	0 (0)	3 (3)	0 (0)	1 (1)	1 (1)
RFA3_HUMAN	Replication protein A 14 kDa subunit	RPA3		2 (1)	1 (1)	1 (1)	2 (2)	1 (1)	1 (1)
NOC3L_HUMAN	Nucleolar complex protein 3 homolog	NOC3L		2 (2)	1 (1)	4 (4)	0 (0)	0 (0)	0 (0)
TSC2_HUMAN	Tuberin	TSC2		0 (0)	0 (0)	1 (1)	0 (0)	0 (0)	1 (1)
UB2E3_HUMAN	Ubiquitin-conjugating enzyme E2 E3	UBE2E3		2 (2)	2 (2)	2 (2)	0 (0)	1 (1)	1 (1)
NUD19_HUMAN	Nucleoside diphosphate-linked moiety X motif 19, mitochondrial	NUDT19		2 (1)	2 (2)	2 (2)	0 (0)	0 (0)	0 (0)
E7EX90_HUMAN	Uncharacterized protein	DCTN1		2 (1)	1 (1)	1 (1)	3 (1)	1 (1)	0 (0)
NDUA9_HUMAN	NADH dehydrogenase [ubiquinone] 1 alpha subcomplex subunit 9, mitochondrial	NDUFA9		0 (0)	0 (0)	1 (1)	0 (0)	0 (0)	0 (0)
ATG3_HUMAN	Ubiquitin-like-conjugating enzyme ATG3	ATG3		1 (1)	2 (2)	2 (2)	0 (0)	0 (0)	3 (3)
D6RI06_HUMAN	Uncharacterized protein	OTUD4		2 (1)	3 (1)	3 (1)	0 (0)	0 (0)	0 (0)
SAAL1_HUMAN	Protein SAAL1	SAAL1		0 (0)	1 (1)	1 (1)	1 (1)	0 (0)	1 (1)
DPH2_HUMAN	Diphthamide biosynthesis protein 2	DPH2		2 (1)	1 (1)	5 (4)	0 (0)	0 (0)	0 (0)
DPH5_HUMAN	Diphthine synthase	DPH5		2 (2)	2 (2)	2 (2)	0 (0)	0 (0)	2 (1)
TLE1_HUMAN	Transducin-like enhancer protein 1	TLE1		2 (2)	2 (2)	3 (3)	0 (0)	1 (1)	0 (0)
NMD3_HUMAN	60S ribosomal export protein NMD3	NMD3		2 (2)	2 (2)	2 (2)	0 (0)	0 (0)	2 (2)
TELO2_HUMAN	Telomere length regulation protein TEL2 homolog	TELO2		2 (2)	1 (1)	2 (2)	0 (0)	0 (0)	0 (0)
LTN1_HUMAN	E3 ubiquitin-protein ligase listerin	LTN1		0 (0)	0 (0)	1 (1)	0 (0)	0 (0)	1 (1)
YTHD2_HUMAN	YTH domain family protein 2	YTHDF2		4 (4)	2 (2)	2 (2)	0 (0)	0 (0)	0 (0)
CPIN1_HUMAN	Anamorsin	CIAPIN1		2 (2)	1 (1)	4 (4)	1 (1)	0 (0)	0 (0)
PSMD4_HUMAN	26S proteasome non-ATPase regulatory subunit 4	PSMD4		0 (0)	1 (1)	1 (1)	3 (3)	1 (1)	2 (1)
ANXA7_HUMAN	Annexin A7	ANXA7		4 (4)	2 (2)	2 (2)	0 (0)	0 (0)	0 (0)
EI2BG_HUMAN	Translation initiation factor eIF-2B subunit gamma	EIF2B3		2 (2)	0 (0)	5 (5)	1 (1)	0 (0)	0 (0)
MDC1_HUMAN	Mediator of DNA damage checkpoint protein 1	MDC1		0 (0)	0 (0)	1 (1)	0 (0)	0 (0)	3 (3)
GNL1_HUMAN	Guanine nucleotide-binding protein-like 1	GNL1		3 (3)	1 (1)	4 (4)	0 (0)	0 (0)	0 (0)
FKBP3_HUMAN	Peptidyl-prolyl cis-trans isomerase FKBP3	FKBP3		3 (3)	1 (1)	1 (1)	1 (1)	0 (0)	1 (1)
ENAH_HUMAN	Protein enabled homolog	ENAH		3 (3)	1 (1)	2 (2)	0 (0)	0 (0)	1 (1)
EGLN1_HUMAN	Egl nine homolog 1	EGLN1		2 (2)	2 (2)	1 (1)	0 (0)	1 (1)	2 (2)
COX2_HUMAN	Cytochrome c oxidase subunit 2	MT-CO2		2 (2)	2 (2)	2 (2)	0 (0)	1 (1)	1 (1)
YKT6_HUMAN	Synaptobrevin homolog YKT6	YKT6		4 (3)	2 (2)	2 (2)	0 (0)	0 (0)	0 (0)
UGPA_HUMAN	UTP--glucose-1-phosphate uridylyltransferase	UGP2		2 (2)	1 (1)	2 (2)	0 (0)	0 (0)	2 (2)
ZYX_HUMAN	Zyxin	ZYX		1 (1)	2 (2)	1 (1)	1 (1)	1 (1)	1 (1)
HPBP1_HUMAN	Hsp70-binding protein 1	HSPBP1		1 (1)	1 (1)	4 (4)	0 (0)	1 (1)	0 (0)
INT7_HUMAN	Integrator complex subunit 7	INTS7		2 (2)	1 (1)	3 (3)	0 (0)	0 (0)	0 (0)
ACOT9_HUMAN	Acyl-coenzyme A thioesterase 9, mitochondrial	ACOT9		2 (2)	1 (1)	3 (3)	1 (1)	0 (0)	0 (0)
SQSTM_HUMAN	Sequestosome-1	SQSTM1		2 (2)	2 (2)	2 (2)	0 (0)	0 (0)	0 (0)
RU1C_HUMAN	U1 small nuclear ribonucleoprotein C	SNRPC		1 (1)	1 (1)	1 (1)	2 (2)	2 (2)	0 (0)
PHOCN_HUMAN	MOB-like protein phocein	MOB4		0 (0)	2 (1)	1 (1)	0 (0)	0 (0)	0 (0)
ERC6L_HUMAN	DNA excision repair protein ERCC-6-like	ERCC6L		1 (1)	1 (1)	4 (3)	0 (0)	0 (0)	0 (0)
AP1M1_HUMAN	AP-1 complex subunit mu-1	AP1M1		2 (2)	2 (2)	3 (3)	0 (0)	0 (0)	0 (0)
RT29_HUMAN	28S ribosomal protein S29, mitochondrial	DAP3		1 (1)	2 (2)	2 (2)	1 (1)	0 (0)	0 (0)
MYO1C_HUMAN	Myosin-Ic	MYO1C		1 (1)	1 (1)	3 (3)	0 (0)	1 (1)	0 (0)
STK24_HUMAN	Serine/threonine-protein kinase 24	STK24		2 (2)	1 (1)	2 (2)	0 (0)	0 (0)	2 (2)
PANK4_HUMAN	Pantothenate kinase 4	PANK4		0 (0)	2 (2)	3 (2)	1 (1)	0 (0)	0 (0)
TM256_HUMAN	--	--		2 (1)	2 (1)	2 (1)	0 (0)	0 (0)	0 (0)
KR132_HUMAN	Keratin-associated protein 13-2	KRTAP13-2		0 (0)	0 (0)	1 (1)	0 (0)	2 (2)	2 (2)
MRCKB_HUMAN	Serine/threonine-protein kinase MRCK beta	CDC42BPB		1 (1)	0 (0)	2 (2)	2 (1)	0 (0)	1 (1)
NDKB_HUMAN	Nucleoside diphosphate kinase B	NME2		0 (0)	0 (0)	1 (1)	2 (1)	2 (1)	2 (1)
MRP_HUMAN	MARCKS-related protein	MARCKSL1		1 (1)	1 (1)	1 (1)	0 (0)	0 (0)	2 (1)
SMCA2_HUMAN	Probable global transcription activator SNF2L2	SMARCA2		1 (1)	1 (1)	3 (3)	0 (0)	0 (0)	0 (0)
ASND1_HUMAN	Asparagine synthetase domain-containing protein 1	ASNSD1		0 (0)	0 (0)	0 (0)	1 (1)	4 (3)	2 (2)
MMGT1_HUMAN	Membrane magnesium transporter 1	MMGT1		0 (0)	0 (0)	1 (1)	0 (0)	0 (0)	0 (0)
SMCA1_HUMAN	Probable global transcription activator SNF2L1	SMARCA1		1 (1)	1 (1)	0 (0)	0 (0)	0 (0)	0 (0)
RM14_HUMAN	39S ribosomal protein L14, mitochondrial	MRPL14		2 (2)	2 (2)	3 (3)	0 (0)	0 (0)	0 (0)
SPR1A_HUMAN	Cornifin-A	SPRR1A		0 (0)	3 (3)	0 (0)	1 (1)	1 (1)	2 (2)
M4K4_HUMAN	Mitogen-activated protein kinase kinase kinase kinase 4	MAP4K4		1 (1)	0 (0)	1 (1)	0 (0)	0 (0)	0 (0)
AT2B1_HUMAN	Plasma membrane calcium-transporting ATPase 1	ATP2B1		0 (0)	3 (3)	3 (3)	0 (0)	0 (0)	1 (1)
HERC4_HUMAN	Probable E3 ubiquitin-protein ligase HERC4	HERC4		1 (1)	1 (1)	1 (1)	0 (0)	0 (0)	0 (0)
GMDS_HUMAN	GDP-mannose 4,6 dehydratase	GMDS		0 (0)	2 (2)	3 (3)	1 (1)	0 (0)	1 (1)
MTMR1_HUMAN	Myotubularin-related protein 1	MTMR1		1 (1)	1 (1)	1 (1)	0 (0)	0 (0)	0 (0)
RPAB1_HUMAN	DNA-directed RNA polymerases I, II, and III subunit RPABC1	POLR2E		2 (2)	4 (3)	1 (1)	0 (0)	0 (0)	0 (0)
RBMX2_HUMAN	RNA-binding motif protein, X-linked 2	RBMX2		0 (0)	0 (0)	1 (1)	2 (2)	2 (2)	2 (2)
##HOME3_HUMAN	--	--		1 (1)	1 (1)	1 (1)	1 (1)	1 (1)	1 (1)
TM9S2_HUMAN	Transmembrane 9 superfamily member 2	TM9SF2		2 (2)	2 (2)	2 (2)	0 (0)	0 (0)	1 (1)
TTF2_HUMAN	Transcription termination factor 2	TTF2		2 (2)	1 (1)	0 (0)	0 (0)	0 (0)	0 (0)
UBE4B_HUMAN	Ubiquitin conjugation factor E4 B	UBE4B		2 (2)	1 (1)	4 (4)	0 (0)	0 (0)	0 (0)
SMG1_HUMAN	Serine/threonine-protein kinase SMG1	SMG1		0 (0)	0 (0)	0 (0)	0 (0)	1 (1)	4 (3)
ARP3B_HUMAN	Actin-related protein 3B	ACTR3B		0 (0)	2 (2)	2 (2)	1 (1)	0 (0)	1 (1)
CSRP2_HUMAN	Cysteine and glycine-rich protein 2	CSRP2		2 (2)	1 (1)	1 (1)	0 (0)	1 (1)	1 (1)
RCD1_HUMAN	Cell differentiation protein RCD1 homolog	RQCD1		2 (2)	1 (1)	1 (1)	0 (0)	0 (0)	0 (0)
SYSM_HUMAN	Seryl-tRNA synthetase, mitochondrial	SARS2		1 (1)	1 (1)	3 (3)	0 (0)	0 (0)	1 (1)
CH10_HUMAN	10 kDa heat shock protein, mitochondrial	HSPE1		0 (0)	0 (0)	0 (0)	2 (2)	1 (1)	4 (4)
FAAA_HUMAN	Fumarylacetoacetase	FAH		3 (3)	2 (2)	1 (1)	0 (0)	0 (0)	0 (0)
ERMP1_HUMAN	Endoplasmic reticulum metallopeptidase 1	ERMP1		0 (0)	1 (1)	1 (1)	0 (0)	0 (0)	0 (0)
ECHD1_HUMAN	Enoyl-CoA hydratase domain-containing protein 1	ECHDC1		3 (3)	0 (0)	4 (4)	0 (0)	0 (0)	0 (0)
APAF_HUMAN	Apoptotic protease-activating factor 1	APAF1		1 (1)	0 (0)	1 (1)	0 (0)	0 (0)	1 (1)
TSN_HUMAN	Translin	TSN		1 (1)	0 (0)	3 (2)	2 (2)	1 (1)	0 (0)
CCD47_HUMAN	Coiled-coil domain-containing protein 47	CCDC47		3 (2)	1 (1)	3 (2)	0 (0)	0 (0)	0 (0)
UBC9_HUMAN	SUMO-conjugating enzyme UBC9	UBE2I		0 (0)	1 (1)	2 (2)	2 (2)	0 (0)	2 (2)
ANKH1_HUMAN	Ankyrin repeat and KH domain-containing protein 1	ANKHD1		1 (1)	1 (1)	1 (1)	1 (1)	0 (0)	3 (3)
PCP_HUMAN	Lysosomal Pro-X carboxypeptidase	PRCP		3 (2)	1 (1)	2 (2)	1 (1)	0 (0)	0 (0)
AGAP3_HUMAN	Arf-GAP with GTPase, ANK repeat and PH domain-containing protein 3	AGAP3		1 (1)	1 (1)	4 (4)	1 (1)	0 (0)	0 (0)
DDX24_HUMAN	ATP-dependent RNA helicase DDX24	DDX24		0 (0)	1 (1)	2 (2)	0 (0)	0 (0)	0 (0)
PIGU_HUMAN	Phosphatidylinositol glycan anchor biosynthesis class U protein	PIGU		2 (1)	1 (1)	2 (1)	1 (1)	0 (0)	0 (0)
RBM12_HUMAN	RNA-binding protein 12	RBM12		1 (1)	0 (0)	3 (3)	1 (1)	1 (1)	0 (0)
HEM6_HUMAN	Coproporphyrinogen-III oxidase, mitochondrial	CPOX		3 (3)	2 (2)	1 (1)	0 (0)	0 (0)	1 (1)
IREB2_HUMAN	Iron-responsive element-binding protein 2	IREB2		3 (2)	1 (1)	2 (2)	0 (0)	0 (0)	1 (1)
TBC9B_HUMAN	TBC1 domain family member 9B	TBC1D9B		1 (1)	2 (2)	3 (3)	0 (0)	0 (0)	1 (1)
TBCB_HUMAN	Tubulin-folding cofactor B	TBCB		0 (0)	1 (1)	2 (2)	0 (0)	0 (0)	2 (2)
TRI33_HUMAN	E3 ubiquitin-protein ligase TRIM33	TRIM33		1 (1)	2 (2)	2 (2)	1 (1)	0 (0)	1 (1)
SCRN1_HUMAN	Secernin-1	SCRN1		0 (0)	1 (1)	3 (2)	2 (2)	0 (0)	1 (1)
ATR_HUMAN	Serine/threonine-protein kinase ATR	ATR		3 (2)	0 (0)	0 (0)	1 (1)	1 (1)	2 (2)
MYCB2_HUMAN	Probable E3 ubiquitin-protein ligase MYCBP2	MYCBP2		0 (0)	1 (1)	2 (2)	2 (2)	0 (0)	1 (1)
REN3B_HUMAN	Regulator of nonsense transcripts 3B	UPF3B		0 (0)	1 (1)	0 (0)	0 (0)	3 (3)	3 (3)
BMS1_HUMAN	Ribosome biogenesis protein BMS1 homolog	BMS1		1 (1)	1 (1)	1 (1)	0 (0)	0 (0)	0 (0)
AUP1_HUMAN	Ancient ubiquitous protein 1	AUP1		1 (1)	3 (2)	2 (2)	0 (0)	0 (0)	0 (0)
B4DUC6_HUMAN	Ubiquitin carboxyl-terminal hydrolase	--		3 (1)	2 (1)	2 (1)	0 (0)	0 (0)	0 (0)
ARI1_HUMAN	E3 ubiquitin-protein ligase ARIH1	ARIH1		1 (1)	2 (2)	2 (2)	0 (0)	0 (0)	2 (2)
CDC27_HUMAN	Cell division cycle protein 27 homolog	CDC27		1 (1)	1 (1)	2 (2)	1 (1)	0 (0)	1 (1)
PUM1_HUMAN	Pumilio homolog 1	PUM1		1 (1)	0 (0)	2 (2)	2 (2)	0 (0)	1 (1)
PRI1_HUMAN	DNA primase small subunit	PRIM1		1 (1)	1 (1)	2 (2)	0 (0)	2 (1)	1 (1)
NELFD_HUMAN	Negative elongation factor C/D	TH1L		2 (2)	1 (1)	0 (0)	1 (1)	0 (0)	0 (0)
##A4D1Q1_HUMAN	--	--		0 (0)	0 (0)	0 (0)	0 (0)	1 (1)	0 (0)
CSTF2_HUMAN	Cleavage stimulation factor subunit 2	CSTF2		0 (0)	0 (0)	1 (1)	2 (2)	0 (0)	1 (1)
CPNS1_HUMAN	Calpain small subunit 1	CAPNS1		1 (1)	1 (1)	2 (2)	1 (1)	1 (1)	1 (1)
ZN207_HUMAN	Zinc finger protein 207	ZNF207		3 (3)	2 (2)	0 (0)	1 (1)	0 (0)	1 (1)
GALT2_HUMAN	Polypeptide N-acetylgalactosaminyltransferase 2	GALNT2		2 (2)	1 (1)	3 (3)	1 (1)	0 (0)	0 (0)
RAB21_HUMAN	Ras-related protein Rab-21	RAB21		2 (2)	1 (1)	1 (1)	0 (0)	0 (0)	1 (1)
RPB7_HUMAN	DNA-directed RNA polymerase II subunit RPB7	POLR2G		1 (1)	2 (2)	2 (2)	0 (0)	0 (0)	0 (0)
IF4E_HUMAN	Eukaryotic translation initiation factor 4E	EIF4E		1 (1)	1 (1)	5 (4)	0 (0)	0 (0)	0 (0)
AAR2_HUMAN	--	--		0 (0)	1 (1)	3 (3)	0 (0)	0 (0)	0 (0)
CCNB1_HUMAN	G2/mitotic-specific cyclin-B1	CCNB1		0 (0)	0 (0)	2 (2)	0 (0)	0 (0)	1 (1)
DPOD2_HUMAN	DNA polymerase delta subunit 2	POLD2		1 (1)	2 (2)	2 (2)	0 (0)	0 (0)	1 (1)
KR111_HUMAN	Keratin-associated protein 11-1	KRTAP11-1		0 (0)	0 (0)	2 (2)	0 (0)	3 (3)	0 (0)
SOMA_HUMAN	Somatotropin	GH1		0 (0)	0 (0)	0 (0)	1 (1)	3 (2)	1 (1)
EXOC1_HUMAN	Exocyst complex component 1	EXOC1		2 (2)	1 (1)	4 (4)	0 (0)	0 (0)	0 (0)
NFS1_HUMAN	Cysteine desulfurase, mitochondrial	NFS1		1 (1)	1 (1)	5 (4)	0 (0)	0 (0)	0 (0)
RS10L_HUMAN	Putative 40S ribosomal protein S10-like	RPS10P5		1 (1)	2 (2)	0 (0)	2 (2)	1 (1)	1 (1)
RRP1_HUMAN	Ribosomal RNA processing protein 1 homolog A	RRP1		0 (0)	0 (0)	2 (2)	0 (0)	3 (3)	2 (2)
NOL6_HUMAN	Nucleolar protein 6	NOL6		1 (1)	0 (0)	3 (3)	1 (1)	0 (0)	1 (1)
DSCR3_HUMAN	Down syndrome critical region protein 3	DSCR3		1 (1)	2 (2)	1 (1)	1 (1)	1 (1)	1 (1)
5NTC_HUMAN	Cytosolic purine 5'-nucleotidase	NT5C2		1 (1)	2 (2)	4 (4)	0 (0)	0 (0)	0 (0)
LSM2_HUMAN	U6 snRNA-associated Sm-like protein LSm2	LSM2		1 (1)	2 (1)	2 (2)	0 (0)	1 (1)	1 (1)
TBB4B_HUMAN	Tubulin beta-4B chain	TUBB4B		1 (1)	1 (1)	1 (1)	1 (1)	1 (1)	1 (1)
CTL2_HUMAN	Choline transporter-like protein 2	SLC44A2		1 (1)	2 (1)	1 (1)	0 (0)	0 (0)	0 (0)
RT09_HUMAN	28S ribosomal protein S9, mitochondrial	MRPS9		3 (3)	2 (1)	2 (2)	0 (0)	0 (0)	0 (0)
ACSF3_HUMAN	Acyl-CoA synthetase family member 3, mitochondrial	ACSF3		1 (1)	1 (1)	4 (3)	0 (0)	0 (0)	0 (0)
ML12A_HUMAN	Myosin regulatory light chain 12A	MYL12A		2 (2)	0 (0)	2 (2)	1 (1)	0 (0)	2 (2)
TWF2_HUMAN	Twinfilin-2	TWF2		1 (1)	2 (2)	4 (4)	0 (0)	0 (0)	0 (0)
PPIL4_HUMAN	Peptidyl-prolyl cis-trans isomerase-like 4	PPIL4		2 (2)	2 (2)	2 (2)	0 (0)	1 (1)	0 (0)
RT18B_HUMAN	28S ribosomal protein S18b, mitochondrial	MRPS18B		3 (3)	2 (2)	2 (2)	0 (0)	0 (0)	0 (0)
OGFR_HUMAN	Opioid growth factor receptor	OGFR		1 (1)	1 (1)	4 (4)	1 (1)	0 (0)	0 (0)
DEST_HUMAN	Destrin	DSTN		1 (1)	1 (1)	2 (2)	1 (1)	1 (1)	1 (1)
LMAN1_HUMAN	Protein ERGIC-53	LMAN1		2 (2)	1 (1)	3 (2)	0 (0)	0 (0)	1 (1)
UCRIL_HUMAN	Putative cytochrome b-c1 complex subunit Rieske-like protein 1	UQCRFS1P1		1 (1)	1 (1)	3 (1)	0 (0)	0 (0)	1 (1)
DDX41_HUMAN	Probable ATP-dependent RNA helicase DDX41	DDX41		1 (1)	1 (1)	1 (1)	0 (0)	0 (0)	0 (0)
AAPK1_HUMAN	5'-AMP-activated protein kinase catalytic subunit alpha-1	PRKAA1		1 (1)	1 (1)	1 (1)	0 (0)	0 (0)	1 (1)
SPCS2_HUMAN	Signal peptidase complex subunit 2	SPCS2		3 (3)	2 (2)	2 (2)	0 (0)	0 (0)	0 (0)
TMM97_HUMAN	Transmembrane protein 97	TMEM97		1 (1)	1 (1)	1 (1)	0 (0)	0 (0)	0 (0)
GLNA_HUMAN	Glutamine synthetase	GLUL		2 (2)	1 (1)	1 (1)	2 (1)	0 (0)	0 (0)
HAUS6_HUMAN	HAUS augmin-like complex subunit 6	HAUS6		2 (2)	1 (1)	2 (2)	0 (0)	0 (0)	0 (0)
LAGE3_HUMAN	L antigen family member 3	LAGE3		2 (2)	2 (2)	1 (1)	0 (0)	0 (0)	0 (0)
LCMT1_HUMAN	Leucine carboxyl methyltransferase 1	LCMT1		2 (1)	0 (0)	0 (0)	0 (0)	0 (0)	0 (0)
ZNT7_HUMAN	Zinc transporter 7	SLC30A7		0 (0)	0 (0)	1 (1)	0 (0)	0 (0)	0 (0)
KPCD_HUMAN	Protein kinase C delta type	PRKCD		1 (1)	2 (1)	2 (2)	0 (0)	0 (0)	1 (1)
VPS52_HUMAN	Vacuolar protein sorting-associated protein 52 homolog	VPS52		0 (0)	0 (0)	1 (1)	1 (1)	0 (0)	0 (0)
KTHY_HUMAN	Thymidylate kinase	DTYMK		2 (2)	2 (2)	2 (2)	0 (0)	0 (0)	0 (0)
KLH28_HUMAN	Kelch-like protein 28	KLHL28		2 (1)	1 (1)	1 (1)	0 (0)	0 (0)	0 (0)
STXB1_HUMAN	Syntaxin-binding protein 1	STXBP1		1 (1)	2 (2)	3 (3)	0 (0)	0 (0)	0 (0)
[truncated: 1,892 more rows]

## Sheet: 3. Ub-VPS and SUMO2-VPS (FC)
Class	Protein	n_features	logFC	CI.L	CI.R	AveExpr	t	P.Value	adj.P.Val	B	df.total	SEpost	DUB_class	negLogP	is_LABELED
USP	UBP24_HUMAN	228	4.31924	4.09391	4.54457	11.6336	41.2514	1.30387e-15	9.65514e-13	26.0229	13.5155	0.104705	USP	12.0152	TRUE
USP	USP9X_HUMAN	247	3.24644	3.07755	3.41534	12.2921	41.3655	1.25642e-15	9.65514e-13	26.3376	13.5155	0.0784818	USP	12.0152	TRUE
USP	UBP7_HUMAN	179	3.38852	3.18143	3.59561	11.8452	35.2121	1.08724e-14	5.36733e-12	24.1841	13.5155	0.0962316	USP	11.2702	TRUE
USP	UBP10_HUMAN	71	2.90489	2.65784	3.15194	10.6608	25.3043	8.8753e-13	3.28608e-10	19.7944	13.5155	0.114798	USP	9.48332	TRUE
USP	UBP14_HUMAN	83	3.52635	3.21973	3.83297	10.5154	24.7496	1.19042e-12	3.52602e-10	19.4696	13.5155	0.142481	USP	9.45271	TRUE
USP	UBP5_HUMAN	107	3.35434	2.9791	3.72958	10.9775	19.2372	3.28145e-11	6.94262e-09	16.1795	13.5155	0.174367	USP	8.15848	TRUE
USP	UBP15_HUMAN	109	5.43664	4.81743	6.05586	10.0754	18.8946	4.14977e-11	7.68226e-09	15.5456	13.5155	0.287736	USP	8.11451	TRUE
USP	UBP28_HUMAN	93	5.4677	4.80787	6.12754	9.83	17.8327	8.81596e-11	1.30564e-08	14.6576	13.5155	0.306611	USP	7.88418	TRUE
USP	UBP19_HUMAN	89	6.92271	6.02456	7.82086	8.97929	16.5873	2.25344e-10	2.78112e-08	12.5665	13.5155	0.417351	USP	7.55578	TRUE
USP	UBP25_HUMAN	74	6.70134	5.78853	7.61414	8.87019	15.799	4.22172e-10	4.80951e-08	12.1407	13.5155	0.424161	USP	7.3179	TRUE
USP	UBP4_HUMAN	72	6.67769	5.7535	7.60187	8.85926	15.5494	5.18084e-10	5.48059e-08	11.9993	13.5155	0.429449	USP	7.26117	TRUE
USP	UBP8_HUMAN	92	7.07732	6.08739	8.06726	9.05901	15.3854	5.93661e-10	5.49508e-08	11.9082	13.5155	0.460003	USP	7.26003	TRUE
USP	UBP40_HUMAN	58	6.41308	5.51761	7.30855	8.72482	15.4122	5.80564e-10	5.49508e-08	11.917	13.5155	0.416105	USP	7.26003	TRUE
USP	UBP16_HUMAN	76	6.74565	5.7501	7.7412	8.89236	14.5817	1.17953e-09	8.49279e-08	11.4176	13.5155	0.462611	USP	7.07095	TRUE
USP	UBP38_HUMAN	49	6.10918	5.13922	7.07914	8.57554	13.5542	2.98454e-09	1.63708e-07	10.7267	13.5155	0.450721	USP	6.78593	TRUE
USP	UBP1_HUMAN	38	5.87085	4.93026	6.81145	8.45619	13.4322	3.34602e-09	1.76981e-07	10.6376	13.5155	0.437073	USP	6.75207	TRUE
USP	UBP3_HUMAN	27	5.37035	4.48859	6.2521	8.20394	13.1069	4.55837e-09	2.10967e-07	10.3955	13.5155	0.409733	USP	6.67579	TRUE
USP	UBP33_HUMAN	35	5.58392	4.64667	6.52117	8.30853	12.8212	6.01385e-09	2.47403e-07	10.1857	13.5155	0.435521	USP	6.60659	TRUE
USP	UBP37_HUMAN	35	5.77021	4.77045	6.76997	8.40705	12.4206	8.95072e-09	3.39898e-07	9.87828	13.5155	0.464568	USP	6.46865	TRUE
USP	UBP47_HUMAN	137	7.13269	5.8645	8.40087	9.61488	12.1037	1.23553e-08	4.16708e-07	9.64278	13.5155	0.5893	USP	6.38017	TRUE
USP	UBP22_HUMAN	38	4.60673	3.78554	5.42792	8.91164	12.0725	1.27584e-08	4.19892e-07	9.94251	13.5155	0.38159	USP	6.37686	TRUE
USP	UBP34_HUMAN	171	6.72694	5.50916	7.94472	9.96796	11.8876	1.5455e-08	4.488e-07	9.78902	13.5155	0.565877	USP	6.34795	TRUE
USP	UBP45_HUMAN	21	4.91747	3.99754	5.8374	7.97608	11.5036	2.32058e-08	6.36441e-07	9.10607	13.5155	0.427473	USP	6.19624	TRUE
USP	UBP35_HUMAN	19	4.74961	3.83215	5.66706	7.89385	11.1409	3.44226e-08	9.10355e-07	8.78169	13.5155	0.426322	USP	6.04079	TRUE
USP	UBP30_HUMAN	15	4.5925	3.6702	5.51481	7.81642	10.7157	5.53962e-08	1.26218e-06	8.38559	13.5155	0.428576	USP	5.89888	TRUE
USP	UBP27_HUMAN	17	4.55537	3.58694	5.52379	7.7929	10.1229	1.10375e-07	2.36907e-06	7.80457	13.5155	0.450007	USP	5.62542	TRUE
USP	UBP42_HUMAN	15	4.21049	3.20951	5.21148	7.62848	9.05216	4.16846e-07	7.71686e-06	6.6508	13.5155	0.465137	USP	5.11256	TRUE
USP	UBP12_HUMAN	15	4.28597	3.19559	5.37636	7.66015	8.45894	9.15976e-07	1.52422e-05	5.95335	13.5155	0.506679	USP	4.81695	TRUE
USP	UBP48_HUMAN	52	6.23198	5.29231	7.17165	8.63689	14.2725	1.55001e-09	9.98071e-08	11.2139	13.5155	0.436643	USP	7.00084	FALSE
USP	UBP36_HUMAN	66	6.62693	5.53024	7.72363	8.83578	13.0039	5.0344e-09	2.25938e-07	10.334	13.5155	0.509611	USP	6.64601	FALSE
USP	UBP32_HUMAN	48	6.10824	5.08503	7.13144	8.57059	12.847	5.86419e-09	2.47403e-07	10.2115	13.5155	0.47546	USP	6.60659	FALSE
USP	UBP11_HUMAN	48	6.01066	4.92592	7.0954	8.52005	11.9246	1.48703e-08	4.488e-07	9.47803	13.5155	0.504055	USP	6.34795	FALSE
USP	UBP20_HUMAN	22	5.01995	4.0932	5.9467	8.02944	11.6569	1.97034e-08	5.61169e-07	9.24003	13.5155	0.430642	USP	6.25091	FALSE
USP	UBP31_HUMAN	15	4.41674	3.50227	5.3312	7.72901	10.394	8.02178e-08	1.77317e-06	8.07257	13.5155	0.424931	USP	5.75125	FALSE
USP	CYLD_HUMAN	27	5.21924	4.0933	6.34517	8.1326	9.97563	1.31636e-07	2.70769e-06	7.6621	13.5155	0.523198	USP	5.5674	FALSE
USP	UBP46_HUMAN	9	3.82264	2.9201	4.72518	7.42896	9.11473	3.84482e-07	7.20782e-06	6.71578	13.5155	0.419392	USP	5.1422	FALSE
USP	UBP21_HUMAN	12	4.02172	2.98754	5.0559	7.5257	8.36878	1.03595e-06	1.64787e-05	5.84033	13.5155	0.480562	USP	4.78308	FALSE
USP	UBP43_HUMAN	6	2.88333	1.82028	3.94638	6.96136	5.83698	4.97067e-05	0.000321466	2.25778	13.5155	0.493976	USP	3.49287	FALSE
USP	UBP54_HUMAN	9	3.37083	2.0231	4.71856	7.20146	5.38246	0.000109127	0.000600805	1.51082	13.5155	0.626262	USP	3.22127	FALSE
USP	USP9Y_HUMAN	3	2.02864	0.915181	3.14209	6.50762	3.92083	0.00163699	0.00521372	-1.05578	13.5155	0.517399	USP	2.28285	FALSE
USP	SNUT2_HUMAN	10	-0.76648	-1.21315	-0.31981	8.78767	-3.69285	0.00254655	0.00722497	-2.29959	13.5155	0.207558	USP	2.14116	FALSE
USP	UBP13_HUMAN	6	0.850262	-0.095707	1.79623	7.54575	1.9343	0.0742919	0.118308	-4.95631	13.5155	0.439572	USP	0.926986	FALSE
OTU	OTUD4_HUMAN	62	6.52798	5.51971	7.53624	8.78571	13.9332	2.10445e-09	1.19873e-07	10.992	13.5155	0.46852	OTU	6.92128	TRUE
OTU	OTU1_HUMAN	26	5.30875	4.35042	6.26708	8.17505	11.9213	1.49219e-08	4.488e-07	9.4674	13.5155	0.445317	OTU	6.34795	TRUE
OTU	OTU6B_HUMAN	27	5.3256	4.2904	6.36081	8.18228	11.0711	3.71811e-08	9.49399e-07	8.72602	13.5155	0.481037	OTU	6.02255	TRUE
OTU	OTUB2_HUMAN	19	4.80636	3.86833	5.74439	7.91987	11.0267	3.90558e-08	9.80366e-07	8.67859	13.5155	0.435883	OTU	6.00861	TRUE
OTU	OTUD5_HUMAN	42	5.82323	4.67068	6.97578	8.43535	10.873	4.63728e-08	1.09013e-06	8.54801	13.5155	0.535566	OTU	5.96252	TRUE
OTU	OTU7A_HUMAN	17	4.55588	3.57548	5.53628	7.79924	10.0004	1.27779e-07	2.66535e-06	7.68002	13.5155	0.455571	OTU	5.57425	TRUE
OTU	OTUD3_HUMAN	17	4.55588	3.57548	5.53628	7.79924	10.0004	1.27779e-07	2.66535e-06	7.68002	13.5155	0.455571	OTU	5.57425	TRUE
OTU	ZRAN1_HUMAN	10	3.75697	2.75148	4.76245	7.40221	8.04098	1.6335e-06	2.39526e-05	5.42785	13.5155	0.467228	OTU	4.62065	TRUE
OTU	OTUB1_HUMAN	13	0.848403	0.538459	1.15835	9.39204	5.89068	4.53824e-05	0.000298717	1.68263	13.5155	0.144025	OTU	3.52474	TRUE
OTU	OTU7B_HUMAN	61	6.45467	5.33894	7.57041	8.75024	12.4497	8.69255e-09	3.38781e-07	9.90798	13.5155	0.51846	OTU	6.47008	FALSE
OTU	VCIP1_HUMAN	69	6.1186	4.91774	7.31946	9.1081	10.965	4.18359e-08	1.01572e-06	8.64435	13.5155	0.558013	OTU	5.99323	FALSE
OTU	OTUD1_HUMAN	3	2.53958	1.60348	3.47568	6.79225	5.83832	4.95941e-05	0.000321466	2.25963	13.5155	0.434985	OTU	3.49287	FALSE
UCH	UCHL5_HUMAN	52	2.76571	2.47068	3.06074	10.3476	20.1738	1.76127e-11	4.34739e-09	16.8309	13.5155	0.137094	UCH	8.36177	TRUE
UCH	BAP1_HUMAN	44	6.00083	5.02929	6.97237	8.52051	13.2922	3.81923e-09	1.88543e-07	10.539	13.5155	0.451455	UCH	6.72459	TRUE
UCH	UCHL1_HUMAN	42	3.7175	3.10967	4.32534	9.46652	13.1617	4.32501e-09	2.06624e-07	11.3585	13.5155	0.282448	UCH	6.68482	TRUE
UCH	UCHL3_HUMAN	56	5.34896	4.38747	6.31046	9.24119	11.9721	1.41546e-08	4.47691e-07	9.85856	13.5155	0.446787	UCH	6.34902	TRUE
Josephin	ATX3_HUMAN	27	5.22667	4.30146	6.15187	8.13312	12.1572	1.16943e-08	4.12362e-07	9.66018	13.5155	0.429922	Josephin	6.38472	TRUE
Josephin	JOS2_HUMAN	4	2.9036	1.97207	3.83512	6.97354	6.70794	1.19328e-05	0.000109767	3.59602	13.5155	0.43286	Josephin	3.95953	TRUE
Josephin	JOS1_HUMAN	5	2.89047	1.88369	3.89725	6.96136	6.17844	2.80573e-05	0.000207194	2.79673	13.5155	0.467832	Josephin	3.68362	TRUE
MINDY	F188B_HUMAN	4	2.79257	1.86658	3.71855	6.91311	6.49003	1.68859e-05	0.000138934	3.2718	13.5155	0.430285	MINDY	3.85719	FALSE
MPN+	PRP8_HUMAN	83	-0.798539	-0.953644	-0.643435	11.9143	-11.0795	3.68375e-08	9.49399e-07	8.41136	13.5155	0.0720738	MPN+	6.02255	FALSE
MPN+	PSDE_HUMAN	6	-0.910694	-1.30123	-0.520159	8.52197	-5.01834	0.0002091	0.000995744	0.32385	13.5155	0.181473	MPN+	3.00185	FALSE
MPN+	EIF3F_HUMAN	10	-0.830719	-1.30334	-0.358094	9.02173	-3.78254	0.0021393	0.00646965	-2.18728	13.5155	0.219619	MPN+	2.18912	FALSE
MPN+	CSN6_HUMAN	4	-0.070724	-0.574616	0.433168	8.11503	-0.302048	0.767213	0.818619	-7.07009	13.5155	0.234148	MPN+	0.0869184	FALSE
MPN+	CSN5_HUMAN	6	0.0490303	-0.408382	0.506442	8.03412	0.230677	0.821021	0.861752	-7.04713	13.5155	0.21255	MPN+	0.0646177	FALSE
SENP	SENP8_HUMAN	3	2.11375	0.772342	3.45515	6.58852	3.39109	0.00458972	0.0117399	-2.04328	13.5155	0.623323	SENP	1.93034	FALSE
SENP	SENP3_HUMAN	42	-6.38959	-7.31737	-5.4618	8.45162	-14.8208	9.58311e-10	7.88477e-08	11.556	13.5155	0.431124	SENP	7.10321	FALSE
SENP	SENP1_HUMAN	44	-6.5323	-7.47884	-5.58577	8.52749	-14.8517	9.33113e-10	7.88477e-08	11.5773	13.5155	0.439836	SENP	7.10321	FALSE
SENP	SENP2_HUMAN	37	-6.1528	-7.05504	-5.25056	8.33392	-14.6756	1.08668e-09	8.47042e-08	11.4622	13.5155	0.419253	SENP	7.0721	FALSE
SENP	SENP5_HUMAN	28	-5.88864	-6.77276	-5.00453	8.20192	-14.3335	1.46807e-09	9.8828e-08	11.2402	13.5155	0.410831	SENP	7.00512	FALSE
SENP	SENP6_HUMAN	47	-6.45531	-7.43519	-5.47542	8.48726	-14.1772	1.68794e-09	1.0416e-07	11.1476	13.5155	0.455331	SENP	6.9823	FALSE
SENP	USPL1_HUMAN	20	-5.29882	-6.18538	-4.41226	7.90721	-12.8623	5.77743e-09	2.47403e-07	10.2028	13.5155	0.411966	SENP	6.60659	FALSE
SENP	SENP7_HUMAN	15	-4.88058	-6.01441	-3.74674	7.69624	-9.26334	3.17843e-07	6.11331e-06	6.89016	13.5155	0.52687	SENP	5.21372	FALSE
Other	UBE3C_HUMAN	30	5.53441	4.64169	6.42714	8.28497	13.3414	3.64524e-09	1.86158e-07	10.568	13.5155	0.41483	other	6.73012	TRUE
Other	ZUFSP_HUMAN	33	5.51441	4.53379	6.49502	8.27638	12.1017	1.23803e-08	4.16708e-07	9.61886	13.5155	0.455672	ZUFSP	6.38017	TRUE
Other	DDX55_HUMAN	9	3.81679	2.83874	4.79484	7.42896	8.39818	9.95096e-07	1.61949e-05	5.87402	13.5155	0.454478	other	4.79062	TRUE
Other	TBC15_HUMAN	7	1.85871	1.19281	2.5246	8.02552	6.0069	3.732e-05	0.000254704	2.42322	13.5155	0.309428	other	3.59396	TRUE
Other	IF5_HUMAN	6	-2.3926	-3.36082	-1.42438	7.52985	-5.31794	0.000122295	0.000651507	1.36079	13.5155	0.449912	other	3.18608	TRUE
Other	DDX5_HUMAN	12	-0.655514	-0.963793	-0.347235	9.62025	-4.57599	0.000471504	0.00193972	-0.81771	13.5155	0.143251	other	2.71226	TRUE
Other	SERA_HUMAN	39	-0.462553	-0.697122	-0.227985	10.8746	-4.24365	0.000881798	0.00323253	-1.84025	13.5155	0.108999	other	2.49046	TRUE
Other	RS27L_HUMAN	7	-0.65149	-1.0339	-0.269077	8.63474	-3.66625	0.00268184	0.00753664	-2.31172	13.5155	0.177699	other	2.12282	TRUE
Other	IF5A1_HUMAN	13	-0.502424	-0.801745	-0.203102	9.69226	-3.61226	0.0029793	0.00818615	-2.71901	13.5155	0.139088	other	2.08692	TRUE
Other	MIF_HUMAN	5	-0.62024	-1.02175	-0.218726	8.37722	-3.32435	0.00523046	0.013019	-2.90385	13.5155	0.186575	other	1.88542	TRUE
Other	IMDH2_HUMAN	25	-0.351877	-0.589033	-0.114721	10.3786	-3.19303	0.00676455	0.0160807	-3.75147	13.5155	0.110202	other	1.79369	TRUE
Other	CH60_HUMAN	59	-0.247658	-0.42605	-0.0692657	11.4496	-2.9876	0.0101113	0.0225184	-4.48802	13.5155	0.0828952	other	1.64746	TRUE
Other	RCC2_HUMAN	26	-0.287837	-0.523451	-0.0522219	10.5579	-2.629	0.0202899	0.0404978	-4.88584	13.5155	0.109485	other	1.39257	TRUE
Other	RL23_HUMAN	13	0.404221	0.0690203	0.739422	9.34398	2.59514	0.0216562	0.0428208	-4.56834	13.5155	0.155761	other	1.36834	TRUE
Other	PPIA_HUMAN	16	-0.327223	-0.660056	0.00560948	9.69896	-2.11575	0.0534539	0.0915204	-5.53901	13.5155	0.15466	other	1.03848	TRUE
Other	PCBP1_HUMAN	18	-0.252675	-0.515099	0.00974843	9.94198	-2.07208	0.0579065	0.0966849	-5.68804	13.5155	0.121943	other	1.01464	TRUE
Other	LDHB_HUMAN	39	-0.183135	-0.377714	0.0114433	10.9978	-2.02546	0.0630362	0.103471	-6.09406	13.5155	0.0904166	other	0.98518	TRUE
Other	RL12_HUMAN	10	-0.263359	-0.566914	0.0401954	9.41585	-1.86706	0.083733	0.130398	-5.86161	13.5155	0.141055	other	0.884729	TRUE
Other	ALDOA_HUMAN	33	0.188776	-0.0322763	0.409829	10.8293	1.8378	0.0881697	0.135737	-6.34144	13.5155	0.102719	other	0.867301	TRUE
Other	Q5HYB6_HUMAN	3	-0.699302	-1.52958	0.130978	7.21919	-1.81254	0.092169	0.140724	-5.05985	13.5155	0.385814	other	0.851632	TRUE
Other	RS2_HUMAN	26	-0.165386	-0.413137	0.0823662	10.7209	-1.43657	0.173582	0.242922	-6.89857	13.5155	0.115125	other	0.614534	TRUE
Other	TEBP_HUMAN	4	0.364134	-0.200227	0.928495	7.97172	1.38852	0.18744	0.261146	-6.04163	13.5155	0.262247	other	0.583117	TRUE
Other	THIO_HUMAN	10	-0.197887	-0.523201	0.127428	9.38575	-1.30906	0.212334	0.291714	-6.64862	13.5155	0.151167	other	0.535043	TRUE
Other	RHOA_HUMAN	9	0.203741	-0.149587	0.557069	8.77141	1.24093	0.235741	0.31703	-6.54837	13.5155	0.164184	other	0.498899	TRUE
Other	EIF3I_HUMAN	8	-0.183168	-0.505226	0.138889	9.19224	-1.22395	0.24188	0.322434	-6.6935	13.5155	0.149654	other	0.49156	TRUE
Other	TBA1B_HUMAN	4	-0.248504	-0.696054	0.199046	8.17546	-1.19492	0.252666	0.333999	-6.42075	13.5155	0.207967	other	0.476255	TRUE
Other	TBA1A_HUMAN	44	-0.096318	-0.271355	0.0787191	11.2967	-1.1842	0.256743	0.337821	-7.39652	13.5155	0.0813361	other	0.471313	TRUE
Other	TBB2A_HUMAN	54	-0.0936873	-0.293646	0.106271	11.2572	-1.0083	0.331024	0.417231	-7.57341	13.5155	0.0929165	other	0.379623	TRUE
Other	RS20_HUMAN	6	-0.169334	-0.548667	0.209998	8.70325	-0.960664	0.353593	0.439691	-6.83718	13.5155	0.176268	other	0.356852	TRUE
Other	RAN_HUMAN	12	0.11157	-0.15038	0.373521	9.7616	0.916592	0.375422	0.462948	-7.18906	13.5155	0.121723	other	0.334468	TRUE
Other	PROF1_HUMAN	14	-0.0927438	-0.392169	0.206681	9.54258	-0.666567	0.516267	0.599469	-7.3261	13.5155	0.139136	other	0.222233	TRUE
Other	EF1A1_HUMAN	38	0.0527596	-0.122228	0.227748	11.0104	0.648844	0.527311	0.608215	-7.79543	13.5155	0.0813132	other	0.215943	TRUE
Other	KPYM_HUMAN	64	-0.0328054	-0.17337	0.107759	11.8026	-0.502247	0.623577	0.697131	-8.15311	13.5155	0.0653174	other	0.156685	TRUE
Other	PAL4A_HUMAN	7	-0.0450878	-0.430469	0.340293	8.64283	-0.251776	0.805002	0.848775	-7.26178	13.5155	0.179079	other	0.0712073	TRUE
Other	RL9_HUMAN	12	-0.0385459	-0.389538	0.312446	9.57699	-0.236335	0.816717	0.859061	-7.54072	13.5155	0.163099	other	0.065976	TRUE
Other	SPEE_HUMAN	9	-0.0191848	-0.392109	0.353739	8.86625	-0.110709	0.913474	0.933004	-7.35265	13.5155	0.17329	other	0.0301167	TRUE
Other	UBR5_HUMAN	68	4.77957	4.22663	5.3325	9.7319	18.602	5.08674e-11	8.37051e-09	15.361	13.5155	0.256938	other	8.07725	FALSE
Other	BRAT1_HUMAN	36	2.62062	2.29166	2.94958	9.75536	17.1437	1.4703e-10	1.97955e-08	14.7205	13.5155	0.152862	other	7.70343	FALSE
Other	IDE_HUMAN	21	-1.95345	-2.24222	-1.66468	9.77514	-14.558	1.20424e-09	8.49279e-08	12.5634	13.5155	0.134184	other	7.07095	FALSE
Other	WDTC1_HUMAN	31	-5.8879	-6.79109	-4.98471	8.20089	-14.0291	1.92891e-09	1.14268e-07	11.0405	13.5155	0.419692	other	6.94207	FALSE
Other	SPTN1_HUMAN	72	-1.17437	-1.37196	-0.976772	11.6216	-12.7901	6.20038e-09	2.48183e-07	10.4049	13.5155	0.0918186	other	6.60523	FALSE
Other	SPTB2_HUMAN	47	-0.991312	-1.16363	-0.818995	11.0833	-12.3802	9.322e-09	3.45147e-07	10.1212	13.5155	0.0800721	other	6.462	FALSE
Other	2ABA_HUMAN	14	-1.92761	-2.26655	-1.58867	9.15302	-12.2388	1.07592e-08	3.88645e-07	10.4017	13.5155	0.1575	other	6.41045	FALSE
Other	DYHC1_HUMAN	185	-0.601193	-0.709292	-0.493094	13.2524	-11.9685	1.42076e-08	4.47691e-07	8.89601	13.5155	0.0502314	other	6.34902	FALSE
Other	TLN1_HUMAN	42	-1.04725	-1.24229	-0.852213	10.9029	-11.5552	2.19567e-08	6.13544e-07	9.26767	13.5155	0.09063	other	6.21215	FALSE
Other	SC31A_HUMAN	15	-1.88416	-2.24522	-1.5231	9.13451	-11.2302	3.12087e-08	8.40364e-07	9.31281	13.5155	0.167777	other	6.07553	FALSE
Other	SUMO2_HUMAN	9	-2.1406	-2.55903	-1.72217	8.64676	-11.0093	3.98195e-08	9.82877e-07	9.15797	13.5155	0.194435	other	6.0075	FALSE
Other	PRKDC_HUMAN	149	-0.49958	-0.5983	-0.40086	12.8591	-10.8904	4.5475e-08	1.08627e-06	7.82586	13.5155	0.0458732	other	5.96406	FALSE
Other	NUB1_HUMAN	23	4.9907	3.98998	5.99142	8.01048	10.7324	5.43592e-08	1.25791e-06	8.40692	13.5155	0.465014	other	5.90035	FALSE
Other	SMC1A_HUMAN	17	-1.94921	-2.34325	-1.55518	9.12785	-10.6457	5.99993e-08	1.34635e-06	8.64538	13.5155	0.183099	other	5.87084	FALSE
Other	LRC40_HUMAN	15	-1.38607	-1.67622	-1.09592	9.57475	-10.2805	9.16138e-08	1.99529e-06	8.10165	13.5155	0.134826	other	5.69999	FALSE
Other	CSDE1_HUMAN	12	-1.43503	-1.7545	-1.11555	9.14076	-9.66652	1.91806e-07	3.89129e-06	7.42177	13.5155	0.148453	other	5.40991	FALSE
Other	DPOD1_HUMAN	13	-1.8341	-2.25028	-1.41792	8.939	-9.48392	2.4062e-07	4.81566e-06	7.24663	13.5155	0.19339	other	5.31734	FALSE
Other	MSH6_HUMAN	21	-1.59848	-1.96508	-1.23188	9.57637	-9.38342	2.72987e-07	5.39059e-06	6.97123	13.5155	0.170351	other	5.26836	FALSE
Other	PSAL_HUMAN	15	-1.13573	-1.39707	-0.874396	9.66368	-9.35237	2.83901e-07	5.53233e-06	6.89604	13.5155	0.121438	other	5.25709	FALSE
Other	CNOT1_HUMAN	17	-1.61319	-1.99379	-1.23258	9.51955	-9.12131	3.81234e-07	7.20782e-06	6.63731	13.5155	0.176859	other	5.1422	FALSE
Other	ACACA_HUMAN	256	-0.251693	-0.312523	-0.190863	13.7453	-8.90431	5.054e-07	9.24071e-06	4.8812	13.5155	0.0282664	other	5.03429	FALSE
Other	RL40_HUMAN	23	0.983248	0.741296	1.2252	10.2553	8.74543	6.23273e-07	1.12569e-05	5.93915	13.5155	0.11243	other	4.94858	FALSE
Other	UN45A_HUMAN	13	-1.72277	-2.14744	-1.2981	9.03173	-8.73017	6.36036e-07	1.1349e-05	6.21478	13.5155	0.197335	other	4.94504	FALSE
Other	OLA1_HUMAN	12	-1.28394	-1.60499	-0.962887	9.16982	-8.60635	7.50505e-07	1.32321e-05	5.99705	13.5155	0.149185	other	4.87837	FALSE
Other	IRS4_HUMAN	9	-1.50493	-1.8823	-1.12756	8.66048	-8.58217	7.75308e-07	1.35086e-05	6.0876	13.5155	0.175355	other	4.86939	FALSE
Other	CKAP5_HUMAN	39	-0.810202	-1.01441	-0.605991	10.8872	-8.53808	8.22812e-07	1.41696e-05	5.44596	13.5155	0.0948929	other	4.84864	FALSE
Other	PRDX4_HUMAN	7	-2.37882	-2.9818	-1.77584	8.02552	-8.48998	8.7817e-07	1.49491e-05	6.1435	13.5155	0.280191	other	4.82539	FALSE
Other	RU17_HUMAN	9	-1.42273	-1.78453	-1.06093	8.77579	-8.46257	9.11467e-07	1.52422e-05	5.88827	13.5155	0.16812	other	4.81695	FALSE
Other	CDC5L_HUMAN	12	-1.2846	-1.61271	-0.956496	9.06473	-8.42559	9.58537e-07	1.57733e-05	5.76559	13.5155	0.152464	other	4.80208	FALSE
Other	BAP31_HUMAN	17	1.68527	1.25211	2.11842	9.13072	8.37288	1.03014e-06	1.64787e-05	5.72503	13.5155	0.201277	other	4.78308	FALSE
Other	DCAF8_HUMAN	6	-3.7919	-4.7687	-2.8151	7.15846	-8.35408	1.05704e-06	1.64787e-05	5.81228	13.5155	0.453898	other	4.78308	FALSE
Other	EFGM_HUMAN	6	-3.7919	-4.7687	-2.8151	7.15846	-8.35408	1.05704e-06	1.64787e-05	5.81228	13.5155	0.453898	other	4.78308	FALSE
Other	HNRPM_HUMAN	61	-0.575358	-0.72377	-0.426945	11.4407	-8.34286	1.07345e-06	1.65601e-05	4.9941	13.5155	0.0689641	other	4.78094	FALSE
Other	A0A0A0MR08_HUMAN	8	3.63831	2.69459	4.58204	7.33771	8.29661	1.14398e-06	1.74663e-05	5.74678	13.5155	0.43853	other	4.7578	FALSE
Other	PYGL_HUMAN	43	-0.603349	-0.763407	-0.44329	11.2466	-8.11217	1.47809e-06	2.23373e-05	4.71779	13.5155	0.0743758	other	4.65097	FALSE
Other	ACON_HUMAN	13	-1.39424	-1.76447	-1.02402	9.09849	-8.10435	1.49436e-06	2.2355e-05	5.30117	13.5155	0.172036	other	4.65063	FALSE
Other	SYYC_HUMAN	41	-0.647304	-0.820438	-0.474169	11.2118	-8.04584	1.62237e-06	2.39526e-05	4.63082	13.5155	0.080452	other	4.62065	FALSE
Other	AUP1_HUMAN	7	3.50417	2.55343	4.45491	7.2732	7.93178	1.90647e-06	2.76811e-05	5.28517	13.5155	0.441789	other	4.55782	FALSE
Other	RBP2_HUMAN	21	-0.994316	-1.26444	-0.724194	9.83763	-7.92158	1.93433e-06	2.78131e-05	4.84245	13.5155	0.12552	other	4.55575	FALSE
Other	VATA_HUMAN	9	-1.23067	-1.56645	-0.894893	8.92675	-7.88745	2.03073e-06	2.89184e-05	5.01739	13.5155	0.156029	other	4.53883	FALSE
Other	DHE3_HUMAN	19	-1.0406	-1.32513	-0.756071	10.0151	-7.87055	2.08033e-06	2.93426e-05	4.72009	13.5155	0.132214	other	4.5325	FALSE
Other	VINC_HUMAN	41	-0.659064	-0.839722	-0.478406	11.0316	-7.85084	2.13979e-06	2.98965e-05	4.39393	13.5155	0.0839482	other	4.52438	FALSE
Other	DDX23_HUMAN	4	-3.42029	-4.36652	-2.47405	6.97354	-7.77879	2.37301e-06	3.2541e-05	5.079	13.5155	0.439694	other	4.48757	FALSE
Other	MAGD2_HUMAN	4	-3.42029	-4.36652	-2.47405	6.97354	-7.77879	2.37301e-06	3.2541e-05	5.079	13.5155	0.439694	other	4.48757	FALSE
Other	TSR1_HUMAN	17	-1.23717	-1.58104	-0.89329	9.39808	-7.74234	2.50112e-06	3.30728e-05	4.69178	13.5155	0.159792	other	4.48053	FALSE
Other	ACADM_HUMAN	4	-3.31195	-4.23226	-2.39165	6.91311	-7.74464	2.49285e-06	3.30728e-05	5.03231	13.5155	0.427645	other	4.48053	FALSE
Other	PP6R3_HUMAN	5	-3.31195	-4.23226	-2.39165	6.91311	-7.74464	2.49285e-06	3.30728e-05	5.03231	13.5155	0.427645	other	4.48053	FALSE
Other	CX057_HUMAN	5	-3.61255	-4.61612	-2.60897	7.07004	-7.74659	2.48581e-06	3.30728e-05	5.0397	13.5155	0.46634	other	4.48053	FALSE
Other	RAGP1_HUMAN	9	-1.29544	-1.65665	-0.934225	8.71129	-7.71794	2.59098e-06	3.33673e-05	4.81862	13.5155	0.167848	other	4.47668	FALSE
Other	AAKG1_HUMAN	5	-3.41683	-4.36905	-2.4646	6.96136	-7.72201	2.57576e-06	3.33673e-05	5.00431	13.5155	0.442479	other	4.47668	FALSE
Other	NOL6_HUMAN	6	-3.41683	-4.36905	-2.4646	6.96136	-7.72201	2.57576e-06	3.33673e-05	5.00431	13.5155	0.442479	other	4.47668	FALSE
Other	PABP1_HUMAN	24	-0.862973	-1.10519	-0.620757	10.2911	-7.6673	2.78848e-06	3.51439e-05	4.33267	13.5155	0.112552	other	4.45415	FALSE
Other	NSUN2_HUMAN	16	-1.09193	-1.39853	-0.78534	9.49299	-7.66444	2.80012e-06	3.51439e-05	4.54742	13.5155	0.142467	other	4.45415	FALSE
Other	VIGLN_HUMAN	18	-1.14421	-1.46511	-0.823314	9.79015	-7.67342	2.7638e-06	3.51439e-05	4.48735	13.5155	0.149113	other	4.45415	FALSE
Other	DPYL5_HUMAN	5	-3.51431	-4.50572	-2.5229	7.00961	-7.62839	2.95105e-06	3.6727e-05	4.88223	13.5155	0.460687	other	4.43501	FALSE
Other	FKBP4_HUMAN	27	-0.789397	-1.01238	-0.566418	10.3991	-7.61866	2.99326e-06	3.69418e-05	4.22589	13.5155	0.103614	other	4.43248	FALSE
Other	RRP5_HUMAN	9	-1.46184	-1.87669	-1.04698	8.47491	-7.58316	3.15275e-06	3.85886e-05	4.69245	13.5155	0.192774	other	4.41354	FALSE
Other	TCPG_HUMAN	46	-0.585097	-0.751348	-0.418846	11.3304	-7.57375	3.19654e-06	3.88039e-05	3.87846	13.5155	0.0772533	other	4.41112	FALSE
Other	GLU2B_HUMAN	10	-1.5272	-1.96287	-1.09154	8.505	-7.54384	3.33995e-06	4.02152e-05	4.62977	13.5155	0.202444	other	4.39561	FALSE
Other	PRS7_HUMAN	14	-1.19956	-1.54227	-0.856849	9.21539	-7.53252	3.39603e-06	4.05606e-05	4.41489	13.5155	0.159251	other	4.3919	FALSE
Other	IF2B1_HUMAN	14	-1.53815	-1.97952	-1.09677	9.02849	-7.49953	3.56508e-06	4.2239e-05	4.42333	13.5155	0.205099	other	4.37429	FALSE
Other	CSK22_HUMAN	13	-1.38844	-1.78774	-0.989148	9.10671	-7.4831	3.6526e-06	4.28086e-05	4.37182	13.5155	0.185544	other	4.36847	FALSE
Other	MTAP_HUMAN	7	-1.84634	-2.37756	-1.31512	8.27117	-7.47971	3.67096e-06	4.28086e-05	4.64768	13.5155	0.246847	other	4.36847	FALSE
Other	FLNA_HUMAN	56	-0.539339	-0.697471	-0.381207	11.4859	-7.33988	4.51895e-06	5.22857e-05	3.46307	13.5155	0.0734806	other	4.28162	FALSE
Other	NCDN_HUMAN	5	-3.40973	-4.41248	-2.40698	6.96136	-7.31771	4.67143e-06	5.3631e-05	4.46158	13.5155	0.465956	other	4.27058	FALSE
Other	THOC1_HUMAN	6	-3.60623	-4.66957	-2.54289	7.07004	-7.29839	4.80872e-06	5.47824e-05	4.43743	13.5155	0.494113	other	4.26136	FALSE
Other	LMNB1_HUMAN	11	-1.96633	-2.54981	-1.38285	8.46106	-7.25232	5.15367e-06	5.8264e-05	4.24898	13.5155	0.271131	other	4.2346	FALSE
Other	PSMD8_HUMAN	8	-1.53492	-1.99507	-1.07477	8.64432	-7.1785	5.76192e-06	6.4647e-05	4.0295	13.5155	0.213822	other	4.18945	FALSE
Other	SYIM_HUMAN	15	-1.06723	-1.38759	-0.746879	9.32028	-7.16929	5.84296e-06	6.50633e-05	3.82273	13.5155	0.148862	other	4.18666	FALSE
Other	HNRPQ_HUMAN	20	-0.947822	-1.23315	-0.662491	9.86483	-7.14867	6.02882e-06	6.6632e-05	3.64534	13.5155	0.132587	other	4.17632	FALSE
Other	NUDC_HUMAN	13	-1.4395	-1.87402	-1.00498	9.01583	-7.12933	6.20881e-06	6.81129e-05	3.84382	13.5155	0.201912	other	4.16677	FALSE
Other	SMC3_HUMAN	20	-1.19064	-1.5514	-0.829872	9.37803	-7.10234	6.46962e-06	7.04522e-05	3.70555	13.5155	0.16764	other	4.15211	FALSE
Other	DYN2_HUMAN	8	-1.55617	-2.02832	-1.08403	8.34575	-7.09299	6.56261e-06	7.09433e-05	3.99055	13.5155	0.219396	other	4.14909	FALSE
Other	KIF11_HUMAN	13	-2.00269	-2.61103	-1.39434	8.91523	-7.08448	6.64852e-06	7.13511e-05	3.84597	13.5155	0.282686	other	4.1466	FALSE
Other	RENT1_HUMAN	10	-1.16534	-1.52122	-0.809457	8.77172	-7.0468	7.04331e-06	7.48273e-05	3.76427	13.5155	0.165372	other	4.12594	FALSE
Other	FERM2_HUMAN	7	-2.02287	-2.6411	-1.40465	8.11394	-7.04157	7.10003e-06	7.48273e-05	4.03719	13.5155	0.287276	other	4.12594	FALSE
Other	DDX46_HUMAN	7	-2.13003	-2.7812	-1.47885	7.90269	-7.03937	7.12401e-06	7.48273e-05	4.07994	13.5155	0.302588	other	4.12594	FALSE
Other	MCM4_HUMAN	15	-0.963487	-1.25988	-0.667094	9.27974	-6.99558	7.62001e-06	7.94735e-05	3.55382	13.5155	0.137728	other	4.09978	FALSE
Other	PRS8_HUMAN	13	-1.01477	-1.32794	-0.701594	9.30162	-6.97316	7.88802e-06	8.11261e-05	3.51339	13.5155	0.145525	other	4.09084	FALSE
Other	DCAF5_HUMAN	5	-3.29686	-4.31431	-2.27942	6.91311	-6.97327	7.88672e-06	8.11261e-05	3.97866	13.5155	0.472786	other	4.09084	FALSE
Other	FLNB_HUMAN	25	-0.910325	-1.19188	-0.628774	10.0021	-6.95803	8.07449e-06	8.24711e-05	3.30061	13.5155	0.130831	other	4.0837	FALSE
Other	RPA1_HUMAN	4	-3.05534	-4.00277	-2.10792	6.79225	-6.94008	8.30175e-06	8.36387e-05	3.92829	13.5155	0.440246	other	4.07759	FALSE
Other	WDHD1_HUMAN	3	-3.05534	-4.00277	-2.10792	6.79225	-6.94008	8.30175e-06	8.36387e-05	3.92829	13.5155	0.440246	other	4.07759	FALSE
Other	NONO_HUMAN	22	-0.965413	-1.26749	-0.663334	9.8737	-6.87764	9.14633e-06	9.15251e-05	3.20713	13.5155	0.14037	other	4.03846	FALSE
Other	CHERP_HUMAN	4	-3.17939	-4.17691	-2.18188	6.85268	-6.85919	9.41281e-06	9.29358e-05	3.81383	13.5155	0.463523	other	4.03182	FALSE
Other	CND2_HUMAN	4	-3.17939	-4.17691	-2.18188	6.85268	-6.85919	9.41281e-06	9.29358e-05	3.81383	13.5155	0.463523	other	4.03182	FALSE
Other	SUMO1_HUMAN	8	-2.98258	-3.91982	-2.04535	7.79145	-6.84842	9.57216e-06	9.38833e-05	3.83069	13.5155	0.435514	other	4.02741	FALSE
Other	SRRT_HUMAN	9	-1.68911	-2.22082	-1.1574	8.18851	-6.83646	9.75249e-06	9.50227e-05	3.66164	13.5155	0.247074	other	4.02217	FALSE
Other	RFC2_HUMAN	8	-1.30777	-1.71974	-0.895803	8.83622	-6.83149	9.82852e-06	9.51375e-05	3.40846	13.5155	0.191433	other	4.02165	FALSE
Other	K1C16_HUMAN	22	0.925285	0.6321	1.21847	9.80115	6.79174	1.04592e-05	0.000100378	3.10538	13.5155	0.136237	other	3.99836	FALSE
Other	FA98A_HUMAN	6	-1.40034	-1.84423	-0.956444	8.27117	-6.78892	1.05055e-05	0.000100378	3.51685	13.5155	0.206268	other	3.99836	FALSE
Other	FBX22_HUMAN	7	-3.18155	-4.19092	-2.17218	7.37437	-6.78322	1.05998e-05	0.00010063	3.70791	13.5155	0.469032	other	3.99727	FALSE
Other	GSHB_HUMAN	5	-1.95072	-2.57082	-1.33061	7.81427	-6.76981	1.08252e-05	0.000102116	3.66677	13.5155	0.28815	other	3.99091	FALSE
Other	LRBA_HUMAN	11	-1.16106	-1.53087	-0.791255	8.76741	-6.75656	1.1053e-05	0.000103604	3.29876	13.5155	0.171842	other	3.98462	FALSE
Other	MYH10_HUMAN	57	-0.56906	-0.750571	-0.387549	11.5126	-6.74687	1.12228e-05	0.00010421	2.49748	13.5155	0.0843444	other	3.98209	FALSE
Other	SYNC_HUMAN	14	-1.00607	-1.32706	-0.68507	9.29559	-6.74486	1.12583e-05	0.00010421	3.14452	13.5155	0.149161	other	3.98209	FALSE
Other	APT_HUMAN	10	-1.07554	-1.42381	-0.727274	9.06217	-6.646	1.31618e-05	0.00011729	3.04115	13.5155	0.161833	other	3.93074	FALSE
Other	CD11A_HUMAN	5	-1.77584	-2.35114	-1.20055	7.98535	-6.64295	1.32258e-05	0.00011729	3.41755	13.5155	0.267328	other	3.93074	FALSE
Other	LAS1L_HUMAN	3	-2.91585	-3.86037	-1.97133	6.71135	-6.64355	1.32132e-05	0.00011729	3.49598	13.5155	0.438899	other	3.93074	FALSE
Other	PAPOA_HUMAN	4	-2.91585	-3.86037	-1.97133	6.71135	-6.64355	1.32132e-05	0.00011729	3.49598	13.5155	0.438899	other	3.93074	FALSE
Other	RT29_HUMAN	3	-2.91585	-3.86037	-1.97133	6.71135	-6.64355	1.32132e-05	0.00011729	3.49598	13.5155	0.438899	other	3.93074	FALSE
Other	TEX10_HUMAN	8	-2.97075	-3.93039	-2.0111	7.83162	-6.66193	1.28336e-05	0.00011729	3.54805	13.5155	0.445929	other	3.93074	FALSE
Other	GRP78_HUMAN	29	-0.627463	-0.831274	-0.423652	10.6637	-6.62534	1.36009e-05	0.000119289	2.5584	13.5155	0.0947065	other	3.9234	FALSE
Other	MCTS1_HUMAN	9	-1.30607	-1.73034	-0.881803	8.40033	-6.62482	1.36123e-05	0.000119289	3.19858	13.5155	0.197148	other	3.9234	FALSE
Other	EF1D_HUMAN	10	-0.973072	-1.28995	-0.656197	9.37072	-6.60853	1.39696e-05	0.0001217	2.90098	13.5155	0.147245	other	3.91471	FALSE
Other	MCM7_HUMAN	28	-0.615576	-0.816622	-0.41453	10.6058	-6.58921	1.44062e-05	0.000123327	2.51474	13.5155	0.0934218	other	3.90894	FALSE
Other	CHD4_HUMAN	15	-1.246	-1.65288	-0.839114	9.36426	-6.59012	1.43853e-05	0.000123327	2.87957	13.5155	0.189071	other	3.90894	FALSE
Other	HS74L_HUMAN	18	-1.67817	-2.22614	-1.13021	9.22948	-6.59071	1.43718e-05	0.000123327	2.93045	13.5155	0.254627	other	3.90894	FALSE
Other	SGT1_HUMAN	6	-3.18242	-4.22719	-2.13764	7.38245	-6.55512	1.52122e-05	0.000129479	3.37141	13.5155	0.485486	other	3.8878	FALSE
Other	PININ_HUMAN	4	-3.04855	-4.05065	-2.04645	6.77178	-6.54679	1.54164e-05	0.000129726	3.35434	13.5155	0.465656	other	3.88697	FALSE
Other	PPID_HUMAN	4	-3.28801	-4.36859	-2.20742	6.91311	-6.54819	1.5382e-05	0.000129726	3.35881	13.5155	0.502125	other	3.88697	FALSE
Other	AHSA1_HUMAN	17	-0.815265	-1.08396	-0.546566	9.74932	-6.5295	1.58493e-05	0.000132615	2.66422	13.5155	0.124859	other	3.87741	FALSE
Other	ALDH2_HUMAN	9	-1.67988	-2.23436	-1.12541	8.40259	-6.51998	1.60931e-05	0.000133898	3.06588	13.5155	0.257652	other	3.87323	FALSE
Other	FAS_HUMAN	101	-0.364221	-0.484586	-0.243856	12.4496	-6.51196	1.63015e-05	0.000134874	1.76325	13.5155	0.055931	other	3.87007	FALSE
Other	LPPRC_HUMAN	64	-0.522036	-0.696033	-0.348038	11.6462	-6.4566	1.782e-05	0.000145323	1.96662	13.5155	0.080853	other	3.83767	FALSE
Other	MRRP1_HUMAN	4	-3.16994	-4.22672	-2.11316	6.83221	-6.45526	1.78587e-05	0.000145323	3.21842	13.5155	0.491063	other	3.83767	FALSE
Other	MRT4_HUMAN	5	-1.31367	-1.7533	-0.874053	8.23101	-6.43066	1.85822e-05	0.000148758	2.93778	13.5155	0.204283	other	3.82752	FALSE
Other	SR140_HUMAN	8	-1.31367	-1.7533	-0.874053	8.23101	-6.43066	1.85822e-05	0.000148758	2.93778	13.5155	0.204283	other	3.82752	FALSE
Other	VRK1_HUMAN	6	-1.31367	-1.7533	-0.874053	8.23101	-6.43066	1.85822e-05	0.000148758	2.93778	13.5155	0.204283	other	3.82752	FALSE
Other	MCM3_HUMAN	23	-0.768832	-1.02795	-0.509711	9.97884	-6.38521	2.00015e-05	0.000159259	2.35566	13.5155	0.120408	other	3.7979	FALSE
Other	VAPB_HUMAN	7	-1.52118	-2.03517	-1.00718	8.10818	-6.36894	2.05369e-05	0.000162648	2.91135	13.5155	0.238843	other	3.78875	FALSE
Other	TRIPC_HUMAN	7	2.98287	1.97063	3.99512	7.53737	6.34156	2.14723e-05	0.000169151	3.05015	13.5155	0.470369	other	3.77172	FALSE
Other	GEMI4_HUMAN	13	-1.18171	-1.58523	-0.778189	9.09593	-6.30219	2.28967e-05	0.000179418	2.46144	13.5155	0.187508	other	3.74613	FALSE
Other	CCAR2_HUMAN	9	-1.10196	-1.47869	-0.725225	8.73731	-6.29477	2.3176e-05	0.000180651	2.53845	13.5155	0.175059	other	3.74316	FALSE
Other	XPO7_HUMAN	18	0.826065	0.543136	1.10899	9.7022	6.28325	2.36169e-05	0.000183124	2.27865	13.5155	0.131471	other	3.73726	FALSE
Other	GUAA_HUMAN	25	-0.865136	-1.16179	-0.568483	10.1618	-6.27598	2.38995e-05	0.000183394	2.11976	13.5155	0.137849	other	3.73661	FALSE
Other	DPOE1_HUMAN	6	-2.51229	-3.37344	-1.65113	7.59836	-6.27821	2.38124e-05	0.000183394	2.95163	13.5155	0.40016	other	3.73661	FALSE
Other	MATR3_HUMAN	23	-0.862663	-1.15942	-0.565905	10.0605	-6.25583	2.47022e-05	0.000188577	2.11487	13.5155	0.137898	other	3.72451	FALSE
Other	NEK9_HUMAN	4	-1.84579	-2.48177	-1.20981	7.76602	-6.2458	2.51121e-05	0.00018975	2.83056	13.5155	0.295525	other	3.72182	FALSE
Other	RIF1_HUMAN	5	-1.84579	-2.48177	-1.20981	7.76602	-6.2458	2.51121e-05	0.00018975	2.83056	13.5155	0.295525	other	3.72182	FALSE
Other	PCP_HUMAN	4	-3.03761	-4.08592	-1.9893	6.77178	-6.23576	2.55295e-05	0.000191925	2.88357	13.5155	0.487127	other	3.71687	FALSE
Other	ACACB_HUMAN	19	-0.87815	-1.1825	-0.573799	9.46048	-6.20929	2.6666e-05	0.000199456	2.20263	13.5155	0.141425	other	3.70015	FALSE
Other	PKN2_HUMAN	5	-1.84233	-2.48277	-1.2019	7.75384	-6.19068	2.74966e-05	0.000204636	2.74065	13.5155	0.297598	other	3.68902	FALSE
Other	CN166_HUMAN	12	-1.03543	-1.39617	-0.674701	8.82207	-6.17709	2.81202e-05	0.000207194	2.31383	13.5155	0.167625	other	3.68362	FALSE
Other	IDHP_HUMAN	10	-0.970311	-1.30888	-0.631743	9.11042	-6.16753	2.85675e-05	0.000209448	2.22315	13.5155	0.157326	other	3.67892	FALSE
Other	UBE2O_HUMAN	9	-2.56072	-3.45527	-1.66618	7.88419	-6.16037	2.89077e-05	0.000210898	2.73398	13.5155	0.415676	other	3.67593	FALSE
Other	PARP1_HUMAN	86	-0.369081	-0.498376	-0.239787	12.2965	-6.14311	2.97456e-05	0.000212818	1.19128	13.5155	0.0600806	other	3.67199	FALSE
Other	TRAP1_HUMAN	38	-0.533737	-0.720656	-0.346817	10.9958	-6.14497	2.96538e-05	0.000212818	1.64213	13.5155	0.0868575	other	3.67199	FALSE
Other	LARP1_HUMAN	13	-1.06275	-1.4347	-0.690791	8.9449	-6.14876	2.94686e-05	0.000212818	2.23548	13.5155	0.172839	other	3.67199	FALSE
Other	RPB2_HUMAN	9	-1.06275	-1.4347	-0.690791	8.9449	-6.14876	2.94686e-05	0.000212818	2.23548	13.5155	0.172839	other	3.67199	FALSE
Other	OGT1_HUMAN	3	-2.75102	-3.7183	-1.78373	6.63044	-6.12047	3.0883e-05	0.000217799	2.70301	13.5155	0.449478	other	3.66194	FALSE
Other	RAB21_HUMAN	3	-2.75102	-3.7183	-1.78373	6.63044	-6.12047	3.0883e-05	0.000217799	2.70301	13.5155	0.449478	other	3.66194	FALSE
Other	SYTM_HUMAN	3	-2.75102	-3.7183	-1.78373	6.63044	-6.12047	3.0883e-05	0.000217799	2.70301	13.5155	0.449478	other	3.66194	FALSE
Other	NB5R3_HUMAN	6	-1.76518	-2.39351	-1.13686	7.98535	-6.04577	3.49713e-05	0.000245462	2.43748	13.5155	0.29197	other	3.61002	FALSE
Other	EXOC2_HUMAN	6	-1.73746	-2.35837	-1.11656	7.70559	-6.02194	3.63923e-05	0.000251855	2.46343	13.5155	0.288522	other	3.59885	FALSE
Other	PPIH_HUMAN	4	-1.73746	-2.35837	-1.11656	7.70559	-6.02194	3.63923e-05	0.000251855	2.46343	13.5155	0.288522	other	3.59885	FALSE
Other	RRP1B_HUMAN	4	-1.73746	-2.35837	-1.11656	7.70559	-6.02194	3.63923e-05	0.000251855	2.46343	13.5155	0.288522	other	3.59885	FALSE
Other	TCPH_HUMAN	37	-0.552726	-0.750389	-0.355062	10.9982	-6.01769	3.66518e-05	0.000252471	1.41987	13.5155	0.0918502	other	3.59779	FALSE
Other	BLMH_HUMAN	10	1.19645	0.768173	1.62472	8.73125	6.01199	3.7003e-05	0.000253711	2.10014	13.5155	0.19901	other	3.59566	FALSE
Other	GEMI5_HUMAN	17	-0.870742	-1.18351	-0.557977	9.5921	-5.99127	3.83108e-05	0.000260267	1.79034	13.5155	0.145335	other	3.58458	FALSE
Other	MTDC_HUMAN	3	-2.8866	-3.92765	-1.84554	6.71135	-5.96705	3.99002e-05	0.000269827	2.46397	13.5155	0.483756	other	3.56891	FALSE
Other	EZRI_HUMAN	26	-0.657026	-0.894106	-0.419945	10.2231	-5.96395	4.01086e-05	0.000270004	1.55704	13.5155	0.110166	other	3.56863	FALSE
Other	RAB10_HUMAN	8	1.92402	1.22931	2.61873	8.05561	5.96007	4.03715e-05	0.000270544	2.34337	13.5155	0.322819	other	3.56776	FALSE
Other	K2C3_HUMAN	7	1.5836	1.0095	2.1577	8.1541	5.93615	4.20295e-05	0.000280386	2.24088	13.5155	0.266773	other	3.55224	FALSE
[truncated: 1,214 more rows]

## Sheet: 4. ± copper (FC)
Class	Protein	n_features	logFC	CI.L	CI.R	AveExpr	t	P.Value	adj.P.Val	B	df.total	SEpost	negLogP	Labeled?
[truncated: 1,940 more rows]
