# Supplementary material for: Reactive-site-centric chemoproteomics identifies a distinct class of deubiquitinase enzymes
Source: Nat Commun. 2018 Mar 21;9:1162. doi: 10.1038/s41467-018-03511-6 (PMC5862848; doi:10.1038/s41467-018-03511-6)
Supplement: Supplementary file 6 — Supplementary Data 3(XLSX 43 kb) [file 41467_2018_3511_MOESM6_ESM.xlsx]

## Sheet: Description
	Supplementary Data 3. Comparison of DUB detection by ABPP with RNA expression
	Shown are RPKM values (from RNA-Seq) and feature count (derived from ABPP experiment with Ub-VPS, three biological replicates)
	Proteins with pink shading are expressed (RPKM > 1) but not detected by ABPP.

## Sheet: Data
gene_name	Entrez	UNIPROT_name	DUB_class	number_amino_acids	RPKM	n_features	log2 (1 + RPKM)	# features per 100 amino acids	Comment
PSMD14	GeneID:10213	PSDE_HUMAN	MPN+	310	69.67	6	6.14303	1.93548
PRPF8	GeneID:10594	PRP8_HUMAN	MPN+	2335	129.54	83	7.02835	3.5546
USP1	GeneID:7398	UBP1_HUMAN	USP	785	64.07	38	6.02392	4.84076
STAMBP	GeneID:10617	STABP_HUMAN	MPN+	424	13.01	0	3.80839	0
USP22	GeneID:23326	UBP22_HUMAN	USP	525	60.56	38	5.94392	7.2381
USP11	GeneID:8237	UBP11_HUMAN	USP	963	52.24	48	5.73444	4.98442
USP39	GeneID:10713	SNUT2_HUMAN	USP	565	41.93	10	5.42391	1.76991	Inactive
COPS6	GeneID:10980	CSN6_HUMAN	MPN+	327	89.49	4	6.49969	1.22324
COPS5	GeneID:10987	CSN5_HUMAN	MPN+	334	45.52	6	5.53978	1.79641
USP16	GeneID:10600	UBP16_HUMAN	USP	823	41.46	76	5.40803	9.23451
MYSM1	GeneID:114803	MYSM1_HUMAN	MPN+	828	15.02	0	4.0018	0
USP9X	GeneID:8239	USP9X_HUMAN	USP	2570	34.33	247	5.14282	9.61089
JOSD2	GeneID:126119	JOS2_HUMAN	Josephin	188	6.6	4	2.926	2.12766
OTUD6A	GeneID:139562	OTU6A_HUMAN	OTU	288	0	0	0	0
USP5	GeneID:8078	UBP5_HUMAN	USP	858	32.04	107	5.04614	12.4709
USP10	GeneID:9100	UBP10_HUMAN	USP	798	27.75	71	4.84549	8.89724
USP33	GeneID:23032	UBP33_HUMAN	USP	942	27.31	35	4.82324	3.7155
OTUD7A	GeneID:161725	OTU7A_HUMAN	OTU	926	0.83	17	0.871844	1.83585
USP7	GeneID:7874	UBP7_HUMAN	USP	1102	26.3	179	4.77083	16.2432
OTUD1	GeneID:220213	OTUD1_HUMAN	OTU	481	5.45	3	2.6893	0.623701
ZUFSP	GeneID:221302	ZUFSP_HUMAN	ZUFSP	578	16.89	33	4.16108	5.70934
USP48	GeneID:84196	UBP48_HUMAN	USP	1035	25.09	52	4.70543	5.02415
OTUD3	GeneID:23252	OTUD3_HUMAN	OTU	398	6.63	17	2.93168	4.27136
USP21	GeneID:27005	UBP21_HUMAN	USP	565	23.3	12	4.60288	2.12389
USP28	GeneID:57646	UBP28_HUMAN	USP	1077	22.17	93	4.53419	8.6351
USP14	GeneID:9097	UBP14_HUMAN	USP	494	20.99	83	4.45878	16.8016
USP19	GeneID:10869	UBP19_HUMAN	USP	1318	20.61	89	4.43363	6.75266
PAN2	GeneID:9924	PAN2_HUMAN	USP	1202	18.97	0	4.31976	0	Inactive
USP24	GeneID:23358	UBP24_HUMAN	USP	2620	17.22	228	4.18745	8.70229
USP36	GeneID:57602	UBP36_HUMAN	USP	1121	16.26	66	4.10936	5.8876
USP47	GeneID:55031	UBP47_HUMAN	USP	1375	14.49	137	3.95327	9.96364
USP25	GeneID:29761	UBP25_HUMAN	USP	1055	14.39	74	3.94392	7.01422
ATXN3	GeneID:4287	ATX3_HUMAN	Josephin	364	3.03	27	2.01078	7.41758
UCHL5	GeneID:51377	UCHL5_HUMAN	UCH	329	23.56	52	4.61824	15.8055
OTUD6B	GeneID:51633	OTU6B_HUMAN	OTU	293	8.64	27	3.26903	9.21502
USP4	GeneID:7375	UBP4_HUMAN	USP	963	11.51	72	3.64501	7.47664
FAM63B	GeneID:54629	FA63B_HUMAN	MINDY	621	2.17	0	1.66448	0
OTUD4	GeneID:54726	OTUD4_HUMAN	OTU	1114	4.57	62	2.47768	5.56553
ZRANB1	GeneID:54764	ZRAN1_HUMAN	OTU	708	10.54	10	3.52857	1.41243
USP34	GeneID:9736	UBP34_HUMAN	USP	3546	10.19	171	3.48414	4.82234
USP8	GeneID:9101	UBP8_HUMAN	USP	1118	9.76	92	3.42761	8.22898
YOD1	GeneID:55432	OTU1_HUMAN	OTU	348	9.4	26	3.37851	7.47126
OTUD5	GeneID:55593	OTUD5_HUMAN	OTU	571	23.67	42	4.62469	7.35552
OTUB1	GeneID:55611	OTUB1_HUMAN	OTU	271	46.53	13	5.57077	4.79705
FAM63A	GeneID:55793	FA63A_HUMAN	MINDY	469	4.68	0	2.50589	0
OTUD7B	GeneID:56957	OTU7B_HUMAN	OTU	843	6.68	61	2.94111	7.23606
USP53	GeneID:54532	UBP53_HUMAN	USP	1073	7.69	0	3.11936	0	Inactive
USP40	GeneID:55230	UBP40_HUMAN	USP	1235	7.39	58	3.06867	4.69636
STAMBPL1	GeneID:57559	STALP_HUMAN	MPN+	436	2.15	0	1.65535	0
USP30	GeneID:84749	UBP30_HUMAN	USP	517	7.36	15	3.0635	2.90135
USP54	GeneID:159195	UBP54_HUMAN	USP	1684	7.01	9	3.0018	0.534442	Inactive
USP15	GeneID:9958	UBP15_HUMAN	USP	981	6.31	109	2.86987	11.1111
USP37	GeneID:57695	UBP37_HUMAN	USP	979	6.16	35	2.83996	3.57508
USP32	GeneID:84669	UBP32_HUMAN	USP	1604	6.06	48	2.81967	2.99252
TNFAIP3	GeneID:7128	TNAP3_HUMAN	OTU	790	1.2	0	1.1375	0	Reported to react very slowly with ABPs (Mevissen, T. E. T. et al. Cell 154, 169–184 (2013).)
USP42	GeneID:84132	UBP42_HUMAN	USP	1324	5.92	15	2.79077	1.13293
UCHL1	GeneID:7345	UCHL1_HUMAN	UCH	223	161.56	42	7.34483	18.8341
UCHL3	GeneID:7347	UCHL3_HUMAN	UCH	230	61.68	56	5.96993	24.3478
USP20	GeneID:10868	UBP20_HUMAN	USP	914	5.83	22	2.77189	2.407
USP46	GeneID:64854	UBP46_HUMAN	USP	366	5.74	9	2.75275	2.45902
USP38	GeneID:84640	UBP38_HUMAN	USP	1042	5.42	49	2.68257	4.7025
OTUB2	GeneID:78990	OTUB2_HUMAN	OTU	234	4.4	19	2.43296	8.11966
BRCC3	GeneID:79184	BRCC3_HUMAN	MPN+	316	17.53	0	4.21179	0
ALG13	GeneID:79868	ALG13_HUMAN	OTU	1137	12.59	0	3.76447	0	Inactive
FAM188A	GeneID:80013	F188A_HUMAN	MINDY	445	21.99	0	4.52293	0
VCPIP1	GeneID:80124	VCIP1_HUMAN	OTU	1222	2.36	69	1.74846	5.64648
USP18	GeneID:11274	UBP18_HUMAN	USP	372	5.37	0	2.67129	0	Cleaves ISG15, reported ot be unreactive towards Ub-VS (Basters, A. et al. FEBS J 281, 1918–1928 (2014).)
USP12	GeneID:219333	UBP12_HUMAN	USP	370	5.23	15	2.63923	4.05405
USP13	GeneID:8975	UBP13_HUMAN	USP	863	4.42	6	2.43829	0.695249
USP3	GeneID:9960	UBP3_HUMAN	USP	520	4.31	27	2.40871	5.19231
BAP1	GeneID:8314	BAP1_HUMAN	UCH	729	44.75	44	5.5157	6.03567
USP45	GeneID:85015	UBP45_HUMAN	USP	814	4.17	21	2.37016	2.57985
USP27X	GeneID:389856	UBP27_HUMAN	USP	438	4.09	17	2.34767	3.88128
USP49	GeneID:25862	UBP49_HUMAN	USP	688	3.8	0	2.26303	0
FAM188B	GeneID:84182	F188B_HUMAN	MINDY	757	3.45	4	2.15381	0.528402
CYLD	GeneID:1540	CYLD_HUMAN	USP	956	2.86	27	1.9486	2.82427
USP44	GeneID:84101	UBP44_HUMAN	USP	712	2.79	0	1.9222	0
USP35	GeneID:57558	UBP35_HUMAN	USP	1018	2.46	19	1.79077	1.8664
USP2	GeneID:9099	UBP2_HUMAN	USP	605	2.42	0	1.774	0
MPND	GeneID:84954	MPND_HUMAN	MPN+	471	9.63	0	3.41007	0
USP43	GeneID:124739	UBP43_HUMAN	USP	1123	2.06	6	1.61353	0.534283
EIF3F	GeneID:8665	EIF3F_HUMAN	MPN+	348	51.36	10	5.71039	2.87356
USP51	GeneID:158880	UBP51_HUMAN	USP	711	1.94	0	1.55582	0
OTULIN	GeneID:90268	OTUL_HUMAN	OTU	352	4.59	0	2.48285	0	Only hydrolyzes M1 linkages, requires porximal Ub for activity (Keusekotten, K. et al. Cell 153, 1312–1326 (2013).)
USP31	GeneID:57478	UBP31_HUMAN	USP	1352	1.75	15	1.45943	1.10947
USP50	GeneID:373509	UBP50_HUMAN	USP	339	0.32	0	0.400538	0
USP29	GeneID:57663	UBP29_HUMAN	USP	922	0.13	0	0.176323	0
USP6	GeneID:9098	UBP6_HUMAN	USP	1406	0.06	0	0.0840643	0
USP9Y	GeneID:8287	USP9Y_HUMAN	USP	2555	0.01	3	0.0143553	0.117417
ATXN3L	GeneID:92552	ATX3L_HUMAN	Josephin	355	0	0	0	0
USP41	GeneID:373856	UBP41_HUMAN	USP	358	0	0	0	0
USP17L2	GeneID:377630	U17L2_HUMAN	USP	530	0	0	0	0
JOSD1	GeneID:9929	JOS1_HUMAN	Josephin	202	22.35	5	4.54535	2.47525
USP17L24	GeneID:728369	U17LO_HUMAN	USP	530	0	0	0	0
USP26	GeneID:83844	UBP26_HUMAN	USP	913	0	0	0	0
