# Supplementary material for: Reactive-site-centric chemoproteomics identifies a distinct class of deubiquitinase enzymes
Source: Nat Commun. 2018 Mar 21;9:1162. doi: 10.1038/s41467-018-03511-6 (PMC5862848; doi:10.1038/s41467-018-03511-6)
Supplement: Supplementary file 7 — Supplementary Data 4(XLSX 84 kb) [file 41467_2018_3511_MOESM7_ESM.xlsx]

## Sheet: Description
	Supplementary Data 4: Ub-VPS labeling sites identified by reactive-site-centric chemoproteomics
	Shown is the total number of peptide-spectrum matches (PSMs) for each labeling site across the indicated digestion conditions and six replicates (indicated by Roman numerals).
	Gray shading: 0 PSMs; yellow shading: 1 PSM, red shading: ≥2 PSMs.
	*: non-catalytic Cys residue of DUB; †: catalytic residue of non-DUB.
	Replicates i, ii, iii: 20% of sample injected (from 5 mg lysate input)
	Replicates iv, v and vi: 60% of sample injected (from 5 mg lysate input)

## Sheet: Data set
Protein class	Reference	Protein ID	Site	Description	Trypsin/Lys-C						Trypsin/Lys-C + Glu-C						Trypsin/Lys-C + chymotrypsin						Comment
					i	ii	iii	iv	v	vi	i	ii	iii	iv	v	vi	i	ii	iii	iv	v	vi
USP	UBP1_HUMAN	UBP1	C90	Ubiquitin carboxyl-terminal hydrolase 1	0	0	0	0	0	0	0	0	0	0	0	0	3	2	2	0	2	2
USP	UBP3_HUMAN	UBP3	C168	Ubiquitin carboxyl-terminal hydrolase 3	0	0	0	0	0	0	2	0	0	1	0	0	0	0	0	0	0	0
USP	UBP5_HUMAN	UBP5	C219*	Ubiquitin carboxyl-terminal hydrolase 5	0	0	0	2	0	0	0	0	0	0	0	0	0	0	0	0	0	0
USP	UBP5_HUMAN	UBP5	C335	Ubiquitin carboxyl-terminal hydrolase 5	2	2	4	1	0	2	4	5	1	1	0	0	0	0	0	0	0	0
USP	UBP5_HUMAN	UBP5	C471*	Ubiquitin carboxyl-terminal hydrolase 5	0	0	0	1	0	2	0	0	0	0	0	0	0	0	0	0	0	0
USP	UBP7_HUMAN	UBP7	C90*	Ubiquitin carboxyl-terminal hydrolase 7	0	0	0	0	0	0	0	0	0	0	0	1	0	0	0	0	0	0
USP	UBP7_HUMAN	UBP7	C121*	Ubiquitin carboxyl-terminal hydrolase 7	0	0	0	0	0	0	0	0	0	0	0	0	0	1	0	0	0	0
USP	UBP7_HUMAN	UBP7	C223	Ubiquitin carboxyl-terminal hydrolase 7	1	1	20	21	0	13	17	15	0	15	0	0	9	8	5	8	9	9
USP	UBP7_HUMAN	UBP7	C315*	Ubiquitin carboxyl-terminal hydrolase 7	0	0	0	0	0	1	1	0	0	0	0	0	0	0	0	0	0	0
USP	UBP8_HUMAN	UBP8	C786	Ubiquitin carboxyl-terminal hydrolase 8	0	0	0	0	0	1	0	0	0	1	0	0	0	0	0	0	0	0
USP	UBP8_HUMAN	UBP8	C809*	Ubiquitin carboxyl-terminal hydrolase 8	0	0	0	0	0	1	0	0	0	0	0	0	0	0	0	0	0	0
USP	USP9X_HUMAN	USP9X	C1566	Probable ubiquitin carboxyl-terminal hydrolase FAF-X	5	2	9	22	0	13	13	8	0	10	0	0	5	8	7	9	10	7
USP	UBP10_HUMAN	UBP10	C424	Ubiquitin carboxyl-terminal hydrolase 10	0	0	1	6	0	10	1	3	0	2	0	0	2	5	2	5	3	3
USP	UBP10_HUMAN	UBP10	C436*	Ubiquitin carboxyl-terminal hydrolase 10	0	0	0	0	0	0	0	0	0	0	0	0	0	0	0	1	1	2
USP	UBP10_HUMAN	UBP10	C697*	Ubiquitin carboxyl-terminal hydrolase 10	0	0	0	0	0	0	0	0	0	0	0	0	0	0	1	0	0	0
USP	UBP12_HUMAN	UBP12	C48	Ubiquitin carboxyl-terminal hydrolase 12	0	0	0	0	0	0	0	0	0	0	0	0	1	0	1	0	1	0
USP	UBP13_HUMAN	UBP13	C345	Ubiquitin carboxyl-terminal hydrolase 13	0	0	0	0	0	0	0	0	0	0	0	0	0	0	0	0	1	0
USP	UBP14_HUMAN	UBP14	C105*	Ubiquitin carboxyl-terminal hydrolase 14	0	0	0	0	0	0	0	0	0	1	0	0	0	0	0	0	0	0
USP	UBP14_HUMAN	UBP14	C114	Ubiquitin carboxyl-terminal hydrolase 14	0	0	0	2	0	1	2	3	0	11	3	0	9	10	11	10	9	9
USP	UBP14_HUMAN	UBP14	C122*	Ubiquitin carboxyl-terminal hydrolase 14	0	0	0	0	0	0	0	0	0	0	0	0	0	1	0	0	0	0
USP	UBP14_HUMAN	UBP14	C203*	Ubiquitin carboxyl-terminal hydrolase 14	0	0	0	1	0	0	2	1	0	0	0	0	0	1	0	0	0	2
USP	UBP14_HUMAN	UBP14	C257*	Ubiquitin carboxyl-terminal hydrolase 14	0	0	1	0	0	0	0	0	0	0	0	0	3	0	1	0	1	1
USP	UBP14_HUMAN	UBP14	C359*	Ubiquitin carboxyl-terminal hydrolase 14	0	0	0	0	0	0	0	0	0	0	0	0	0	0	0	0	1	2
USP	UBP14_HUMAN	UBP14	C415*	Ubiquitin carboxyl-terminal hydrolase 14	0	0	0	0	0	0	0	0	0	0	0	0	0	0	0	0	1	0
USP	UBP15_HUMAN	UBP15	C289*	Ubiquitin carboxyl-terminal hydrolase 15	0	0	0	0	0	0	0	0	0	0	0	0	0	0	0	0	1	0
USP	UBP15_HUMAN	UBP15	C298	Ubiquitin carboxyl-terminal hydrolase 15	0	0	0	0	0	0	0	1	0	0	0	0	2	3	3	0	3	0
USP	UBP16_HUMAN	UBP16	C205	Ubiquitin carboxyl-terminal hydrolase 16	4	0	4	8	0	11	6	3	0	9	0	0	2	3	2	0	7	7
USP	UBP19_HUMAN	UBP19	C506	Ubiquitin carboxyl-terminal hydrolase 19	0	0	1	6	0	1	2	2	0	5	0	0	2	5	3	1	9	7
USP	UBP21_HUMAN	UBP21	C221	Ubiquitin carboxyl-terminal hydrolase 21	0	0	0	1	0	0	0	0	0	0	0	0	0	0	0	0	0	0
USP	UBP22_HUMAN	UBP22	C171*	Ubiquitin carboxyl-terminal hydrolase 22	0	0	0	4	0	3	2	1	0	3	0	0	1	1	0	1	2	0
USP	UBP22_HUMAN	UBP22	C185	Ubiquitin carboxyl-terminal hydrolase 22	0	0	0	0	0	0	0	0	0	0	0	0	3	4	2	7	9	5
USP	UBP24_HUMAN	UBP24	C1698	Ubiquitin carboxyl-terminal hydrolase 24	0	0	0	0	0	0	2	0	0	2	0	1	4	4	3	3	3	3
USP	UBP25_HUMAN	UBP25	C178	Ubiquitin carboxyl-terminal hydrolase 25	0	0	0	0	0	0	0	0	0	0	0	0	0	0	1	0	1	0
USP	UBP27_HUMAN	UBP27	C87	Ubiquitin carboxyl-terminal hydrolase 27	0	0	2	5	0	3	4	2	0	6	0	0	0	0	0	0	0	0
USP	UBP27_HUMAN	UBP27	C91*	Ubiquitin carboxyl-terminal hydrolase 27	0	0	0	3	0	1	0	0	0	0	0	0	0	0	0	0	0	0	C87 and C91 in the same peptide; strong evidence for C87 labeling but weaker for C91
USP	UBP28_HUMAN	UBP28	C171	Ubiquitin carboxyl-terminal hydrolase 28	0	0	3	2	0	1	2	4	0	3	0	0	0	0	0	0	0	0
USP	UBP30_HUMAN	UBP30	C77	Ubiquitin carboxyl-terminal hydrolase 30	0	0	0	2	0	0	0	0	0	1	0	0	0	0	0	0	0	0
USP	UBP33_HUMAN	UBP33	C194	Ubiquitin carboxyl-terminal hydrolase 33	0	0	0	0	0	0	0	0	0	0	0	0	1	2	6	0	3	0
USP	UBP34_HUMAN	UBP34	C1903	Ubiquitin carboxyl-terminal hydrolase 34	0	0	4	6	0	0	6	4	0	6	0	0	4	5	3	0	5	2
USP	UBP35_HUMAN	UBP35	C450	Ubiquitin carboxyl-terminal hydrolase 35	0	0	0	0	0	0	0	0	0	0	0	0	2	0	0	0	3	0
USP	UBP36_HUMAN	UBP36	C131	Ubiquitin carboxyl-terminal hydrolase 36	0	0	0	0	0	0	0	0	0	1	0	0	0	0	0	0	0	0
USP	UBP37_HUMAN	UBP37	C350	Ubiquitin carboxyl-terminal hydrolase 37	0	0	0	0	0	0	0	0	0	0	0	0	1	1	2	0	0	0
USP	UBP38_HUMAN	UBP38	C454	Ubiquitin carboxyl-terminal hydrolase 38	0	0	1	4	0	0	2	2	0	5	0	0	2	2	2	0	2	0
USP	UBP40_HUMAN	UBP40	C50	Ubiquitin carboxyl-terminal hydrolase 40	0	0	3	7	0	5	4	1	0	5	0	0	0	0	0	0	1	0
USP	UBP42_HUMAN	UBP42	C120	Ubiquitin carboxyl-terminal hydrolase 42	0	0	0	0	0	0	0	0	0	0	0	0	0	1	1	0	0	0
USP	UBP45_HUMAN	UBP45	C199	Ubiquitin carboxyl-terminal hydrolase 45	0	0	0	0	0	0	0	0	0	0	0	0	1	2	0	0	1	0
USP	UBP47_HUMAN	UBP47	C197	Ubiquitin carboxyl-terminal hydrolase 47	0	0	3	1	0	0	1	4	0	0	0	0	15	16	11	10	19	17
USP	UBP54_HUMAN	UBP54	C42	Inactive ubiquitin carboxyl-terminal hydrolase 54	0	0	0	0	0	0	0	0	0	0	0	0	0	0	0	0	1	0
OTU	OTU1_HUMAN	OTU1	C160	Ubiquitin thioesterase OTU1	0	0	1	0	0	0	0	0	0	2	0	0	1	0	1	0	0	0
OTU	OTU6B_HUMAN	OTU6B	C158	OTU domain-containing protein 6B	15	0	7	14	0	9	7	8	0	9	0	2	19	8	17	0	13	2
OTU	OTU6B_HUMAN	OTU6B	C172*	OTU domain-containing protein 6B	0	0	0	1	0	1	0	0	0	0	0	0				0	0	0
OTU	OTU7A_HUMAN	OTU7A	C210	OTU domain-containing protein 7A	0	0	6	8	0	6	5	6	0	6	0	0	2	3	1	2	12	6
OTU	OTUB1_HUMAN	OTUB1	C91	Ubiquitin thioesterase OTUB1	0	0	2	0	0	1	1	1	0	0	0	0	0	0	0	0	0	0
OTU	OTUB2_HUMAN	OTUB2	C51	Ubiquitin thioesterase OTUB2	0	0	1	3	0	3	1	1	0	1	0	0	1	1	1	0	0	0
OTU	OTUD3_HUMAN	OTUD3	C76	OTU domain-containing protein 3	0	0	4	5	0	5	5	5	0	2	0	1	1	1	1	0	0	0
OTU	OTUD4_HUMAN	OTUD4	C45	OTU domain-containing protein 4	1	0	1	1	0	1	1	0	0	1	0	0	1	0	3	0	1	0
OTU	OTUD5_HUMAN	OTUD5	C224	OTU domain-containing protein 5	3	0	1	1	0	3	1	2	0	2	3	1	1	0	1	0	0	0
OTU	ZRAN1_HUMAN	ZRAN1	C443	Ubiquitin thioesterase ZRANB1	0	0	2	2	0	2	2	2	0	1	0	0	0	0	0	0	0	0
UCH	BAP1_HUMAN	BAP1	C91	Ubiquitin carboxyl-terminal hydrolase BAP1	0	0	0	0	0	0	0	0	0	0	0	0	0	0	1	0	2	0
UCH	BAP1_HUMAN	BAP1	C103*	Ubiquitin carboxyl-terminal hydrolase BAP1	0	0	0	0	0	0	0	0	0	0	0		0	0	0	0	1	0
UCH	UCHL1_HUMAN	UCHL1	C47*	Ubiquitin carboxyl-terminal hydrolase isozyme L1	0	0	1	2	0	0	3	2	0	7	0	1	0	0	0	5	0	2
UCH	UCHL1_HUMAN	UCHL1	C90	Ubiquitin carboxyl-terminal hydrolase isozyme L1	16	4	12	14	9	12	6	5	1	15	15	14	12	13	9	14	14	11
UCH	UCHL1_HUMAN	UCHL1	C152*	Ubiquitin carboxyl-terminal hydrolase isozyme L1	4	0	5	5	0	0	4	2	0	3	0	0	5	4	2	3	4	0
UCH	UCHL1_HUMAN	UCHL1	C220*	Ubiquitin carboxyl-terminal hydrolase isozyme L1	0	0	0	3	0	1	1	1	0	2	0	0	1	0	0	0	0	0
UCH	UCHL3_HUMAN	UCHL3	C50*	Ubiquitin carboxyl-terminal hydrolase isozyme L3	0	0	0	0	0	0	0	0	0	3	0	0	0	0	0	1	0	0
UCH	UCHL3_HUMAN	UCHL3	C95	Ubiquitin carboxyl-terminal hydrolase isozyme L3	16	2	9	17	3	14	12	12	2	8	4	8	14	13	12	5	13	6
UCH	UCHL5_HUMAN	UCHL5	C9*	Ubiquitin carboxyl-terminal hydrolase isozyme L5	0	0	0	0	0	0	0	0	0	0	0	0	0	0	0	2	3	0
UCH	UCHL5_HUMAN	UCHL5	C88	Ubiquitin carboxyl-terminal hydrolase isozyme L5	0	0	2	5	0	3	5	2	0	4	0	0	3	3	6	14	19	13
UCH	UCHL5_HUMAN	UCHL5	C88, C100*	Ubiquitin carboxyl-terminal hydrolase isozyme L5	0	0	0	2	0	0	0	0	0	0	0	0	0	0	0	0	0	0
UCH	UCHL5_HUMAN	UCHL5	C100*	Ubiquitin carboxyl-terminal hydrolase isozyme L5	0	0	0	0	0	0	0	0	0	0	0	0	0	0	0	1	1	0
JOS	ATX3_HUMAN	ATX3	C14	Ataxin-3	0	0	0	1	0	0	0	0	0	0	0	0	1	1	2	0	0	0
JOS	ATX3_HUMAN	ATX3	C18*	Ataxin-3	0	0	0	1	0	1	0	0	0	0	0	0	0	0	0	0	0	0
JOS	JOS1_HUMAN	JOS1	C36	Josephin-1	0	0	2	4	0	4	2	5	0	2	0	0	0	0	0	0	0	0
JOS	JOS2_HUMAN	JOS2	C24	Josephin-2	0	0	0	1	0	1	2	2	0	0	0	0	0	0	0	0	0	0
Other	1433T_HUMAN	1433T	C134	14-3-3 protein theta	0	0	0	0	0	2	0	0	0	0	0	0	0	0	0	0	0	0
Other	A6NLJ7_HUMAN	A6NLJ7	C9	Ubiquitin carboxyl-terminal esterase L1 (Ubiquitin thiolesterase), isoform CRA_a	0	0	1	0	0	3	3	2	0	0	0	0	1	0	0	0	0	0	UCHL1 isoform. C9 aligns with catalytic C90 of UCHL1.
Other	ADRM1_HUMAN	ADRM1	C357	Proteasomal ubiquitin receptor ADRM1	0	0	0	0	0	0	0	0	0	0	0	0	0	0	0	0	2	0
Other	ALDOA_HUMAN	ALDOA	C339	Fructose-bisphosphate aldolase A	0	0	0	0	0	0	3	1	0	0	0	0	1	0	0	0	0	0
Other	AUP1_HUMAN	AUP1	C391	Ancient ubiquitous protein 1	0	0	0	0	0	0	1	0	0	0	0	0	0	0	0	0	0	0
Other	BOLA2_HUMAN	BOLA2	C31	BolA-like protein 2	0	0	0	0	0	1	0	0	0	0	0	0	0	0	0	0	0	0
Other	CATB_HUMAN	CATB	C319	Cathepsin B	0	0	0	0	0	1	0	0	0	0	0	0	0	0	0	0	0	0
Other	CH60_HUMAN	CH60	C442	60 kDa heat shock protein, mitochondrial	0	0	1	0	0	1	1	1	0	0	0	0	0	0	0	0	0	0
Other	CLIC4_HUMAN	CLIC4	C35	Chloride intracellular channel protein 4	0	0	0	0	0	0	1	0	0	0	0	0	0	0	0	0	0	0
Other	DCAF7_HUMAN	DCAF7	C256	DDB1- and CUL4-associated factor 7	0	0	0	0	0	0	1	1	0	0	0	0	0	0	0	0	0	0
Other	DDX55_HUMAN	DDX55	C437	ATP-dependent RNA helicase DDX55	0	0	0	0	0	1	1	0	0	0	0	0	0	0	0	0	0	0
Other	DFFA_HUMAN	DFFA	C165	DNA fragmentation factor subunit alpha	0	0	0	0	0	1	0	0	0	0	0	0	0	0	0	0	0	0
Other	EF1A1_HUMAN	EF1A1	C411	Elongation factor 1-alpha 1	0	0	1	1	0	0	2	0	0	0	0	0	0	0	0	0	0	0
Other	EF2_HUMAN	EF2	C41	Elongation factor 2	0	0	0	0	0	0	0	1	0	0	0	0	0	0	0	0	0	0
Other	EIF3I_HUMAN	EIF3I	C76	Eukaryotic translation initiation factor 3 subunit I	0	0	0	0	0	0	1	1	0	0	0	0	0	0	0	0	0	0
Other	FETUA_HUMAN	FETUA	C132	Alpha-2-HS-glycoprotein	0	0	0	0	0	0	1	0	0	0	0	0	1	0	0	0	0	0
Other	HECD1_HUMAN	HECD1	C2579†	E3 ubiquitin-protein ligase HECTD1	0	0	2	0	0	0	2	2	0	0	0	0	0	1	1	0	0	0
Other	IF5A1_HUMAN	IF5A1	C22	Eukaryotic translation initiation factor 5A-1	0	0	0	0	0	0	4	2	0	0	0	0	0	0	0	0	0	0
Other	IF5A1_HUMAN	IF5A1	C73	Eukaryotic translation initiation factor 5A-1	0	0	1	0	0	0	0	0	0	0	0	0	0	0	0	0	0	0
Other	IMDH2_HUMAN	IMDH2	C331	Inosine-5'-monophosphate dehydrogenase 2	0	0	0	2	0	0	1	0	0	1	1	0	0	0	0	0	1	0
Other	KLH28_HUMAN	KLH28	C189	Kelch-like protein 28	0	0	0	0	0	0	1	0	0	0	0	0	0	0	0	0	0	0
Other	KPYM_HUMAN	KPYM	C423	Pyruvate kinase isozymes M1/M2	0	0	0	0	0	0	0	0	0	1	0	0	0	0	0	0	0	0
Other	KPYM_HUMAN	KPYM	C424	Pyruvate kinase isozymes M1/M2	0	0	2	0	0	0	1	0	0	0	0	0	0	1	0	0	1	0
Other	LDH6A_HUMAN	LDH6A	C163	L-lactate dehydrogenase A-like 6A	0	0	2	0	0	2	1	2	0	1	0	0	1	1	2	0	0	0
Other	LDHA_HUMAN	LDHA	C35	L-lactate dehydrogenase A chain	0	0	0	0	0	0	3	0	0	0	0	0	0	0	0	0	0	0
Other	LDHB_HUMAN	LDHB	C36	L-lactate dehydrogenase B chain	0	0	0	0	0	0	0	0	0	0	0	0	1	0	0	0	0	0
Other	LDHB_HUMAN	LDHB	C294	L-lactate dehydrogenase B chain	0	0	0	0	0	0	0	1	0	1	0	0	0	1	0	0	0	0
Other	MIF_HUMAN	MIF	C60	Macrophage migration inhibitory factor	0	0	0	0	0	0	0	0	0	0	0	0	1	0	0	0	0	0
Other	MIF_HUMAN	MIF	C81	Macrophage migration inhibitory factor	0	0	0	0	0	1	1	0	0	2	0	0	0	0	0	0	0	0
Other	NDK8_HUMAN	NDK8	C94	Putative nucleoside diphosphate kinase	0	0	0	0	0	1	0	0	0	0	0	0	0	0	0	0	0	0
Other	PAIRB_HUMAN	PAIRB	C11	Plasminogen activator inhibitor 1 RNA-binding protein	0	0	0	1	0	0	0	0	0	0	0	0	0	0	0	0	0	0
Other	PAL4A_HUMAN	PAL4A	C62	Peptidylprolyl cis-trans isomerase A-like 4A/B/C	0	0	1	0	0	0	1	0	0	0	0	0	0	0	0	0	0	0
Other	PCBP1_HUMAN	PCBP1	C54	Poly(rC)-binding protein 1	0	0	1	2	0	2	2	2	0	2	0	0	2	2	2	0	1	0
Other	PPIA_HUMAN	PPIA	C115	Peptidyl-prolyl cis-trans isomerase A	0	0	0	2	0	2	0	0	0	0	0	0	0	0	0	0	0	0
Other	PROF1_HUMAN	PROF1	C128	Profilin-1	0	0	1	0	0	0	3	0	0	0	0	0	1	0	0	0	0	0
Other	Q5HYB6_HUMAN	Q5HYB6	C154	Putative uncharacterized protein DKFZp686J1372	0	0	1	0	0	0	0	1	0	0	0	0	1	0	1	0	0	0
Other	RCC2_HUMAN	RCC2	C428	Protein RCC2	0	0	1	0	0	0	3	1	0	0	0	0	0	0	0	0	0	0
Other	RHOA_HUMAN	RHOA	C16	Transforming protein RhoA	0	0	0	0	0	0	1	0	0	0	0	0	0	0	0	0	1	0
Other	RL10L_HUMAN	RL10L	C105	60S ribosomal protein L10-like	0	0	0	0	0	0	1	0	0	0	0	0	0	0	0	0	0	0
Other	RL12_HUMAN	RL12	C141	60S ribosomal protein L12	0	0	2	0	0	0	4	1	0	0	0	0	2	1	1	0	0	0
Other	RL14_HUMAN	RL14	C42	60S ribosomal protein L14	0	0	0	0	0	0	1	0	0	0	0	0	0	0	0	0	0	0
Other	RL23_HUMAN	RL23	C28	60S ribosomal protein L23	1	1	0	0	0	2	1	1	0	0	0	0	0	0	0	0	0	0
Other	RL9_HUMAN	RL9	C134	60S ribosomal protein L9	0	0	0	0	0	0	1	0	0	0	0	0	1	0	0	0	0	0
Other	RS20_HUMAN	RS20	C70	40S ribosomal protein S20	0	0	0	0	0	0	1	1	0	1	0	0	0	0	0	0	0	0
Other	RS27L_HUMAN	RS27L	C77	40S ribosomal protein S27-like	0	0	1	0	0	1	1	1	0	0	0	0	0	0	0	0	0	0
Other	RS28_HUMAN	RS28	C27	40S ribosomal protein S28	0	0	0	2	0	1	1	0	0	2	0	0	2	0	0	0	0	0
Other	RS3_HUMAN	RS3	C134	40S ribosomal protein S3	0	0	0	0	0	1	0	0	0	0	0	0	0	0	0	0	0	0
Other	RS6_HUMAN	RS6	C12	40S ribosomal protein S6	0	0	0	0	0	0	1	0	0	0	0	0	0	0	0	0	0	0
Other	RSSA_HUMAN	RSSA	C148	40S ribosomal protein SA	0	0	1	0	0	0	0	0	0	0	0	0	0	0	0	0	0	0
Other	SAP_HUMAN	SAP	C409	Proactivator polypeptide	0	0	0	0	0	0	1	0	0	0	0	0	0	0	0	0	0	0
Other	SAP_HUMAN	SAP	C476	Proactivator polypeptide	0	0	0	0	0	1	0	0	0	0	0	0	0	0	0	0	0	0
Other	SENP8_HUMAN	SENP8	C163	Sentrin-specific protease 8	0	0	0	0	0	0	0	0	0	0	0	0	1	1	1	0	1	0
Other	SERA_HUMAN	SERA	C369	D-3-phosphoglycerate dehydrogenase	0	0	0	0	0	1	0	0	0	1	0	0	0	0	0	0	0	0
Other	SPEE_HUMAN	SPEE	C71	Spermidine synthase	0	0	2	0	0	0	3	0	0	0	0	0	2	2	1	0	0	0
Other	SQSTM_HUMAN	SQSTM	C113	Sequestosome-1	0	0	1	0	0	0	0	0	0	0	0	0	0	0	0	0	0	0
Other	TBA1A_HUMAN	TBA1A	C25	Tubulin alpha-1A chain	0	0	0	0	0	0	0	0	0	0	0	0	1	1	0	2	2	0
Other	TBA1A_HUMAN	TBA1A	C129	Tubulin alpha-1A chain	0	0	0	1	0	2	0	0	0	0	0	0	0	1	1	0	0	1
Other	TBA1A_HUMAN	TBA1A	C295	Tubulin alpha-1A chain	0	0	1	3	0	4	3	2	0	2	0	0	0	0	0	0	0	0
Other	TBA1A_HUMAN	TBA1A	C347	Tubulin alpha-1A chain	0	0	0	0	0	0	0	0	0	0	0	0	0	0	0	1	0	0
Other	TBA1A_HUMAN	TBA1A	C376	Tubulin alpha-1A chain	0	0	5	1	0	4	1	0	0	2	0	0	0	1	1	0	0	0
Other	TBA1B_HUMAN	TBA1B	C347	Tubulin alpha-1B chain	0	0	2	0	0	0	2	2	0	1	0	0	0	0	0	0	0	0
Other	TBB2A_HUMAN	TBB2A	C12	Tubulin beta-2A chain	2	0	3	6	0	5	3	4	0	2	0	0	5	2	3	1	1	1
Other	TBB2A_HUMAN	TBB2A	C239	Tubulin beta-2A chain	0	0	0	1	0	1	0	0	0	1	0	0	0	0	0	0	0	0
Other	TBB2A_HUMAN	TBB2A	C303	Tubulin beta-2A chain	3	0	4	3	0	3	2	3	0	12	0	0	2	3	2	0	5	0
Other	TBB2A_HUMAN	TBB2A	C354	Tubulin beta-2A chain	0	0	0	10	0	8	4	1	0	10	0	0	1	1	0	1	6	2
Other	TBB4A_HUMAN	TBB4A	C127	Tubulin beta-4A chain	0	0	0	1	0	0	0	0	0	0	0	0	0	0	0	0	0	0
Other	TBC15_HUMAN	TBC15	C24	TBC1 domain family member 15	0	0	3	3	0	2	0	0	0	0	0	0	0	0	0	0	0	0
Other	TEBP_HUMAN	TEBP	C40	Prostaglandin E synthase 3	0	0	0	0	0	1	0	3	0	0	0	0	0	0	0	0	0	0
Other	THIO_HUMAN	THIO	C32	Thioredoxin	0	0	3	4	0	3	2	3	0	3	0	0	0	0	0	0	0	0
Other	THIO_HUMAN	THIO	C35	Thioredoxin	0	0	0	1	0	0	0	0	0	0	0	0	0	0	0	0	0	0
Other	THIO_HUMAN	THIO	C73	Thioredoxin	0	0	0	2	0	2	0	0	0	1	0	0	0	0	0	0	0	0
Other	UBE3C_HUMAN	UBE3C	C1051†	Ubiquitin-protein ligase E3C	3	0	2	2	0	2	1	3	0	0	0	0	0	1	0	0	0	0
Other	ZNFX1_HUMAN	ZNFX1	C1860	NFX1-type zinc finger-containing protein 1	0	0	2	0	0	0	2	0	0	0	0	0	0	0	1	0	0	0
Other	ZUFSP_HUMAN	ZUFSP	C360	Zinc finger with UFM1-specific peptidase domain protein	0	0	0	0	0	0	1	0	0	1	0	0	0	0	0	0	0	0
