# Supplementary material for: Reactive-site-centric chemoproteomics identifies a distinct class of deubiquitinase enzymes
Source: Nat Commun. 2018 Mar 21;9:1162. doi: 10.1038/s41467-018-03511-6 (PMC5862848; doi:10.1038/s41467-018-03511-6)
Supplement: Supplementary file 8 — Supplementary Data 5(XLSX 91 kb) [file 41467_2018_3511_MOESM8_ESM.xlsx]

## Sheet: Description
	Supplementary Data 5: NMR chemical shift changes in K48- and K63-linked di-Ub upon addition of ZUFSP
	Residues which undergo substantial chemical shift change or line broadening upon ZUFSP addition are indicated by shading:
	red for distal ubiquitin (15N labeled), green for proximal ubiquitin (13C labeled).

## Sheet: K63_linkage_15N_data
Number	Position F1	Position F2	Assign F1	Assign F2	Height	Volume	Line Width F1 (Hz)	Line Width F2 (Hz)		Number	Position F1	Position F2	Assign F1	Assign F2	Height	Volume	Line Width F1 (Hz)	Line Width F2 (Hz)
1	7.88579	120.733	None	None	299483	2564380	33.6493	39.5778		1	7.88517	120.664	None	None	369547	3082390	25.6691	41.4577
2	8.38992	121.011	2GlnH	2GlnN	245366	2088740	34.8042	30.9774		2	8.37854	121.032	2GlnH	2GlnN	104599	889892	31.112	112.473
3	8.29029	115.212	3IleH	3IleN	254118	2180160	37.4986	31.0846		3	8.29037	115.212	3IleH	3IleN	103108	888045	39.9215	38.5038
4	8.66422	119.483	4PheH	4PheN	243314	2083590	37.6317	31.7823		4	8.66192	119.461	4PheH	4PheN	114836	984890	38.1751	39.2227
5	9.27506	121.411	5ValH	5ValN	248588	2140260	39.3266	32.2186		5	9.28385	121.575	5ValH	5ValN	92935.7	798620	40.7128	43.2632
6	8.97443	128.164	6LysH	6LysN	217010	1867460	37.6893	31.7796		6	8.98813	128.168	6LysH	6LysN	68694.7	591389	34.4784	47.4078
7	8.71302	115.486	7ThrH	7ThrN	270291	2316830	36.3491	32.1811		7	8.7303	115.372	7ThrH	7ThrN	50583.4	428704	32.5095	50.0224
8	9.08369	121.365	8LeuH	8LeuN	209850	1812050	39.2441	35.438		8	9.13142	121.056	8LeuH	8LeuN	50583.4	428704	5.88524	78.5093
9	7.62731	105.993	9ThrH	9ThrN	29383.8	258592	70.3555	52.2248		9	7.61332	105.506	9ThrH	9ThrN	26161.8	219144	25.5357	36.9873
10	7.82412	109.356	10GlyH	10GlyN	327402	2830670	41.6585	43.2126		10	7.83681	109.274	10GlyH	10GlyN	153917	1340670	40.7381	116.541
11	7.26501	121.974	11LysH	11LysN	357313	3050840	34.63	29.8896		11	7.28303	122.143	11LysH	11LysN	97488.7	834709	37.1873	46.4662
12	8.61326	120.684	12ThrH	12ThrN	239641	2068010	41.5903	33.3491		12	8.60925	120.766	12ThrH	12ThrN	82193.1	714794	46.855	50.9911
13	9.54186	127.74	13IleH	13IleN	226205	1948010	38.485	33.7386		13	9.564	127.947	13IleH	13IleN	16147.2	151676	106.199	133.23
14	8.71159	121.714	14ThrH	14ThrN	273743	2338790	36.5422	32.113		14	8.71172	121.868	14ThrH	14ThrN	120840	1039140	38.6709	44.8135
15	8.7187	125.226	15LeuH	15LeuN	274254	2342900	36.2697	31.8659		15	8.69795	125.191	15LeuH	15LeuN	89378.5	767740	41.1529	42.6629
16	8.09843	122.338	16GluH	16GluN	287102	2464690	35.6062	51.5111		16	8.09965	122.304	16GluH	16GluN	118524	1018910	37.0122	68.732
17	8.90644	117.661	17ValH	17ValN	273599	2350660	38.3135	31.3832		17	8.9108	117.672	17ValH	17ValN	116083	998606	38.8814	41.1117
18	8.59255	118.718	18GluH	18GluN	221086	1897500	38.7734	33.8254		18	8.57818	118.701	18GluH	18GluN	87794	765070	40.0767	57.1718
19	7.02171	103.598	20SerH	20SerN	22549.6	210563	135.453	45.5056		19	7.01917	103.577	20SerH	20SerN	165648	1391110	32.7797	36.4878
20	8.04028	124.001	21AspH	21AspN	251566	2154810	34.7739	31.0725		20	8.04006	123.988	21AspH	21AspN	148608	1256440	30.5554	38.6153
21	7.84434	109.095	22ThrH	22ThrN	259629	2455910	39.5282	57.9979		21	7.84476	109.086	22ThrH	22ThrN	149819	2398470	39.3	116.218
22	8.5118	121.457	23IleH	23IleN	183329	1570260	37.8594	32.3957		22	8.51681	121.529	23IleH	None	68236.6	584420	47.7394	51.5389
23	7.91365	121.429	25AsnH	25AsnN	232632	1983220	35.0445	31.3712		23	7.91173	121.372	25AsnH	25AsnN	149874	1289130	37.0666	47.198
24	8.11705	122.681	26ValH	26ValN	284170	2435170	36.3019	46.2159		24	8.11134	122.676	26ValH	26ValN	160858	1375510	32.7625	58.0956
25	8.5372	119.07	27LysH	27LysN	253068	2163560	36.3862	30.9882		25	8.5258	119.054	27LysH	27LysN	70594.1	617084	70.1726	39.7557
26	7.9603	123.5	28AlaH	28AlaN	249952	2120820	32.9361	29.1535		26	7.96213	123.476	28AlaH	28AlaN	135946	1144360	30.7037	35.5129
27	7.85725	120.386	29LysH	29LysN	299483	2207220	33.6493	39.5778		27	7.86718	120.256	29LysH	29LysN	369547	3082390	25.6691	41.4577
28	8.26804	121.523	30IleH	30IleN	140433	1227240	35.8777	41.2861		28	8.26872	121.507	30IleH	30IleN	82565.7	712297	43.4335	42.4347
29	8.53533	123.626	31GlnH	31GlnN	222408	1908420	78.392	33.2326		29	8.52097	123.607	31GlnH	31GlnN	91590	788352	39.8133	48.1495
30	8.01751	119.927	32AspH	32AspN	253489	2144930	33.5193	30.5336		30	8.03884	119.99	32AspH	32AspN	99790.6	848078	34.1735	38.911
31	7.44194	115.705	33LysH	33LysN	283846	2426330	34.9727	30.4367		31	7.45805	115.75	33LysH	33LysN	137956	1168620	34.0016	35.8518
32	8.70763	114.407	34GluH	34GluN	226483	1930480	34.6611	32.1356		32	8.69651	114.337	34GluH	34GluN	95963.4	816718	32.6747	41.0918
33	8.47191	108.964	35GlyH	35GlyN	196449	1677250	35.8185	31.3244		33	8.46891	108.984	35GlyH	35GlyN	94134.8	794416	33.4647	41.3402
34	6.15484	120.375	36IleH	36IleN	2415.59	20012.7	17.5186	67.681		34	6.15484	120.375	36IleH	36IleN	3674.38	24604.9	46.4291	114.785
35	8.5145	113.676	39AspH	39AspN	323402	2771640	36.5243	30.2126		35	8.51547	113.69	39AspH	39AspN	184104	1556860	31.6741	36.9356
36	7.79943	116.966	40GlnH	40GlnN	242686	2077620	36.7552	30.5814		36	7.79397	116.999	40GlnH	40GlnN	106732	922240	41.767	40.0102
37	7.46084	118.1	41GlnH	41GlnN	242365	2069460	34.7108	31.7775		37	7.45824	117.985	41GlnH	41GlnN	104872	895914	37.1844	43.2473
38	8.49729	123.224	42ArgH	42ArgN	243052	2086770	37.9216	31.5703		38	8.49842	123.245	42ArgH	42ArgN	26031.6	252759	271.46	144.881
39	8.77288	124.542	43LeuH	43LeuN	194792	1681970	40.228	33.9293		39	8.76224	124.427	43LeuH	43LeuN	71899.4	625227	48.1697	45.3062
40	9.12515	122.59	44IleH	44IleN	243471	2098780	38.7622	32.2918		40	9.13984	122.711	44IleH	44IleN	62417.3	549439	52.6086	60.675
41	8.81813	124.977	45PheH	45PheN	197188	1702990	41.9224	35.5694		41	8.79457	124.92	45PheH	45PheN	57648.2	503955	67.4002	84.6176
42	8.97942	133.032	46AlaH	46AlaN	141048	1229350	42.2394	35.5771		42	8.98123	132.972	46AlaH	46AlaN	6944.41	55327.8	35.2434	71.1674
43	8.06944	102.507	47GlyH	47GlyN	176588	1538020	39.4736	36.3483		43	8.06825	102.519	47GlyH	47GlyN	-13027.8	-104204	28.0135	72.4294
44	7.95811	122.121	48LysH	48LysN	280895	2391280	33.6978	29.7463		44	7.96256	122.128	48LysH	48LysN	8895.41	73291	86.1052	225.498
45	8.62619	123.266	49GlnH	49GlnN	330926	2837250	36.7362	31.9172		45	8.63592	123.027	49GlnH	49GlnN	71028.5	612487	50.767	90.7777
46	8.55041	125.789	50LeuH	50LeuN	203259	1741080	35.706	32.2187		46	8.56059	125.733	50LeuH	50LeuN	57659.9	496090	38.6847	47.8879
47	8.3814	123.279	51GluH	51GluN	179954	1533410	36.9391	32.4031		47	8.39023	123.231	51GluH	51GluN	73607.2	636331	43.5852	54.1207
48	8.15155	120.545	52AspH	52AspN	259631	2212670	33.3594	31.0305		48	8.15244	120.599	52AspH	52AspN	143195	1216510	32.9413	37.6087
49	7.46031	119.486	54ArgH	54ArgN	234555	1994240	34.0174	30.1168		49	7.45098	119.476	54ArgH	54ArgN	137055	1170570	33.5001	40.1412
50	8.82716	108.817	55ThrH	55ThrN	123345	1083600	42.4492	39.1219		50	8.81097	108.904	55ThrH	55ThrN	96596.6	827742	32.4324	43.0699
51	8.13657	118.179	56LeuH	56LeuN	211063	1806580	36.9268	32.9655		51	8.13473	118.188	56LeuH	56LeuN	80915.9	686458	31.1053	44.5546
52	8.44478	113.503	57SerH	57SerN	246036	2101820	34.4737	29.282		52	8.44049	113.493	57SerH	57SerN	126598	1079660	33.128	37.0455
53	7.92702	124.648	58AspH	58AspN	231941	1971580	33.0022	31.0339		53	7.92914	124.669	58AspH	58AspN	123289	1046180	31.2957	39.4804
54	7.24682	115.866	59TyrH	59TyrN	188858	1613970	33.8531	30.7558		54	7.24259	115.87	59TyrH	59TyrN	110093	932690	29.886	35.0374
55	8.13547	115.954	60AsnH	60AsnN	195957	1673620	36.8699	31.1337		55	8.1364	115.947	60AsnH	60AsnN	98174.8	830126	31.2877	37.4325
56	7.2353	119	61IleH	61IleN	221973	1888310	33.7099	31.1031		56	7.24992	119.037	61IleH	61IleN	100684	854695	33.548	37.2485
57	7.60902	125.121	62GlnH	62GlnN	39037.3	356482	53.3711	46.8479		57	7.6136	125.096	62GlnH	62GlnN	104166	895649	39.1127	40.9594
58	8.46333	120.689	63LysH	63LysN	49745.2	429327	46.22	32.7619		58	8.4524	120.648	63LysH	63LysN	45054.5	382740	91.2222	43.4463
59	9.23042	114.487	64GluH	64GluN	170395	1467600	38.2688	32.2177		59	9.23032	114.562	64GluH	64GluN	54428.8	461398	29.6216	46.6941
60	7.66932	114.991	65SerH	65SerN	243181	2088990	36.7895	29.8579		60	7.67455	114.997	65SerH	65SerN	93146.6	806583	42.0456	37.5324
61	8.68097	117.582	66ThrH	66ThrN	217991	1863860	36.9641	31.4532		61	8.67662	117.627	66ThrH	66ThrN	99146.8	847285	36.1206	40.1978
62	9.38902	127.908	67LeuH	67LeuN	189125	1626480	37.369	32.1563		62	9.37136	127.923	67LeuH	67LeuN	62735	542888	44.5253	41.0297
63	9.21054	119.796	68HisH	68HisN	210889	1814820	38.5952	32.0109		63	9.18619	119.617	68HisH	68HisN	51050.8	439506	40.7081	57.8038
64	8.27788	123.879	69LeuH	69LeuN	212208	1817080	37.1896	31.2649		64	8.30172	123.919	69LeuH	69LeuN	1140.91	13568.7	604.488	12.9878
65	9.15328	126.872	70ValH	70ValN	197710	1701800	38.5346	32.6495		65	9.14547	127.151	70ValH	70ValN	66390.8	575302	45.3391	50.1986
66	8.09081	123.327	71LeuH	71LeuN	297174	2535460	35.6883	31.5048		66	8.04799	123.373	71LeuH	71LeuN	7509.66	65603.3	57.4524	451.903
67	8.58849	123.817	72ArgH	72ArgN	302770	2606440	42.2401	32.7317		67	8.60001	123.575	72ArgH	72ArgN	104657	911164	55.2928	46.4111
68	8.33373	124.562	73LeuH	73LeuN	320582	2741220	36.8421	31.5511		68	8.35983	124.428	73LeuH	73LeuN	106336	916967	37.6506	51.8704
69	8.40311	122.038	74ArgH	74ArgN	173143	1488380	36.5243	35.6852		69	8.3824	121.801	74ArgH	74ArgN	124816	1073830	35.2155	52.5428
70	8.46356	111.099	75GlyH	75GlyN	51709	448611	50.8085	47.9013		70	8.45595	110.923	75GlyH	75GlyN	45688.6	399350	48.0499	47.6605
71	7.9274	115.219	76GlyH	76GlyN	498109	4190750	31.0206	26.8902		71	7.92673	115.204	76GlyH	76GlyN	716159	5774740	21.7982	27.9013

## Sheet: K63_linkage_13C_data
Number	Position F1	Position F2	Assign F1	Assign F2	Height	Volume	Line Width F1 (Hz)	Line Width F2 (Hz)		Number	Position F1	Position F2	Assign F1	Assign F2	Height	Volume	Line Width F1 (Hz)	Line Width F2 (Hz)
5	5.35278	54.0517	2GlnHa	2GlnCa	656821	4532370	39.5301	216.916		4	5.35278	54.0517	2GlnHa	2GlnCa	133368	1241700	85.1685	304.062
6	4.2741	59.3008	3IleHa	3IleCa	980840	6315780	59.5168	115.641		5	4.2741	59.3008	3IleHa	3IleCa	442614	3269760	68.4238	121.032
7	5.70797	54.6476	4PheHa	4PheCa	599905	4076340	45.047	115.861		6	5.68199	54.6577	4PheHa	4PheCa	285260	1812690	56.3482	92.787
8	4.90733	59.946	5ValHa	5ValCa	687519	4205490	37.852	110.569		7	4.89921	59.9755	5ValHa	5ValCa	327677	2013240	39.5301	106.644
9	5.3578	54.4724	6LysHa	6LysCa	987099	6918870	39.5068	183.867		8	5.36254	54.5746	6LysHa	6LysCa	365657	2684430	56.4288	169.179
10	5.02836	60.0156	7ThrHa	7ThrCa	800190	5064660	37.4195	113.917		9	5.02836	60.0156	7ThrHa	7ThrCa	92085	702857	116.32	175.552
12	4.42577	56.9697	8LeuHa	8LeuCa	1861260	13922000	80.1782	132.244		11	4.42577	56.9697	8LeuHa	8LeuCa	926775	7855020	91.8019	144.298
13	4.4922	60.9591	9ThrHa	9ThrCa	933327	5423830	31.2435	107.471		12	4.48286	60.9128	9ThrHa	9ThrCa	387543	2256080	32.3233	126.84
15	3.68322	44.9108	10GlyHaa	10GlyCa	725791	4790080	45.2132	103.528		14	3.68322	44.9108	10GlyHaa	10GlyCa	216175	1571520	57.0546	98.142
16	4.4168	44.9199	10GlyHab	10GlyCa	793448	5266450	45.7214	103.142		15	4.41986	44.8854	10GlyHab	10GlyCa	228074	1463390	63.0778	101.861
17	4.35998	56.7555	11LysHa	11LysCa	935652	7452180	95.4782	151.117		16	4.35998	56.7555	11LysHa	11LysCa	565812	4385000	104.825	165.781
18	5.04499	61.5845	12ThrHa	12ThrCa	658806	4366140	39.5003	119.645		17	5.03794	61.5781	12ThrHa	12ThrCa	329824	2231010	39.1702	139.122
20	4.58406	59.5551	13IleHa	13IleCa	775580	5185550	40.0444	116.337		19	4.58052	59.4917	13IleHa	13IleCa	389899	2516740	44.4872	123.071
22	5.13077	61.8125	14ThrHa	14ThrCa	655307	4286010	40.7673	110.58		21	5.1368	61.8045	14ThrHa	14ThrCa	306334	1954290	46.2215	118.126
24	4.83882	52.3419	15LeuHa	15LeuCa	369401	2573600	56.684	124.386		23	4.84478	52.2064	15LeuHa	15LeuCa	264562	1955120	62.0618	206.084
27	4.96165	54.4882	16GluHa	16GluCa	801906	5183680	39.6875	116.702		26	4.95291	54.4867	16GluHa	16GluCa	311844	2016440	44.1399	118.356
28	4.77463	57.9912	17ValHa	17ValCa	888923	5803730	46.0125	116.284		27	4.76574	57.994	17ValHa	17ValCa	495292	3202060	62.1463	136.293
29	4.80662	54.0261	18GluHa	18GluCa	247947	1971470	70.4439	127.124		28	4.80662	54.0261	18GluHa	18GluCa	247947	1971470	70.4439	127.124
30	3.82541	50.6387	19ProHda	19ProCd	1319470	8097940	47.7838	86.8494		28	3.81864	50.6872	19ProHda	19ProCd	447739	3207790	60.3528	97.167
31	3.86522	62.9375	20SerHba	20SerCb	733225	4399590	40.4624	92.1416		29	3.86522	62.9375	20SerHba	20SerCb	338722	2258330	47.1885	102.835
33	4.75771	55.4295	21AspHa	21AspCa	815538	5274100	38.5527	116.596		31	4.75349	55.4181	21AspHa	21AspCa	414959	2971690	44.054	133.771
34	4.9831	59.1626	22ThrHa	22ThrCa	650628	4066500	36.9522	224.806		32	4.98459	59.1805	22ThrHa	22ThrCa	256403	1645930	40.0792	262.131
36	3.70616	61.9045	23IleHa	23IleCa	714222	4477540	38.3151	109.206		34	3.70616	61.9045	23IleHa	23IleCa	145922	687738	20.7371	98.5275
37	4.29068	56.18	24GluHa	24GluCa	666525	4459960	41.0607	126.116		35	4.27768	56.2157	24GluHa	24GluCa	298270	2084330	51.0239	148.232
38	4.4535	56.2835	25AsnHa	25AsnCa	769059	6109030	54.2028	345.255		36	4.45448	56.2787	25AsnHa	25AsnCa	186628	1648060	218.923	516.419
39	4.19157	65.6357	26ValHa	26ValCa	582124	3828370	40.4074	114.704		37	4.19564	65.6608	26ValHa	26ValCa	282120	1973920	56.3272	283.96
41	4.66228	58.7374	27LysHa	27LysCa	633994	4251110	43.3333	110.918		39	4.66142	58.7202	27LysHa	27LysCa	329216	2145520	49.0966	129.719
42	4.29654	54.0264	28AlaHa	28AlaCa	764992	4854270	35.5993	117.117		40	4.29149	54.0524	28AlaHa	28AlaCa	352721	2142870	36.2274	117.874
43	3.95667	60.2116	29LysHa	29LysCa	688047	4517010	37.7978	124.866		41	3.95667	60.2116	29LysHa	29LysCa	411019	2561360	40.9545	126.96
44	3.57377	65.6719	30IleHb	30IleCb	824539	5124130	36.5606	107.242		42	3.57063	65.7409	30IleHb	30IleCb	326104	1950060	39.1878	119.659
45	3.89937	59.5487	31GlnHa	31GlnCa	689917	4478970	39.7425	121.172		43	3.89831	59.537	31GlnHa	31GlnCa	349159	2161560	38.6567	111.77
46	4.41972	55.8605	32AspHa	32AspCa	1810040	12344800	41.9433	130.242		44	4.41414	55.8312	32AspHa	32AspCa	1068850	7222480	41.9082	143.637
47	4.38065	57.7415	33LysHa	33LysCa	1006660	6724300	38.3212	293.87		45	4.37323	57.709	33LysHa	33LysCa	550606	3868170	41.1249	322.484
48	4.61049	55.4768	34GluHa	34GluCa	1839570	12829200	69.6931	116.702		46	4.61329	55.4749	34GluHa	34GluCa	875944	6233730	92.8212	151.116
49	3.98869	45.5513	35GlyHaa	35GlyCa	586917	4410010	47.6424	272.602		47	3.98869	45.5513	35GlyHaa	35GlyCa	305954	2482050	41.533	277.107
50	4.2199	45.5644	35GlyHab	35GlyCa	693398	4499090	42.6433	110.723		48	4.21489	45.5066	35GlyHab	35GlyCa	256378	1908010	73.3237	126.809
51	4.4969	57.3361	36IleHa	36IleCa	613645	4476100	44.1816	140.795		49	4.47721	57.3447	36IleHa	36IleCa	335292	2635830	131.057	189.221
52	3.8771	49.9705	37ProHda	37ProCd	861824	5145110	37.3584	96.2923		50	3.87295	49.9903	37ProHda	37ProCd	345617	1968780	41.1685	95.2592
53	4.07824	49.9667	37ProHdb	37ProCd	820234	5085580	42.142	96.3102		51	4.07213	49.9802	37ProHdb	37ProCd	388336	2199430	40.1613	80.5825
54	3.64255	50.5849	38ProHda	38ProCd	850552	5330610	42.8657	86.5901		52	3.63363	50.6006	38ProHda	38ProCd	380135	2237690	41.4955	94.6869
55	4.27773	50.5783	38ProHdb	38ProCd	929400	5500270	38.8202	86.9443		53	4.27198	50.602	38ProHdb	38ProCd	348308	2297520	49.6797	99.0182
56	4.49386	55.3261	39AspHa	39AspCa	1086350	7525920	147.464	119.252		54	4.49386	55.3261	39AspHa	39AspCa	622080	5175650	157.705	162.596
57	4.36736	55.189	40GlnHa	40GlnCa	875442	5870660	37.9177	128.445		55	4.37628	55.1777	40GlnHa	40GlnCa	525150	3410010	42.7572	286.365
58	4.4188	56.4369	41GlnHa	41GlnCa	339818	4503480	74.8161	529.555		56	4.4188	56.4369	41GlnHa	41GlnCa	339818	4503480	74.8161	529.555
59	4.63846	54.927	42ArgHa	42ArgCa	937535	7041380	53.0244	246.009		56	4.63846	54.927	42ArgHa	42ArgCa	573703	4316680	57.0057	250.324
60	5.45043	52.5577	43LeuHa	43LeuCa	706302	4614540	43.1297	113.071		57	5.45177	52.52	43LeuHa	43LeuCa	297722	2070580	50.5039	126.071
61	5.00204	58.4976	44IleHa	44IleCa	678365	4636550	43.064	235.002		58	4.99763	58.4744	44IleHa	44IleCa	285181	1964200	42.2925	235.099
62	5.26278	55.9748	45PheHa	45PheCa	694386	4828350	88.9221	126.921		59	5.24384	55.9196	45PheHa	45PheCa	332710	2589730	60.2179	159.56
63	5.14075	52.3316	46AlaHa	46AlaCa	710623	4592540	39.9382	124.06		60	5.1396	52.3499	46AlaHa	46AlaCa	323052	2082900	39.5293	111.511
64	3.98739	44.9513	47GlyHaa	47GlyCa	2790630	16401200	35.6222	100.946		61	3.98263	44.9652	47GlyHaa	47GlyCa	2126140	11307500	31.4353	103.503
65	4.06608	44.9807	47GlyHab	47GlyCa	2775560	16837000	34.9199	102.43		62	4.06041	44.9673	47GlyHab	47GlyCa	1940280	11988600	44.4781	103.813
66	4.23764	59.1635	48LysHa	48LysCa	871468	5769610	70.4343	109.328		63	4.23596	59.1412	48LysHa	48LysCa	437421	3006150	75.1882	121.511
67	4.54422	55.1287	49GlnHa	49GlnCa	1066480	8389370	147.973	220.72		65	4.53308	55.2401	49GlnHa	49GlnCa	517032	4446410	162.712	250.131
68	4.16932	53.7546	50LeuHa	50LeuCa	610441	4213280	41.6896	121.169		66	4.1652	53.6984	50LeuHa	50LeuCa	243299	1802030	50.7442	138.212
69	4.56008	54.5491	51GluHa	51GluCa	627079	4646310	46.2387	302.437		69	4.56008	54.5491	51GluHa	51GluCa	627079	4646310	46.2387	302.437
70	4.39176	56.7093	52AspHa	52AspCa	1296710	10521500	85.9102	273.965		70	4.39176	56.7093	52AspHa	52AspCa	1296710	10521500	85.9102	273.965
71	3.51118	44.8847	53GlyHaa	53GlyCa	584292	3757280	43.7246	109.484		67	3.51645	44.9008	53GlyHaa	53GlyCa	219328	1656410	63.4491	124.736
72	4.162	44.8187	53GlyHab	53GlyCa	1170720	8086830	132.936	110.772		68	4.16677	44.9233	53GlyHab	53GlyCa	551318	3616010	202.901	102.504
73	4.78511	53.8531	54ArgHa	54ArgCa	589922	3833650	45.3064	123.264		69	4.7761	53.8695	54ArgHa	54ArgCa	382361	2617260	107.25	142.729
74	5.30775	59.2357	55ThrHa	55ThrCa	635799	3888250	37.1245	109.101		70	5.29633	59.2481	55ThrHa	55ThrCa	308212	1753510	35.5297	106.56
76	4.13351	58.1915	56LeuHa	56LeuCa	706942	4534530	38.1623	117.907		72	4.12249	58.2189	56LeuHa	56LeuCa	305308	1971370	45.3301	122.396
77	4.32234	60.6287	57SerHa	57SerCa	774022	4795360	33.1944	120.894		73	4.31595	60.6579	57SerHa	57SerCa	354468	2415700	38.1538	131.313
80	4.38779	56.9873	58AspHa	58AspCa	1861260	13922000	80.1782	132.244		76	4.38779	56.9873	58AspHa	58AspCa	1010950	7741390	87.8978	118.894
81	4.72201	57.7988	59TyrHa	59TyrCa	688834	4528360	74.0825	127.998		77	4.73154	57.8656	59TyrHa	59TyrCa	420766	3120110	78.0645	117.624
82	4.42146	53.6769	60AsnHa	60AsnCa	715125	4567250	37.9238	117.722		78	4.41581	53.6989	60AsnHa	60AsnCa	367131	2410970	42.1229	121.427
83	3.44937	61.9776	61IleHa	61IleCa	650628	4287850	38.5711	124.959		79	3.44915	61.9223	61IleHa	61IleCa	245096	1657820	38.5382	115.288
84	4.55435	53.1663	62GlnHa	62GlnCa	916762	5815110	37.0863	114.33		80	4.54968	53.1928	62GlnHa	62GlnCa	460748	3078120	43.3998	116.264
85	4.0465	57.3969	63LysHa	63LysCa	829706	5155890	34.3468	113.173		81	4.03725	57.4171	63LysHa	63LysCa	380560	2526350	36.8288	120.911
86	3.40373	57.9353	64GluHa	64GluCa	609461	4042610	42.398	122.777		82	3.40031	57.9323	64GluHa	64GluCa	323852	1994040	36.1212	127.565
87	4.71291	60.5047	65SerHa	65SerCa	658463	4252260	32.9591	246.252		83	4.70177	60.5024	65SerHa	65SerCa	370584	2506490	36.2465	249.039
90	5.3604	62.0115	66ThrHa	66ThrCa	556144	3739840	42.2876	134.146		86	5.34578	61.9773	66ThrHa	66ThrCa	259706	1678720	44.1735	107.852
92	5.14671	53.3773	67LeuHa	67LeuCa	919039	7137440	70.6139	120.268		88	5.14671	53.3773	67LeuHa	67LeuCa	563306	3860980	52.0219	114.66
93	5.20394	55.8103	68HisHa	68HisCa	785540	5333890	81.2171	112.384		89	5.20394	55.8103	68HisHa	68HisCa	119293	1048250	124.098	140.63
94	5.25156	53.2438	69LeuHa	69LeuCa	728778	4833210	43.3333	115.688		90	5.2583	53.225	69LeuHa	69LeuCa	269717	1949210	69.2831	135.026
95	4.43777	60.2047	70ValHa	70ValCa	984350	6105110	36.3886	116.447		91	4.42127	60.2876	70ValHa	70ValCa	356354	2456840	43.4992	124.556
96	5.11529	53.4899	71LeuHa	71LeuCa	879541	6067840	70.1161	110.247		92	5.11529	53.4899	71LeuHa	71LeuCa	278779	2351070	80.7823	132.474
97	4.2293	54.8934	72ArgHa	72ArgCa	733562	4859820	39.3322	121.844		93	4.22815	54.8195	72ArgHa	72ArgCa	412098	2593880	39.8709	106.206
98	4.48086	54.3689	73LeuHa	73LeuCa	1088990	6773170	35.8132	119.519		94	4.46713	54.4177	73LeuHa	73LeuCa	706127	4516000	36.8754	140.736
										95	3.81991	45.5857	76GlyHaa	76GlyCa	267714	1111740	33.1616	86.5236
										96	3.87405	45.5849	76GlyHab	76GlyCa	304269	1397690	27.3723	81.9296

## Sheet: K48_linkage_15N_data
Number	Position F1	Position F2	Assign F1	Assign F2	Height	Volume	Line Width F1 (Hz)	Line Width F2 (Hz)		Number	Position F1	Position F2	Assign F1	Assign F2	Height	Volume	Line Width F1 (Hz)	Line Width F2 (Hz)
2	8.4506	120.662	2GlnH	2GlnN	164865	1343260	23.0545	31.6782		2	8.44616	120.633	2GlnH	2GlnN	70980.6	613097	43.1513	40.0637
3	8.29954	115.276	3IleH	3IleN	127251	1061650	26.7946	31.4389		3	8.29156	115.225	3IleH	3IleN	52866	456477	49.1018	42.7469
4	8.66796	119.496	4PheH	4PheN	130325	1082840	26.659	32.7253		4	8.66632	119.482	4PheH	4PheN	63146.6	540518	42.5961	41.804
5	9.29332	121.717	5ValH	5ValN	117154	977707	27.0135	32.7223		5	9.29748	121.734	5ValH	5ValN	50028.2	430195	34.0531	49.0981
6	9.00432	128.12	6LysH	6LysN	109532	918732	27.9748	32.8977		6	8.99531	128.232	6LysH	6LysN	24707	207371	31.8177	52.8724
7	8.71684	114.821	7ThrH	7ThrN	122978	1024050	26.1928	34.2592		7	8.71684	114.821	7ThrH	7ThrN	16849.8	151350	58.2906	112.963
8	9.11859	121.165	8LeuH	8LeuN	83739.1	704926	29.6324	38.6579		8	9.11859	121.165	8LeuH	8LeuN	-2796.91	-15167.4	10.2858	11.9487
9	7.59139	105.827	9ThrH	9ThrN	16844.7	140866	49.4088	40.5349		9	7.59139	105.827	9ThrH	9ThrN	-1972.88	-16873.3	28.0036	13.7132
10	7.74377	109.169	10GlyH	10GlyN	129309	1075560	25.6426	38.0365		10	7.74377	109.169	10GlyH	10GlyN	-410.125	5314.38	1.34569	30.1711
11	7.31203	122.093	11LysH	11LysN	139669	1165620	28.0411	32.0622		11	7.3186	122.159	11LysH	11LysN	37988.1	324500	34.8375	42.0925
12	8.61846	120.848	12ThrH	12ThrN	116059	977797	29.9505	34.9769		12	8.61211	120.831	12ThrH	12ThrN	41171.2	351943	38.7989	86.5328
13	9.58121	128.198	13IleH	13IleN	108325	906727	27.8426	32.8451		13	9.61177	128.413	13IleH	13IleN	5187.75	57797.5	86.1776	187.803
14	8.70844	121.998	14ThrH	14ThrN	146795	1215140	25.5892	32.6439		14	8.71767	122.196	14ThrH	14ThrN	49503.1	428519	51.2707	48.3207
15	8.77131	124.328	15LeuH	15LeuN	113397	953893	28.686	32.6901		15	8.76326	124.36	15LeuH	15LeuN	26944	228197	49.6015	60.1981
16	8.10566	122.432	16GluH	16GluN	159072	1342140	25.4831	58.4493		16	8.10566	122.432	16GluH	16GluN	75477.4	658561	44.0259	61.1404
17	8.92111	117.674	17ValH	17ValN	145321	1211080	25.9998	31.3322		17	8.92613	117.69	17ValH	17ValN	66708.8	572329	39.123	43.0578
18	8.56615	118.758	18GluH	18GluN	116870	984344	30.0343	34.9786		18	8.55592	118.808	18GluH	18GluN	41875.5	365727	83.746	51.5502
19	7.01923	103.572	20SerH	20SerN	165536	1352520	24.2972	30.7375		19	7.02278	103.559	20SerH	20SerN	92545.8	786356	33.8612	33.4833
20	8.03914	124.003	21AspH	21AspN	156567	1275220	23.5775	30.7542		20	8.04299	124.004	21AspH	21AspN	89601.6	750391	27.2372	37.598
21	7.83777	109.058	22ThrH	22ThrN	176725	1431940	21.9646	32.1559		21	7.83936	109.201	22ThrH	22ThrN	68744.2	593415	41.6628	114.011
22	8.5017	121.585	23IleH	23IleN	92031.2	766882	28.1069	33.6125		22	8.51474	121.593	23IleH	23IleN	36432	318024	55.0542	44.0218
23	7.91727	121.417	25AsnH	25AsnN	130176	1067790	24.5787	32.5954		23	7.91888	121.362	25AsnH	25AsnN	67915.9	580793	40.6081	50.1384
24	8.10653	122.619	26ValH	26ValN	163485	1380420	26.3728	57.7761		24	8.1109	122.637	26ValH	26ValN	91742.7	795682	38.5632	54.8591
25	8.52855	119.025	27LysH	27LysN	130169	1077390	26.0707	32.0297		25	8.51366	119.041	27LysH	27LysN	52435	449646	68.1553	47.3627
26	7.94901	123.438	28AlaH	28AlaN	125472	1029980	24.0187	30.502		26	7.96413	123.481	28AlaH	28AlaN	64335.5	543596	39.041	36.8852
27	7.84761	120.337	29LysH	29LysN	135929	1126580	25.3705	30.0209		27	7.87405	120.38	29LysH	29LysN	35959.7	303175	38.1069	37.2675
28	8.2575	121.5	30IleH	30IleN	126579	1043890	25.2401	31.9044		28	8.26563	121.561	30IleH	30IleN	48442.2	415866	37.882	50.1088
29	8.54145	123.647	31GlnH	31GlnN	106025	878153	25.8267	32.4836		29	8.52525	123.616	31GlnH	31GlnN	47112.6	410653	47.9067	52.4867
30	8.02966	119.973	32AspH	32AspN	137941	1128730	23.0547	30.4405		30	8.05571	120.056	32AspH	32AspN	61282.2	520534	40.3793	41.7989
31	7.4501	115.732	33LysH	33LysN	152069	1248230	23.6146	31.1931		31	7.46728	115.766	33LysH	33LysN	73877.1	632385	35.9562	35.4769
32	8.69657	114.307	34GluH	34GluN	107320	892712	26.9092	31.9465		32	8.69395	114.237	34GluH	34GluN	43689.9	367155	27.2885	45.0114
33	8.46689	109.001	35GlyH	35GlyN	108821	897620	25.2744	30.489		33	8.47164	109.006	35GlyH	35GlyN	55819.1	472017	34.6661	41.0209
34	6.15484	120.375	36IleH	36IleN	0	0	0	0		34	6.15484	120.375	36IleH	36IleN	0	0	0	0
35	8.52714	113.74	39AspH	39AspN	171706	1408500	24.0959	31.0008		35	8.52072	113.73	39AspH	39AspN	97070.2	818889	30.0664	38.7383
36	7.776	117.01	40GlnH	40GlnN	112646	940090	30.1694	31.5177		36	7.78251	117.044	40GlnH	40GlnN	51074.6	442706	38.2766	35.3352
37	7.44615	117.875	41GlnH	41GlnN	110580	916295	26.1762	32.2111		37	7.45665	117.848	41GlnH	41GlnN	51430.8	442167	35.4633	41.515
38	8.49262	122.892	42ArgH	42ArgN	102339	861568	28.8216	33.8993		38	8.50115	122.647	42ArgH	42ArgN	18496.2	163763	167.846	67.1357
39	8.85877	125.311	43LeuH	43LeuN	102413	860352	28.6683	34.1477		39	8.82002	125.081	43LeuH	43LeuN	8016.31	69432.9	237.222	155.021
40	9.13204	122.641	44IleH	44IleN	115531	969868	29.1828	33.2843		40	9.15209	122.787	44IleH	44IleN	29623.3	259870	52.0344	49.4437
41	8.68161	125.196	45PheH	45PheN	89936.1	753571	28.1645	32.3897		41	8.6681	125.162	45PheH	45PheN	42863.5	368928	59.2477	46.7131
42	8.8766	132.415	46AlaH	46AlaN	56665.1	478878	31.0354	36.7204		42	8.86138	132.285	46AlaH	46AlaN	7829.91	62362.2	23.307	37.1027
43	8.10645	102.356	47GlyH	47GlyN	101929	849025	26.8871	31.5708		43	8.10645	102.356	47GlyH	47GlyN	4509.88	27977.3	10.1246	47.187
44	7.98554	122.075	48LysH	48LysN	113324	938126	25.9049	30.1787		44	7.98848	121.94	48LysH	48LysN	18942.8	154925	69.2392	60.2527
45	8.66702	123.728	49GlnH	49GlnN	121223	1005890	26.8595	32.6685		45	8.66702	123.728	49GlnH	49GlnN	16651.5	152272	179.782	125.871
46	8.57494	125.951	50LeuH	50LeuN	89084.1	742238	26.1249	34.3379		46	8.56103	125.9	50LeuH	50LeuN	30900.1	265523	44.8366	40.5484
47	8.36163	122.918	51GluH	51GluN	84859.5	707708	27.6395	35.212		47	8.37883	123.14	51GluH	51GluN	18059.7	162682	169.189	213.339
48	8.16334	120.631	52AspH	52AspN	127760	1049400	24.2395	32.9028		48	8.16038	120.694	52AspH	52AspN	77021.7	658077	33.3542	39.8303
49	7.44538	119.449	54ArgH	54ArgN	128411	1058700	24.362	32.076		49	7.45263	119.47	54ArgH	54ArgN	77622.4	662511	33.911	36.1132
50	8.80041	108.889	55ThrH	55ThrN	101440	855002	29.7827	33.0474		50	8.79564	108.814	55ThrH	55ThrN	50699.6	433946	32.6591	46.2864
51	8.13011	118.143	56LeuH	56LeuN	119585	983205	23.6476	32.2552		51	8.13588	118.157	56LeuH	56LeuN	40148.4	341825	40.6912	49.8754
52	8.441	113.428	57SerH	57SerN	139393	1143280	23.5524	30.4464		52	8.44066	113.416	57SerH	57SerN	64991	557299	37.9258	38.7853
53	7.92669	124.748	58AspH	58AspN	133029	1087130	23.4278	31.6838		53	7.93219	124.772	58AspH	58AspN	67914.7	579153	37.3119	44.3464
54	7.19986	115.683	59TyrH	59TyrN	89864.4	745015	27.5586	31.9934		54	7.20467	115.7	59TyrH	59TyrN	46306.8	393907	33.7228	38.6377
55	8.12153	115.79	60AsnH	60AsnN	99108.9	816475	25.0897	32.1293		55	8.12519	115.804	60AsnH	60AsnN	42992.7	372499	39.1876	47.5798
56	7.2531	119.077	61IleH	61IleN	115525	953169	25.6767	31.7415		56	7.26404	119.076	61IleH	61IleN	53752.3	454989	32.4754	40.7414
57	7.61611	125.025	62GlnH	62GlnN	130355	1077360	25.875	30.3772		57	7.64016	125.054	62GlnH	62GlnN	49689.8	425406	40.197	39.413
58	8.50928	120.631	63LysH	63LysN	164865	1343260	23.0545	31.6782		58	8.49055	120.624	63LysH	63LysN	12272.5	122658	226.462	44.5715
59	9.28541	114.805	64GluH	64GluN	102428	851955	25.8752	33.4267		59	9.28967	114.798	64GluH	64GluN	48866.1	414766	29.1952	45.4348
60	7.65861	115.021	65SerH	65SerN	139752	1137760	23.2258	30.1999		60	7.66201	115.032	65SerH	65SerN	63050.8	532515	35.2963	36.0837
61	8.67394	117.602	66ThrH	66ThrN	115729	962887	26.5392	31.1565		61	8.67098	117.68	66ThrH	66ThrN	52300.4	454083	37.2199	49.1895
62	9.36623	128.053	67LeuH	67LeuN	98231.5	824676	29.2853	32.9592		62	9.34831	127.975	67LeuH	67LeuN	34238.2	297865	57.9503	40.6759
63	9.18129	119.432	68HisH	68HisN	90224.3	757976	28.5303	33.3561		63	9.17808	119.386	68HisH	68HisN	23240.9	197040	29.9684	55.3008
64	8.30388	123.784	69LeuH	69LeuN	108454	902955	27.1056	33.659		64	8.35746	123.934	69LeuH	69LeuN	5818.59	46989.5	19.1742	60.9759
65	9.07915	126.313	70ValH	70ValN	102475	853812	27.7781	31.8935		65	9.0958	126.763	70ValH	70ValN	4022.06	39648.4	19.4931	222.818
66	8.06711	123.397	71LeuH	71LeuN	133539	1108050	26.602	31.9362		66	8.06711	123.397	71LeuH	71LeuN	4420.12	50403.2	194.53	146.309
67	8.61539	123.258	72ArgH	72ArgN	135339	1116490	24.761	34.1424		67	8.63271	123.358	72ArgH	72ArgN	48985.6	422148	50.3025	75.8357
68	8.37269	124.915	73LeuH	73LeuN	138196	1144120	26.0084	31.5424		68	8.36528	124.556	73LeuH	73LeuN	50331.1	427136	34.1831	47.0808
69	8.4212	122.112	74ArgH	74ArgN	75813.8	639148	30.5853	36.9176		69	8.38873	121.822	74ArgH	74ArgN	53157.3	454496	32.8035	54.7343
70	8.49169	111.11	75GlyH	75GlyN	18339	157882	47.8835	41.37		70	8.4475	110.883	75GlyH	75GlyN	8596.72	72882	46.5942	102.139
71	7.93483	115.211	76GlyH	76GlyN	305464	2459270	21.7521	27.2554		71	7.93275	115.194	76GlyH	76GlyN	413587	3364230	23.1849	28.0986
72	8.01894	120.778	76GlyH	76GlyN	131046	1081740	23.5673	37.8173		72	7.99046	120.52	76GlyH	76GlyN	16121.8	150505	88.7377	163.845

## Sheet: K48_linkage_13C_data
Number	Position F1	Position F2	Assign F1	Assign F2	Height	Volume	Line Width F1 (Hz)	Line Width F2 (Hz)		Number	Position F1	Position F2	Assign F1	Assign F2	Height	Volume	Line Width F1 (Hz)	Line Width F2 (Hz)
4	5.38724	54.107	2GlnHa	2GlnCa	788911	4795980	40.8135	110.96		3	5.42221	54.1257	2GlnHa	2GlnCa	139763	942828	68.3123	126.966
5	4.26782	59.1851	3IleHa	3IleCa	864475	6233110	58.1168	122.243		4	4.26799	59.1899	3IleHa	3IleCa	391548	2998100	69.959	147.117
6	5.64033	54.731	4PheHa	4PheCa	598574	3739570	39.665	114.995		5	5.63634	54.7627	4PheHa	4PheCa	194884	1347460	43.2711	122.135
7	4.88509	59.981	5ValHa	5ValCa	725783	4642180	38.1726	113.191		6	4.86245	59.9778	5ValHa	5ValCa	167829	1229380	86.7844	173.157
8	5.34408	54.6551	6LysHa	6LysCa	945290	5641100	34.0006	119.038		7	5.34962	54.6713	6LysHa	6LysCa	256374	1677260	41.9376	129.633
9	5.0742	59.9534	7ThrHa	7ThrCa	786227	4526900	31.4132	117.345		8	5.07732	59.9704	7ThrHa	7ThrCa	35626.2	378232	190.42	88.7712
10	4.87411	70.1022	7ThrHb	7ThrCb	502897	3247520	38.5134	266.971		9	4.90627	69.9467	7ThrHb	7ThrCb	115743	784966	51.9623	125.031
11	4.41511	56.8249	8LeuHa	8LeuCa	1469860	11348800	91.9883	155.251		10	4.41493	56.8215	8LeuHa	8LeuCa	634348	5331870	102.225	362.956
12	4.47048	60.8655	9ThrHa	9ThrCa	965303	5494110	28.2717	115.958		11	4.44885	60.8359	9ThrHa	9ThrCa	95621.8	925919	206.382	276.61
13	4.64218	68.5373	9ThrHb	9ThrCb	811956	4470300	28.964	105.627		12	4.62119	68.546	9ThrHb	9ThrCb	136229	915069	44.4834	141.906
14	3.68347	45.056	10GlyHaa	10GlyCa	767569	5077500	41.8883	99.3068		13	3.67983	45.025	10GlyHaa	10GlyCa	177228	1260200	60.0066	117.344
15	4.39873	45.0361	10GlyHab	10GlyCa	747554	5105490	42.6777	96.2779		14	4.43397	44.9802	10GlyHab	10GlyCa	173708	1131050	55.8694	113.319
16	4.35457	56.8231	11LysHa	11LysCa	1682750	11645900	84.19	160.314		15	4.35584	56.9033	11LysHa	11LysCa	503165	3669530	113.562	123.666
17	5.02511	61.5925	12ThrHa	12ThrCa	758030	4641580	34.5355	122.409		16	5.02695	61.6351	12ThrHa	12ThrCa	209072	1449730	50.0041	112.374
18	4.01086	69.3916	12ThrHb	12ThrCb	720612	4179850	32.2247	114.655		17	4.01192	69.4134	12ThrHb	12ThrCb	214840	1333020	40.7016	104.182
19	4.57264	59.5602	13IleHa	13IleCa	912806	5626550	34.2176	126.066		18	4.56514	59.605	13IleHa	13IleCa	248738	1753270	45.8704	116.694
20	1.93722	40.413	13IleHb	13IleCb	625599	4621830	45.1322	138.711		19	1.93502	40.4025	13IleHb	13IleCb	292660	1936140	45.5769	110.745
21	5.10902	61.9151	14ThrHa	14ThrCa	888111	4933620	30.252	111.14		20	5.12223	61.8758	14ThrHa	14ThrCa	228714	1461770	70.5948	144.748
22	4.10376	69.1535	14ThrHb	14ThrCb	893452	4992440	28.0654	128.498		21	4.10661	69.1219	14ThrHb	14ThrCb	345035	2168640	35.8392	129.024
23	4.83503	52.3598	15LeuHa	15LeuCa	425535	2908900	61.588	112.429		22	4.84603	52.356	15LeuHa	15LeuCa	237429	1813190	64.2137	225.035
24	1.28972	46.57	15LeuHba	15LeuCb	601410	3854620	34.5776	122.018		23	1.28972	46.57	15LeuHba	15LeuCb	179782	1203700	52.4643	116.88
25	1.41324	46.5453	15LeuHbb	15LeuCb	326702	2787880	47.0044	120.058		24	1.41366	46.5523	15LeuHbb	15LeuCb	156214	961133	49.1998	87.9337
26	4.9514	54.4653	16GluHa	16GluCa	848663	5147990	35.0907	117.725		25	4.96258	54.4896	16GluHa	16GluCa	249346	1505560	38.9008	127.284
27	4.76246	57.9922	17ValHa	17ValCa	1136810	6456210	37.7481	105.154		26	4.7748	57.9912	17ValHa	17ValCa	250492	2077680	110.583	148.137
28	4.7959	54.0827	18GluHa	18GluCa	896626	7541120	55.2634	135.406		27	4.8083	53.9611	18GluHa	18GluCa	153868	1388640	199.365	172.702
29	3.81682	50.6326	19ProHda	19ProCd	1306660	8022120	47.9512	88.8293		28	3.81886	50.6614	19ProHda	19ProCd	299244	2076560	64.3134	111.485
30	3.85503	62.9369	20SerHba	20SerCb	917542	4818910	31.9091	88.1128		29	3.86096	62.9181	20SerHba	20SerCb	273828	1712620	46.9432	109.141
31	4.21873	62.9411	20SerHbb	20SerCb	857803	4920660	31.7242	101.462		30	4.21884	62.938	20SerHbb	20SerCb	296594	1652350	36.5743	87.8672
32	4.74887	55.4462	21AspHa	21AspCa	928141	5484250	31.7471	125.693		31	4.75584	55.4426	21AspHa	21AspCa	332616	2391810	56.7024	134.906
33	4.97769	59.1362	22ThrHa	22ThrCa	707264	4398940	34.6269	120.505		32	4.97268	59.1392	22ThrHa	22ThrCa	183344	1048410	43.7853	96.0474
34	4.87057	70.7064	22ThrHb	22ThrCb	585900	3591690	39.0926	250.03		33	4.88434	70.6992	22ThrHb	22ThrCb	188309	1152870	41.0909	215.924
35	3.70351	61.9248	23IleHa	23IleCa	881778	5125070	31.8411	113.326		34	3.71394	61.7527	23IleHa	23IleCa	94342.8	305746	27.8094	87.0869
36	4.29603	56.113	24GluHa	24GluCa	803274	5119750	40.0436	116.695		35	4.29901	56.1221	24GluHa	24GluCa	126852	1098840	263.735	307.086
37	4.45245	55.9528	25AsnHa	25AsnCa	896077	7202740	85.9919	252.474		36	4.45345	55.9454	25AsnHa	25AsnCa	313600	2569670	121.302	575.121
38	4.18121	65.6124	26ValHa	26ValCa	732966	4335520	31.4117	137.093		37	4.18984	65.5699	26ValHa	26ValCa	215473	1442020	42.0511	307.346
39	3.45921	67.1763	26ValHb	26ValCb	816959	4885680	32.7459	113.569		38	3.4593	67.1449	26ValHb	26ValCb	233413	1631030	48.0788	120.788
40	4.66232	58.6775	27LysHa	27LysCa	713516	4428470	34.1282	111.738		39	4.65938	58.6788	27LysHa	27LysCa	208465	1274040	40.5747	123.705
41	4.28622	54.0234	28AlaHa	28AlaCa	934499	5686210	30.931	107.015		40	4.2851	53.9834	28AlaHa	28AlaCa	264381	1805100	42.0855	121.55
42	3.94532	60.2368	29LysHa	29LysCa	798387	4882430	31.4094	124.191		41	3.94971	60.1031	29LysHa	29LysCa	276255	1673520	38.3388	104.786
43	3.56635	65.635	30IleHb	30IleCb	828388	5061610	32.7245	107.182		42	3.56451	65.685	30IleHb	30IleCb	240966	1664250	47.9351	121.366
44	3.88485	59.5158	31GlnHa	31GlnCa	793301	4727290	31.9045	120.541		43	3.89846	59.5127	31GlnHa	31GlnCa	230929	1660200	40.956	128.613
45	4.40643	56.0916	32AspHa	32AspCa	1397410	9158540	61.4035	313.414		44	4.41538	55.8921	32AspHa	32AspCa	660924	5332040	67.3212	357.286
46	4.37086	57.785	33LysHa	33LysCa	1215930	7260610	30.659	136.202		45	4.36858	57.8588	33LysHa	33LysCa	285854	2307420	51.3853	662.278
47	4.59926	55.4379	34GluHa	34GluCa	1939430	13919000	59.4984	161.078		46	4.61377	55.4646	34GluHa	34GluCa	636594	4683560	94.7034	152.865
48	3.97996	45.5157	35GlyHaa	35GlyCa	618775	4338470	43.4335	160.644		47	3.98306	45.5554	35GlyHaa	35GlyCa	172665	1315390	55.9084	267.49
49	4.19969	45.5453	35GlyHab	35GlyCa	721466	4700240	40.3447	118.893		48	4.21121	45.5514	35GlyHab	35GlyCa	234822	1573140	56.1522	156.931
50	4.46271	57.3934	36IleHa	36IleCa	760488	5033320	105.247	136.586		49	4.46917	57.4219	36IleHa	36IleCa	82477.2	912842	193.703	804.793
51	3.86894	49.9727	37ProHda	37ProCd	997563	5326190	34.035	87.9308		50	3.87157	49.967	37ProHda	37ProCd	284310	1812730	40.0895	107.093
52	4.07048	49.9695	37ProHdb	37ProCd	869358	4875050	36.4314	88.1563		51	4.07306	49.9663	37ProHdb	37ProCd	223933	1350040	43.3685	112.44
53	3.62194	50.5384	38ProHda	38ProCd	935475	5527440	40.0543	91.0615		52	3.62838	50.566	38ProHda	38ProCd	262822	1575050	52.4628	90.4093
54	4.25055	50.5466	38ProHdb	38ProCd	873086	5244840	36.3963	91.7132		53	4.27487	50.5494	38ProHdb	38ProCd	244879	1468190	53.1773	105.816
55	4.48161	55.4354	39AspHa	39AspCa	1498150	9685910	38.3456	139.917		54	4.48539	55.3532	39AspHa	39AspCa	461875	3621110	183.845	178.835
56	4.42153	55.028	40GlnHa	40GlnCa	847001	5301650	36.3535	129.553		55	4.4049	55.1046	40GlnHa	40GlnCa	203410	1655090	263.482	568.64
57	4.38744	56.4487	41GlnHa	41GlnCa	563630	7457750	109.179	504.837		56	4.38843	56.4562	41GlnHa	41GlnCa	280470	2703450	149.344	664.125
58	4.63305	54.8481	42ArgHa	42ArgCa	1083070	6915290	71.6387	158.863		57	4.63435	54.8413	42ArgHa	42ArgCa	378106	2979870	73.4047	293.681
59	5.43393	52.5747	43LeuHa	43LeuCa	760727	4682400	36.5036	118.079		58	5.45136	52.5866	43LeuHa	43LeuCa	180577	1133320	39.7219	134.711
60	5.0014	58.5044	44IleHa	44IleCa	663671	4189740	36.6423	137.46		59	5.0022	58.4976	44IleHa	44IleCa	105380	899550	79.0629	293.504
61	5.31192	55.9401	45PheHa	45PheCa	701175	4882340	80.8541	121.115		60	5.34544	55.9011	45PheHa	45PheCa	89272.8	761340	137.139	181.788
62	5.13491	52.35	46AlaHa	46AlaCa	806636	5093240	37.6518	117.616		61	5.13537	52.3905	46AlaHa	46AlaCa	239484	1739070	45.4657	139.018
63	4.03962	44.9513	47GlyHab	47GlyCa	2505750	15793900	88.9301	109.134		63	4.05276	44.9699	47GlyHab	47GlyCa	1463030	10361100	58.2964	111.599
64	4.09399	44.9778	47GlyHac	47GlyCa	2141630	14279200	97.3191	111.61		64	4.0962	44.9843	47GlyHac	47GlyCa	806644	6237300	85.765	107.094
65	4.24414	59.1695	48LysHa	48LysCa	1032660	7203990	56.762	117.988		65	4.24432	59.1704	48LysHa	48LysCa	331067	2726400	76.8778	143.703
66	4.54419	55.328	49GlnHa	49GlnCa	1709570	13110500	63.9344	151.968		66	4.54465	55.3268	49GlnHa	49GlnCa	441334	3378420	188.052	156.482
67	4.18023	53.766	50LeuHa	50LeuCa	670681	4329180	37.8398	118.403		67	4.18124	53.7701	50LeuHa	50LeuCa	163691	1428230	134.638	147.145
68	4.56138	54.5153	51GluHa	51GluCa	528642	5003030	218.359	619.605		68	4.56138	54.5153	51GluHa	51GluCa	207594	1579910	189.49	444.013
69	4.39137	56.6982	52AspHa	52AspCa	1066040	10387100	96.7628	317.485		69	4.39202	56.7015	52AspHa	52AspCa	520449	4280130	105.409	346.347
70	3.50617	45.0508	53GlyHaa	53GlyCa	551715	3564460	48.3936	104.774		70	3.5111	45.1076	53GlyHaa	53GlyCa	144047	1008250	64.6298	106.219
71	4.15554	44.9094	53GlyHab	53GlyCa	1055620	7698770	157.566	135.392		71	4.161	44.9436	53GlyHab	53GlyCa	333601	2463570	173.022	154.934
72	4.77795	53.9952	54ArgHa	54ArgCa	1318740	8820940	40.4249	135.776		72	4.75367	53.825	54ArgHa	54ArgCa	220660	2134540	146.857	187.67
73	5.29161	59.2336	55ThrHa	55ThrCa	724471	4302940	33.371	113.348		73	5.2988	59.2065	55ThrHa	55ThrCa	150305	1264850	68.6454	140.548
74	4.6028	71.9145	55ThrHb	55ThrCb	489668	3006810	33.1356	133.086		74	4.60504	71.8885	55ThrHb	55ThrCb	123531	847172	61.5494	120.167
75	4.12483	58.1408	56LeuHa	56LeuCa	749118	4664450	35.8698	110.636		75	4.1186	58.1724	56LeuHa	56LeuCa	199394	1463730	43.9149	170.611
76	4.31041	60.6278	57SerHa	57SerCa	1085390	5745010	25.7882	121.366		76	4.31062	60.6454	57SerHa	57SerCa	338617	2150350	38.0476	115.659
77	3.81464	62.085	57SerHba	57SerCb	1397490	7407030	29.5097	91.9173		77	3.81703	62.1561	57SerHba	57SerCb	1372340	163255000	69.5984	75.4992
78	3.91237	62.0946	57SerHbb	57SerCb	1436300	7513280	28.8326	94.4346		78	3.92102	62.0933	57SerHbb	57SerCb	785118	5186470	144.398	92.1076
79	4.40666	56.9327	58AspHa	58AspCa	1255590	10889500	95.7778	152.144		79	4.40373	56.9163	58AspHa	58AspCa	585342	4713980	106.311	168.416
80	4.7197	57.834	59TyrHa	59TyrCa	878255	5715220	73.1632	121.053		80	4.73938	57.8491	59TyrHa	59TyrCa	323207	2558790	86.2021	147.903
81	4.41262	53.6981	60AsnHa	60AsnCa	756786	4856120	35.318	126.604		81	4.41655	53.7339	60AsnHa	60AsnCa	305314	2122110	43.0995	125.073
82	3.43481	61.9959	61IleHa	61IleCa	693577	4278620	35.0964	116.995		82	3.44215	61.8767	61IleHa	61IleCa	168353	1055480	48.2362	87.82
83	4.54686	53.1863	62GlnHa	62GlnCa	1069780	6432520	33.9059	121.478		83	4.55019	53.1697	62GlnHa	62GlnCa	356918	2396000	46.082	129.122
84	4.0374	57.4164	63LysHa	63LysCa	955483	5402860	30.4954	107.963		84	4.03602	57.4417	63LysHa	63LysCa	261434	1774520	40.943	129.458
85	3.41474	57.9184	64GluHa	64GluCa	660128	4052870	36.3046	109.049		85	3.41239	57.8992	64GluHa	64GluCa	202868	1168600	51.5618	105.05
86	4.70037	60.4827	65SerHa	65SerCa	861410	5040030	29.8375	234.378		86	4.70097	60.4869	65SerHa	65SerCa	236266	1846930	59.95	229.775
89	5.35588	62.0289	66ThrHa	66ThrCa	587666	3818000	38.6666	129.132		89	5.36851	62.072	66ThrHa	66ThrCa	210177	1454960	59.8293	91.0391
91	5.14836	53.3751	67LeuHa	67LeuCa	1051050	6999290	62.1814	117.21		91	5.14115	53.3983	67LeuHa	67LeuCa	295830	2224370	68.702	122.458
92	5.26686	56.0933	68HisHa	68HisCa	792385	5348850	73.9235	113.629		92	5.24797	56.1384	68HisHa	68HisCa	165421	1185280	85.8467	164.011
93	5.23543	53.166	69LeuHa	69LeuCa	787778	5005420	37.3973	121.176		93	5.22503	53.1967	69LeuHa	69LeuCa	194717	1453730	66.9162	110.905
94	4.38081	60.0396	70ValHa	70ValCa	949226	5739070	32.6809	114.45		94	4.38823	60.2462	70ValHa	70ValCa	233597	1680200	65.031	137.819
95	5.10941	53.3897	71LeuHa	71LeuCa	788797	5419450	68.634	122.033		95	5.10941	53.3897	71LeuHa	71LeuCa	223322	1639160	133.852	109.78
96	4.22001	54.8632	72ArgHa	72ArgCa	957507	5709240	31.9565	116.378		96	4.22225	54.9154	72ArgHa	72ArgCa	243915	1523430	44.1961	151.174
97	4.54566	54.0417	73LeuHa	73LeuCa	1001650	6532990	35.1209	199.207		97	4.54896	54.0651	73LeuHa	73LeuCa	169524	1367020	168.135	701.35
98	3.82216	45.5649	76GlyHaa	76GlyCa	362416	1771100	27.6711	98.9899		98	3.82195	45.5846	76GlyHaa	76GlyCa	271039	1249040	26.4943	90.5837
99	3.87541	45.5655	76GlyHab	76GlyCa	360026	1687540	29.7901	97.2842		99	3.87315	45.6112	76GlyHab	76GlyCa	320946	1851130	37.0718	98.8791
