# Supplementary material for: Reactive-site-centric chemoproteomics identifies a distinct class of deubiquitinase enzymes
Source: Nat Commun. 2018 Mar 21;9:1162. doi: 10.1038/s41467-018-03511-6 (PMC5862848; doi:10.1038/s41467-018-03511-6)
Supplement: Supplementary file 9 — Supplementary Data 6(XLSX 112 kb) [file 41467_2018_3511_MOESM9_ESM.xlsx]

## Sheet: Description
	Supplementary Data 6: Affinity purification-mass spectrometry analysis of FLAG-ZUFSP
	Shown is the number of peptide-spectrum matches (PSMs), with the number of unique peptides in brackets.
	RPA proteins are highlighted in red.

## Sheet: Sheet1
Identifier	Description	Gene Symbol	Mol. Wt.	FLAG-ZUFSP (wt)	FLAG-ZUFSP (C360A)	Vector only
				Total (Unique) Peptides	Total (Unique) Peptides	Total (Unique) Peptides
ZUFSP_HUMAN|Q96AP4	Zinc finger with UFM1-specific peptidase domain protein	ZUFSP	65955	2030 (94)	2468 (111)	342 (43)
K2C1_HUMAN|P04264	Keratin, type II cytoskeletal 1	KRT1	66034	1638 (91)	794 (84)	1154 (79)
K22E_HUMAN|P35908	Keratin, type II cytoskeletal 2 epidermal	KRT2	65429	1457 (89)	644 (71)	1109 (78)
K1C10_HUMAN|P13645	Keratin, type I cytoskeletal 10	KRT10	58823	1259 (68)	569 (55)	925 (58)
K1C9_HUMAN|P35527	Keratin, type I cytoskeletal 9	KRT9	62060	1190 (80)	604 (62)	702 (58)
K2C5_HUMAN|P13647	Keratin, type II cytoskeletal 5	KRT5	62374	425 (55)	188 (37)	332 (51)
K1C14_HUMAN|P02533	Keratin, type I cytoskeletal 14	KRT14	51558	397 (52)	172 (33)	249 (40)
UBR5_HUMAN|O95071	E3 ubiquitin-protein ligase UBR5	UBR5	309335	393 (125)	631 (145)	3 (2)
DESP_HUMAN|P15924	Desmoplakin	DSP	331756	386 (109)	112 (57)	150 (61)
TRYP_PIGC|X00761	--	--	--	314 (8)	377 (8)	414 (8)
RFA1_HUMAN|P27694	Replication protein A 70 kDa DNA-binding subunit	RPA1	68134	201 (40)	326 (43)	25 (13)
TBA1A_HUMAN|Q71U36	Tubulin alpha-1A chain	TUBA1A	50132	185 (34)	303 (42)	54 (16)
RL40_HUMAN|P62987	Ubiquitin-60S ribosomal protein L40	UBA52	14727	173 (12)	850 (36)	20 (4)
K1C16_HUMAN|P08779	Keratin, type I cytoskeletal 16	KRT16	51265	162 (25)	41 (11)	58 (16)
DSG1_HUMAN|Q02413	Desmoglein-1	DSG1	113741	142 (27)	47 (12)	102 (21)
K2C1B_HUMAN|Q7Z794	Keratin, type II cytoskeletal 1b	KRT77	61897	141 (36)	49 (17)	64 (16)
K2C6A_HUMAN|P02538	Keratin, type II cytoskeletal 6A	KRT6A	60041	137 (23)	39 (9)	93 (21)
HORN_HUMAN|Q86YZ3	Hornerin	HRNR	282373	134 (21)	28 (10)	38 (10)
TBB2A_HUMAN|Q13885	Tubulin beta-2A chain	TUBB2A	49904	131 (30)	194 (32)	44 (11)
K1C13_HUMAN|P13646	Keratin, type I cytoskeletal 13	KRT13	49585	108 (24)	42 (17)	36 (5)
K2C78_HUMAN|Q8N1N4	Keratin, type II cytoskeletal 78	KRT78	56862	101 (20)	21 (11)	52 (21)
TIF1B_HUMAN|Q13263	Transcription intermediary factor 1-beta	TRIM28	88544	100 (35)	100 (31)	5 (2)
PLAK_HUMAN|P14923	Junction plakoglobin	JUP	81740	99 (18)	16 (5)	57 (19)
K1468_HUMAN|Q9P260	LisH domain and HEAT repeat-containing protein KIAA1468	KIAA1468	134622	98 (44)	162 (58)	0 (0)
GRP78_HUMAN|P11021	78 kDa glucose-regulated protein	HSPA5	72328	94 (45)	101 (44)	14 (6)
HSP71_HUMAN|P08107	Heat shock 70 kDa protein 1A/1B	HSPA1A	70048	93 (24)	102 (25)	33 (11)
FILA2_HUMAN|Q5D862	Filaggrin-2	FLG2	248058	92 (18)	20 (5)	47 (10)
HSP7C_HUMAN|P11142	Heat shock cognate 71 kDa protein	HSPA8	70894	90 (27)	100 (25)	34 (16)
CASPE_HUMAN|P31944	Caspase-14	CASP14	27678	81 (20)	8 (4)	47 (18)
PYR1_HUMAN|P27708	CAD protein	CAD	242970	78 (55)	99 (59)	6 (6)
PSA1_HUMAN|P25786	Proteasome subunit alpha type-1	PSMA1	29554	75 (26)	63 (31)	58 (21)
HS71L_HUMAN|P34931	Heat shock 70 kDa protein 1-like	HSPA1L	70371	74 (14)	84 (19)	30 (9)
DSC1_HUMAN|Q08554	Desmocollin-1	DSC1	99981	72 (9)	14 (8)	37 (9)
K2C80_HUMAN|Q6KB66	Keratin, type II cytoskeletal 80	KRT80	50522	71 (22)	12 (3)	44 (19)
K1C17_HUMAN|Q04695	Keratin, type I cytoskeletal 17	KRT17	48103	68 (17)	13 (8)	28 (13)
RFA2_HUMAN|P15927	Replication protein A 32 kDa subunit	RPA2	29245	67 (11)	152 (22)	3 (2)
TGM3_HUMAN|Q08188	Protein-glutamine gamma-glutamyltransferase E	TGM3	76627	66 (19)	1 (1)	29 (16)
GFAP_HUMAN|P14136	Glial fibrillary acidic protein	GFAP	49877	62 (2)	22 (3)	44 (1)
ANXA2_HUMAN|P07355	Annexin A2	ANXA2	38602	61 (17)	8 (4)	28 (15)
BAG6_HUMAN|P46379	Large proline-rich protein BAG6	BAG6	119401	55 (38)	115 (50)	1 (1)
FAS_HUMAN|P49327	Fatty acid synthase	FASN	273411	51 (44)	51 (42)	13 (7)
MATR3_HUMAN|P43243	Matrin-3	MATR3	94618	50 (34)	64 (37)	0 (0)
G3P_HUMAN|P04406	Glyceraldehyde-3-phosphate dehydrogenase	GAPDH	36051	49 (13)	14 (5)	75 (12)
SOMA_HUMAN|P01241	Somatotropin	GH1	24845	46 (3)	43 (5)	57 (4)
DCD_HUMAN|P81605	Dermcidin	DCD	11283	46 (6)	39 (5)	40 (6)
VIME_HUMAN|P08670	Vimentin	VIM	53648	45 (36)	76 (36)	2 (1)
DDB1_HUMAN|Q16531	DNA damage-binding protein 1	DDB1	126961	44 (35)	66 (44)	1 (1)
ARGI1_HUMAN|P05089	Arginase-1	ARG1	34732	40 (12)	5 (2)	25 (14)
TGM1_HUMAN|P22735	Protein-glutamine gamma-glutamyltransferase K	TGM1	89781	40 (13)	2 (2)	17 (13)
UBP11_HUMAN|P51784	Ubiquitin carboxyl-terminal hydrolase 11	USP11	109810	39 (28)	67 (38)	0 (0)
ACTB_HUMAN|P60709	Actin, cytoplasmic 1	ACTB	41734	38 (6)	24 (7)	105 (12)
XPO2_HUMAN|P55060	Exportin-2	CSE1L	110410	38 (31)	24 (22)	1 (1)
AMRA1_HUMAN|Q9C0C7	Activating molecule in BECN1-regulated autophagy protein 1	AMBRA1	142499	37 (29)	57 (33)	0 (0)
HUWE1_HUMAN|Q7Z6Z7	E3 ubiquitin-protein ligase HUWE1	HUWE1	481864	35 (32)	145 (97)	0 (0)
CATA_HUMAN|P04040	Catalase	CAT	59752	34 (13)	7 (2)	22 (9)
TBB1_HUMAN|Q9H4B7	Tubulin beta-1 chain	TUBB1	50324	33 (7)	72 (8)	1 (1)
CPVL_HUMAN|Q9H3G5	Probable serine carboxypeptidase CPVL	CPVL	54160	33 (13)	42 (15)	0 (0)
TBB3_HUMAN|Q13509	Tubulin beta-3 chain	TUBB3	50430	33 (11)	43 (8)	1 (1)
TBB5_HUMAN|P07437	Tubulin beta chain	TUBB	49668	32 (5)	78 (9)	9 (3)
ASPM_HUMAN|Q8IZT6	Abnormal spindle-like microcephaly-associated protein	ASPM	409778	32 (28)	41 (25)	0 (0)
SPB12_HUMAN|Q96P63	Serpin B12	SERPINB12	46273	32 (10)	3 (3)	11 (5)
UBR4_HUMAN|Q5T4S7	E3 ubiquitin-protein ligase UBR4	UBR4	573810	31 (28)	336 (167)	0 (0)
K2C3_HUMAN|P12035	Keratin, type II cytoskeletal 3	KRT3	64413	31 (11)	4 (3)	19 (5)
K2C4_HUMAN|P19013	Keratin, type II cytoskeletal 4	KRT4	57282	30 (8)	18 (12)	6 (1)
DYHC1_HUMAN|Q14204	Cytoplasmic dynein 1 heavy chain 1	DYNC1H1	532379	28 (22)	55 (53)	0 (0)
PRP8_HUMAN|Q6P2Q9	Pre-mRNA-processing-splicing factor 8	PRPF8	273586	28 (28)	100 (63)	0 (0)
CAND1_HUMAN|Q86VP6	Cullin-associated NEDD8-dissociated protein 1	CAND1	136368	28 (25)	15 (13)	0 (0)
HSP72_HUMAN|P54652	Heat shock-related 70 kDa protein 2	HSPA2	70017	27 (8)	35 (8)	13 (6)
BLMH_HUMAN|Q13867	Bleomycin hydrolase	BLMH	52559	27 (8)	3 (1)	11 (9)
TCPB_HUMAN|P78371	T-complex protein 1 subunit beta	CCT2	57485	26 (19)	38 (27)	29 (13)
RPB2_HUMAN|P30876	DNA-directed RNA polymerase II subunit RPB2	POLR2B	133889	26 (23)	40 (31)	0 (0)
CCAR2_HUMAN|Q8N163	Cell cycle and apoptosis regulator protein 2	CCAR2	102895	25 (20)	44 (30)	0 (0)
IPO5_HUMAN|O00410	Importin-5	IPO5	123623	25 (18)	24 (19)	2 (1)
HNRPM_HUMAN|P52272	Heterogeneous nuclear ribonucleoprotein M	HNRNPM	77511	24 (20)	56 (35)	1 (1)
K2C6B_HUMAN|P04259	Keratin, type II cytoskeletal 6B	KRT6B	60063	24 (5)	9 (2)	13 (4)
XPO1_HUMAN|O14980	Exportin-1	XPO1	123379	24 (19)	19 (14)	1 (1)
TBB4A_HUMAN|P04350	Tubulin beta-4A chain	TUBB4A	49583	24 (11)	36 (11)	12 (4)
KPRP_HUMAN|Q5T749	Keratinocyte proline-rich protein	KPRP	64132	24 (4)	9 (2)	9 (3)
DNJA1_HUMAN|P31689	DnaJ homolog subfamily A member 1	DNAJA1	44865	23 (16)	30 (16)	2 (1)
ALBU_HUMAN|P02768	Serum albumin	ALB	69363	22 (8)	16 (6)	33 (7)
IF4A1_HUMAN|P60842	Eukaryotic initiation factor 4A-I	EIF4A1	46151	22 (16)	17 (12)	11 (7)
ACTA_HUMAN|P62736	Actin, aortic smooth muscle	ACTA2	42006	22 (7)	13 (7)	14 (8)
CYTA_HUMAN|P01040	Cystatin-A	CSTA	11005	22 (5)	4 (3)	18 (4)
RFA3_HUMAN|P35244	Replication protein A 14 kDa subunit	RPA3	13568	22 (8)	42 (9)	0 (0)
IQGA3_HUMAN|Q86VI3	Ras GTPase-activating-like protein IQGAP3	IQGAP3	184688	22 (21)	30 (26)	0 (0)
MYO5C_HUMAN|Q9NQX4	Unconventional myosin-Vc	MYO5C	202799	22 (22)	2 (2)	0 (0)
U5S1_HUMAN|Q15029	116 kDa U5 small nuclear ribonucleoprotein component	EFTUD2	109429	21 (18)	30 (23)	0 (0)
NU205_HUMAN|Q92621	Nuclear pore complex protein Nup205	NUP205	227909	21 (15)	19 (14)	0 (0)
CEP78_HUMAN|Q5JTW2	Centrosomal protein of 78 kDa	CEP78	76392	21 (11)	8 (5)	0 (0)
EF1A1_HUMAN|P68104	Elongation factor 1-alpha 1	EEF1A1	50138	20 (11)	17 (11)	59 (15)
HS90B_HUMAN|P08238	Heat shock protein HSP 90-beta	HSP90AB1	83259	20 (7)	19 (7)	54 (7)
K1C23_HUMAN|Q9C075	Keratin, type I cytoskeletal 23	KRT23	48128	20 (6)	1 (1)	16 (9)
S10A9_HUMAN|P06702	Protein S100-A9	S100A9	13241	19 (5)	16 (4)	21 (3)
PSB5_HUMAN|P28074	Proteasome subunit beta type-5	PSMB5	28478	19 (9)	23 (15)	19 (11)
MAGD1_HUMAN|Q9Y5V3	Melanoma-associated antigen D1	MAGED1	86156	19 (14)	51 (20)	0 (0)
SBSN_HUMAN|Q6UWP8	Suprabasin	SBSN	60537	19 (8)	0 (0)	13 (9)
MARH7_HUMAN|Q9H992	E3 ubiquitin-protein ligase MARCH7	2018-03-07	78046	19 (18)	24 (21)	0 (0)
NUP93_HUMAN|Q8N1F7	Nuclear pore complex protein Nup93	NUP93	93483	19 (13)	9 (9)	0 (0)
K2C71_HUMAN|Q3SY84	Keratin, type II cytoskeletal 71	KRT71	57288	19 (12)	3 (2)	7 (1)
HS90A_HUMAN|P07900	Heat shock protein HSP 90-alpha	HSP90AA1	84655	18 (10)	14 (7)	36 (8)
RCN2_HUMAN|Q14257	Reticulocalbin-2	RCN2	36874	18 (13)	47 (14)	6 (5)
CDSN_HUMAN|Q15517	Corneodesmosin	CDSN	51519	18 (4)	5 (3)	9 (2)
ELP1_HUMAN|O95163	Elongator complex protein 1	IKBKAP	150246	18 (17)	16 (15)	0 (0)
GGCT_HUMAN|O75223	Gamma-glutamylcyclotransferase	GGCT	21006	18 (5)	1 (1)	6 (2)
TCPQ_HUMAN|P50990	T-complex protein 1 subunit theta	CCT8	59617	17 (13)	22 (19)	36 (15)
U520_HUMAN|O75643	U5 small nuclear ribonucleoprotein 200 kDa helicase	SNRNP200	244494	17 (17)	66 (44)	0 (0)
EF2_HUMAN|P13639	Elongation factor 2	EEF2	95333	17 (15)	21 (19)	31 (12)
PSA6_HUMAN|P60900	Proteasome subunit alpha type-6	PSMA6	27398	17 (7)	21 (13)	11 (6)
K22O_HUMAN|Q01546	Keratin, type II cytoskeletal 2 oral	KRT76	65837	17 (5)	4 (1)	6 (3)
ATX10_HUMAN|Q9UBB4	Ataxin-10	ATXN10	53485	17 (14)	14 (13)	0 (0)
DNJA2_HUMAN|O60884	DnaJ homolog subfamily A member 2	DNAJA2	45743	17 (10)	22 (12)	0 (0)
IMB1_HUMAN|Q14974	Importin subunit beta-1	KPNB1	97165	17 (15)	13 (12)	0 (0)
TELO2_HUMAN|Q9Y4R8	Telomere length regulation protein TEL2 homolog	TELO2	91742	17 (9)	10 (8)	0 (0)
RUVB2_HUMAN|Q9Y230	RuvB-like 2	RUVBL2	51153	16 (14)	24 (20)	2 (2)
SK2L2_HUMAN|P42285	Superkiller viralicidic activity 2-like 2	SKIV2L2	117798	16 (14)	10 (8)	0 (0)
COPB_HUMAN|P53618	Coatomer subunit beta	COPB1	107136	16 (15)	6 (6)	0 (0)
EIF3E_HUMAN|P60228	Eukaryotic translation initiation factor 3 subunit E	EIF3E	52218	16 (13)	14 (12)	0 (0)
NU155_HUMAN|O75694	Nuclear pore complex protein Nup155	NUP155	155190	16 (12)	9 (8)	0 (0)
CUL2_HUMAN|Q13617	Cullin-2	CUL2	86978	16 (12)	19 (18)	0 (0)
SUGP2_HUMAN|Q8IX01	SURP and G-patch domain-containing protein 2	SUGP2	120200	16 (15)	16 (15)	0 (0)
GAPD1_HUMAN|Q14C86	GTPase-activating protein and VPS9 domain-containing protein 1	GAPVD1	164971	16 (15)	11 (10)	0 (0)
PKP1_HUMAN|Q13835	Plakophilin-1	PKP1	82856	15 (4)	1 (1)	9 (3)
IPO4_HUMAN|Q8TEX9	Importin-4	IPO4	118708	15 (13)	9 (8)	0 (0)
TAD2B_HUMAN|Q86TJ2	Transcriptional adapter 2-beta	TADA2B	48467	14 (1)	9 (1)	17 (1)
THIO_HUMAN|P10599	Thioredoxin	TXN	11736	14 (6)	4 (2)	18 (7)
PRDX1_HUMAN|Q06830	Peroxiredoxin-1	PRDX1	22109	14 (9)	10 (9)	7 (5)
CATD_HUMAN|P07339	Cathepsin D	CTSD	44549	14 (8)	0 (0)	11 (7)
AKP8L_HUMAN|Q9ULX6	A-kinase anchor protein 8-like	AKAP8L	71644	14 (10)	16 (12)	0 (0)
CX057_HUMAN|Q6NSI4	Uncharacterized protein CXorf57	CXorf57	97549	14 (11)	14 (11)	0 (0)
PRDX2_HUMAN|P32119	Peroxiredoxin-2	PRDX2	21890	13 (5)	5 (4)	11 (8)
SERA_HUMAN|O43175	D-3-phosphoglycerate dehydrogenase	PHGDH	56647	13 (11)	13 (11)	1 (1)
PDC6I_HUMAN|Q8WUM4	Programmed cell death 6-interacting protein	PDCD6IP	96017	13 (11)	7 (7)	7 (1)
USO1_HUMAN|O60763	General vesicular transport factor p115	USO1	107889	13 (12)	4 (4)	0 (0)
FBX50_HUMAN|Q6ZVX7	F-box only protein 50	NCCRP1	30845	13 (4)	0 (0)	8 (4)
IPO9_HUMAN|Q96P70	Importin-9	IPO9	115956	13 (10)	11 (8)	0 (0)
TBB6_HUMAN|Q9BUF5	Tubulin beta-6 chain	TUBB6	49854	13 (10)	17 (8)	1 (1)
TCAF1_HUMAN|Q9Y4C2	TRPM8 channel-associated factor 1	TCAF1	102120	13 (12)	19 (15)	0 (0)
IPO7_HUMAN|O95373	Importin-7	IPO7	119510	13 (13)	9 (8)	0 (0)
DSC3_HUMAN|Q14574	Desmocollin-3	DSC3	99963	13 (3)	1 (1)	9 (6)
TARB1_HUMAN|Q13395	Probable methyltransferase TARBP1	TARBP1	181664	13 (12)	10 (9)	0 (0)
SF3B3_HUMAN|Q15393	Splicing factor 3B subunit 3	SF3B3	135570	12 (9)	37 (17)	1 (1)
GET4_HUMAN|Q7L5D6	Golgi to ER traffic protein 4 homolog	GET4	36502	12 (7)	42 (13)	0 (0)
RUVB1_HUMAN|Q9Y265	RuvB-like 1	RUVBL1	50225	12 (11)	22 (16)	1 (1)
COPA_HUMAN|P53621	Coatomer subunit alpha	COPA	138338	12 (12)	10 (10)	0 (0)
USP9X_HUMAN|Q93008	Probable ubiquitin carboxyl-terminal hydrolase FAF-X	USP9X	292264	12 (12)	22 (17)	0 (0)
GEMI4_HUMAN|P57678	Gem-associated protein 4	GEMIN4	120030	12 (10)	31 (22)	0 (0)
UN45A_HUMAN|Q9H3U1	Protein unc-45 homolog A	UNC45A	103071	12 (12)	8 (8)	0 (0)
COPB2_HUMAN|P35606	Coatomer subunit beta'	COPB2	102481	12 (12)	9 (9)	0 (0)
CNDG2_HUMAN|Q86XI2	Condensin-2 complex subunit G2	NCAPG2	130953	12 (10)	9 (6)	0 (0)
BAG2_HUMAN|O95816	BAG family molecular chaperone regulator 2	BAG2	23770	12 (9)	15 (13)	0 (0)
CYFP1_HUMAN|Q7L576	Cytoplasmic FMR1-interacting protein 1	CYFIP1	145174	12 (12)	11 (11)	0 (0)
NU188_HUMAN|Q5SRE5	Nucleoporin NUP188 homolog	NUP188	196032	12 (11)	8 (5)	0 (0)
F208A_HUMAN|Q9UK61	Protein FAM208A	FAM208A	189021	12 (12)	5 (5)	0 (0)
SEMG1_HUMAN|P04279	Semenogelin-1	SEMG1	52128	12 (9)	0 (0)	1 (1)
ZN574_HUMAN|Q6ZN55	Zinc finger protein 574	ZNF574	98894	12 (8)	2 (2)	0 (0)
TERA_HUMAN|P55072	Transitional endoplasmic reticulum ATPase	VCP	89316	11 (11)	47 (34)	0 (0)
MCM7_HUMAN|P33993	DNA replication licensing factor MCM7	MCM7	81303	11 (11)	8 (6)	0 (0)
K1211_HUMAN|Q6ZU35	Uncharacterized protein KIAA1211	KIAA1211	136753	11 (2)	7 (3)	2 (2)
IRS4_HUMAN|O14654	Insulin receptor substrate 4	IRS4	133760	11 (11)	19 (13)	0 (0)
HUTH_HUMAN|P42357	Histidine ammonia-lyase	HAL	72693	11 (7)	0 (0)	12 (10)
PI4KA_HUMAN|P42356	Phosphatidylinositol 4-kinase alpha	PI4KA	231306	11 (11)	12 (11)	0 (0)
CUL7_HUMAN|Q14999	Cullin-7	CUL7	191150	11 (11)	15 (12)	0 (0)
A0A024R1X6_HUMAN|A0A024R1X6	Keratin 14 (Epidermolysis bullosa simplex, Dowling-Meara, Koebner), isoform CRA_a	KRT14	29978	11 (2)	0 (0)	1 (1)
BCR_HUMAN|P11274	Breakpoint cluster region protein	BCR	142811	11 (6)	5 (2)	1 (1)
IPO8_HUMAN|O15397	Importin-8	IPO8	119931	11 (10)	6 (6)	0 (0)
GCN1L_HUMAN|Q92616	Translational activator GCN1	GCN1L1	292742	10 (10)	10 (10)	0 (0)
H90B3_HUMAN|Q58FF7	Putative heat shock protein HSP 90-beta-3	HSP90AB3P	68321	10 (7)	16 (7)	10 (5)
PERQ2_HUMAN|Q6Y7W6	PERQ amino acid-rich with GYF domain-containing protein 2	GIGYF2	150062	10 (9)	31 (26)	0 (0)
J3QRK5_HUMAN|J3QRK5	Protein UBBP4	UBBP4	25795	10 (3)	36 (3)	1 (1)
H90B2_HUMAN|Q58FF8	Putative heat shock protein HSP 90-beta 2	HSP90AB2P	44346	10 (4)	10 (3)	4 (2)
LEG7_HUMAN|P47929	Galectin-7	LGALS7	15074	10 (2)	1 (1)	6 (3)
CALM_HUMAN|P62158	Calmodulin	CALM1	16836	10 (6)	12 (7)	10 (5)
PSB4_HUMAN|P28070	Proteasome subunit beta type-4	PSMB4	29202	10 (4)	14 (6)	6 (3)
FILA_HUMAN|P20930	Filaggrin	FLG	435145	10 (3)	0 (0)	4 (3)
WDR13_HUMAN|Q9H1Z4	WD repeat-containing protein 13	WDR13	53693	10 (9)	23 (17)	0 (0)
ZCHC8_HUMAN|Q6NZY4	Zinc finger CCHC domain-containing protein 8	ZCCHC8	78573	10 (10)	9 (9)	0 (0)
UBP24_HUMAN|Q9UPU5	Ubiquitin carboxyl-terminal hydrolase 24	USP24	294349	10 (10)	3 (3)	0 (0)
GSDMA_HUMAN|Q96QA5	Gasdermin-A	GSDMA	49362	10 (8)	0 (0)	5 (5)
DP13A_HUMAN|Q9UKG1	DCC-interacting protein 13-alpha	APPL1	79659	10 (9)	6 (6)	0 (0)
TBC15_HUMAN|Q8TC07	TBC1 domain family member 15	TBC1D15	79486	10 (7)	3 (3)	1 (1)
CUL1_HUMAN|Q13616	Cullin-1	CUL1	89673	9 (8)	65 (37)	0 (0)
PRKDC_HUMAN|P78527	DNA-dependent protein kinase catalytic subunit	PRKDC	469064	9 (9)	50 (43)	0 (0)
PCBP1_HUMAN|Q15365	Poly(rC)-binding protein 1	PCBP1	37495	9 (7)	9 (7)	1 (1)
HSPB1_HUMAN|P04792	Heat shock protein beta-1	HSPB1	22781	9 (5)	8 (5)	1 (1)
DDX20_HUMAN|Q9UHI6	Probable ATP-dependent RNA helicase DDX20	DDX20	92235	9 (8)	34 (24)	0 (0)
PRS7_HUMAN|P35998	26S protease regulatory subunit 7	PSMC2	48631	9 (9)	33 (22)	0 (0)
UBL4A_HUMAN|P11441	Ubiquitin-like protein 4A	UBL4A	17775	9 (7)	20 (9)	0 (0)
RFWD3_HUMAN|Q6PCD5	E3 ubiquitin-protein ligase RFWD3	RFWD3	85089	9 (7)	27 (12)	0 (0)
COPG1_HUMAN|Q9Y678	Coatomer subunit gamma-1	COPG1	97713	9 (8)	4 (4)	0 (0)
ZA2G_HUMAN|P25311	Zinc-alpha-2-glycoprotein	AZGP1	34256	9 (5)	0 (0)	7 (2)
POF1B_HUMAN|Q8WVV4	Protein POF1B	POF1B	68061	9 (4)	2 (2)	3 (3)
EXOC4_HUMAN|Q96A65	Exocyst complex component 4	EXOC4	110492	9 (8)	8 (7)	0 (0)
CLH1_HUMAN|Q00610	Clathrin heavy chain 1	CLTC	191604	9 (9)	3 (3)	2 (1)
TBCD_HUMAN|Q9BTW9	Tubulin-specific chaperone D	TBCD	132592	9 (9)	9 (7)	0 (0)
NEK9_HUMAN|Q8TD19	Serine/threonine-protein kinase Nek9	NEK9	107162	9 (9)	7 (6)	0 (0)
TSC2_HUMAN|P49815	Tuberin	TSC2	200597	9 (8)	5 (5)	0 (0)
DNM1L_HUMAN|O00429	Dynamin-1-like protein	DNM1L	81872	9 (8)	2 (2)	0 (0)
TTI1_HUMAN|O43156	TELO2-interacting protein 1 homolog	TTI1	122062	9 (9)	3 (3)	0 (0)
TRY1_HUMAN|P07477	Trypsin-1	PRSS1	26556	8 (1)	11 (1)	7 (1)
PIP_HUMAN|P12273	Prolactin-inducible protein	PIP	16571	8 (2)	9 (2)	1 (1)
IGHG1_HUMAN|P01857	Ig gamma-1 chain C region	IGHG1	36103	8 (3)	5 (3)	4 (4)
PSA4_HUMAN|P25789	Proteasome subunit alpha type-4	PSMA4	29482	8 (5)	17 (10)	4 (3)
CALL5_HUMAN|Q9NZT1	Calmodulin-like protein 5	CALML5	15891	8 (6)	0 (0)	4 (1)
AP1B1_HUMAN|Q10567	AP-1 complex subunit beta-1	AP1B1	104631	8 (6)	8 (7)	0 (0)
TNPO1_HUMAN|Q92973	Transportin-1	TNPO1	102349	8 (6)	7 (7)	0 (0)
TNG6_HUMAN|Q9C0B7	Transport and Golgi organization protein 6 homolog	TANGO6	120741	8 (7)	7 (6)	0 (0)
NU160_HUMAN|Q12769	Nuclear pore complex protein Nup160	NUP160	162112	8 (8)	5 (4)	0 (0)
FANCA_HUMAN|O15360	Fanconi anemia group A protein	FANCA	162766	8 (8)	4 (4)	0 (0)
YKT6_HUMAN|O15498	Synaptobrevin homolog YKT6	YKT6	22416	8 (6)	1 (1)	0 (0)
MON2_HUMAN|Q7Z3U7	Protein MON2 homolog	MON2	190348	8 (8)	1 (1)	0 (0)
ENOA_HUMAN|P06733	Alpha-enolase	ENO1	47166	7 (5)	4 (3)	50 (9)
PSMD2_HUMAN|Q13200	26S proteasome non-ATPase regulatory subunit 2	PSMD2	100194	7 (7)	48 (35)	2 (2)
SMC4_HUMAN|Q9NTJ3	Structural maintenance of chromosomes protein 4	SMC4	147174	7 (7)	6 (6)	0 (0)
PSA2_HUMAN|P25787	Proteasome subunit alpha type-2	PSMA2	25897	7 (5)	16 (11)	10 (6)
1433B_HUMAN|P31946	14-3-3 protein beta/alpha	YWHAB	28080	7 (6)	10 (8)	5 (4)
PSB1_HUMAN|P20618	Proteasome subunit beta type-1	PSMB1	26487	7 (5)	21 (12)	5 (2)
PJA2_HUMAN|O43164	E3 ubiquitin-protein ligase Praja-2	PJA2	78209	7 (6)	29 (12)	0 (0)
LYSC_HUMAN|P61626	Lysozyme C	LYZ	16536	7 (1)	3 (1)	5 (1)
DPOD1_HUMAN|P28340	DNA polymerase delta catalytic subunit	POLD1	123624	7 (7)	6 (5)	0 (0)
PSB2_HUMAN|P49721	Proteasome subunit beta type-2	PSMB2	22835	7 (5)	12 (9)	3 (2)
TF3C3_HUMAN|Q9Y5Q9	General transcription factor 3C polypeptide 3	GTF3C3	101266	7 (6)	8 (8)	0 (0)
MCM3_HUMAN|P25205	DNA replication licensing factor MCM3	MCM3	90975	7 (6)	11 (10)	1 (1)
DNJB6_HUMAN|O75190	DnaJ homolog subfamily B member 6	DNAJB6	36085	7 (5)	8 (6)	0 (0)
PSME3_HUMAN|P61289	Proteasome activator complex subunit 3	PSME3	29504	7 (6)	6 (5)	0 (0)
TBCD4_HUMAN|O60343	TBC1 domain family member 4	TBC1D4	146555	7 (7)	8 (8)	0 (0)
RHG01_HUMAN|Q07960	Rho GTPase-activating protein 1	ARHGAP1	50433	7 (7)	7 (7)	0 (0)
GANAB_HUMAN|Q14697	Neutral alpha-glucosidase AB	GANAB	106868	7 (7)	10 (9)	0 (0)
K1468_HUMAN|Q9P260-2	LisH domain and HEAT repeat-containing protein KIAA1468 (isoform 2)	KIAA1468	134622	7 (3)	10 (4)	0 (0)
SPB3_HUMAN|P29508	Serpin B3	SERPINB3	44562	7 (4)	0 (0)	2 (2)
NU107_HUMAN|P57740	Nuclear pore complex protein Nup107	NUP107	106368	7 (7)	5 (5)	0 (0)
ERCC2_HUMAN|P18074	TFIIH basal transcription factor complex helicase XPD subunit	ERCC2	86904	7 (7)	5 (5)	0 (0)
DIAP1_HUMAN|O60610	Protein diaphanous homolog 1	DIAPH1	141339	7 (7)	6 (6)	0 (0)
H2B1B_HUMAN|P33778	Histone H2B type 1-B	HIST1H2BB	13949	6 (3)	2 (1)	24 (4)
1433E_HUMAN|P62258	14-3-3 protein epsilon	YWHAE	29172	6 (5)	18 (8)	12 (7)
CUL3_HUMAN|Q13618	Cullin-3	CUL3	88925	6 (6)	31 (22)	0 (0)
PSMD6_HUMAN|Q15008	26S proteasome non-ATPase regulatory subunit 6	PSMD6	45528	6 (5)	40 (28)	0 (0)
RL7_HUMAN|P18124	60S ribosomal protein L7	RPL7	29224	6 (1)	16 (6)	9 (1)
HNRPF_HUMAN|P52597	Heterogeneous nuclear ribonucleoprotein F	HNRNPF	45669	6 (5)	6 (4)	13 (4)
FANCI_HUMAN|Q9NVI1	Fanconi anemia group I protein	FANCI	149315	6 (6)	9 (8)	0 (0)
VINC_HUMAN|P18206	Vinculin	VCL	123792	6 (6)	3 (3)	4 (4)
APC1_HUMAN|Q9H1A4	Anaphase-promoting complex subunit 1	ANAPC1	216488	6 (5)	22 (19)	0 (0)
PSB6_HUMAN|P28072	Proteasome subunit beta type-6	PSMB6	25356	6 (3)	9 (5)	5 (3)
PSD13_HUMAN|Q9UNM6	26S proteasome non-ATPase regulatory subunit 13	PSMD13	42943	6 (5)	18 (10)	0 (0)
CDK1_HUMAN|P06493	Cyclin-dependent kinase 1	CDK1	34093	6 (6)	7 (3)	1 (1)
SPT5H_HUMAN|O00267	Transcription elongation factor SPT5	SUPT5H	120993	6 (6)	18 (15)	1 (1)
TBA1B_HUMAN|P68363	Tubulin alpha-1B chain	TUBA1B	50148	6 (1)	12 (1)	2 (1)
PSB7_HUMAN|Q99436	Proteasome subunit beta type-7	PSMB7	29963	6 (5)	12 (7)	6 (3)
ARF1_HUMAN|P84077	ADP-ribosylation factor 1	ARF1	20695	6 (6)	3 (3)	0 (0)
DESM_HUMAN|P17661	Desmin	DES	53532	6 (3)	7 (4)	0 (0)
PSB3_HUMAN|P49720	Proteasome subunit beta type-3	PSMB3	22947	6 (3)	11 (7)	4 (2)
RBBP7_HUMAN|Q16576	Histone-binding protein RBBP7	RBBP7	47817	6 (5)	7 (5)	0 (0)
TBB4B_HUMAN|P68371	Tubulin beta-4B chain	TUBB4B	49828	6 (2)	10 (3)	1 (1)
TBR1_HUMAN|Q16650	T-box brain protein 1	TBR1	74049	6 (1)	8 (2)	1 (1)
XPO5_HUMAN|Q9HAV4	Exportin-5	XPO5	136304	6 (5)	2 (1)	0 (0)
A16A1_HUMAN|Q8IZ83	Aldehyde dehydrogenase family 16 member A1	ALDH16A1	85122	6 (6)	7 (6)	0 (0)
PYGL_HUMAN|P06737	Glycogen phosphorylase, liver form	PYGL	97143	6 (6)	6 (6)	0 (0)
HS105_HUMAN|Q92598	Heat shock protein 105 kDa	HSPH1	96859	6 (6)	4 (4)	1 (1)
IFT56_HUMAN|A0AVF1	Intraflagellar transport protein 56	TTC26	64174	6 (5)	4 (4)	0 (0)
CIP2A_HUMAN|Q8TCG1	Protein CIP2A	KIAA1524	102179	6 (6)	3 (3)	0 (0)
HOOK1_HUMAN|Q9UJC3	Protein Hook homolog 1	HOOK1	84643	6 (6)	0 (0)	0 (0)
MED23_HUMAN|Q9ULK4	Mediator of RNA polymerase II transcription subunit 23	MED23	156465	6 (6)	2 (2)	0 (0)
RECQ4_HUMAN|O94761	ATP-dependent DNA helicase Q4	RECQL4	133069	6 (6)	1 (1)	0 (0)
P52K_HUMAN|O43422	52 kDa repressor of the inhibitor of the protein kinase	PRKRIR	87699	6 (6)	0 (0)	0 (0)
ALDOA_HUMAN|P04075	Fructose-bisphosphate aldolase A	ALDOA	39417	5 (1)	7 (4)	27 (3)
PSMD1_HUMAN|Q99460	26S proteasome non-ATPase regulatory subunit 1	PSMD1	105830	5 (5)	43 (32)	0 (0)
FSCN1_HUMAN|Q16658	Fascin	FSCN1	54527	5 (1)	3 (1)	15 (2)
A0N4V7_HUMAN|A0N4V7	HCG2039797	Tcr-alpha	2213	5 (1)	13 (1)	12 (1)
PSD11_HUMAN|O00231	26S proteasome non-ATPase regulatory subunit 11	PSMD11	47461	5 (5)	33 (23)	0 (0)
PRDX4_HUMAN|Q13162	Peroxiredoxin-4	PRDX4	30538	5 (4)	24 (9)	0 (0)
PRS10_HUMAN|P62333	26S protease regulatory subunit 10B	PSMC6	44170	5 (5)	28 (19)	0 (0)
HNRH1_HUMAN|P31943	Heterogeneous nuclear ribonucleoprotein H	HNRNPH1	49226	5 (4)	9 (7)	5 (3)
S10A8_HUMAN|P05109	Protein S100-A8	S100A8	10833	5 (2)	3 (1)	2 (1)
SKP1_HUMAN|P63208	S-phase kinase-associated protein 1	SKP1	18657	5 (4)	14 (8)	1 (1)
GBLP_HUMAN|P63244	Guanine nucleotide-binding protein subunit beta-2-like 1	GNB2L1	35074	5 (5)	2 (2)	12 (4)
##BRCA2_HUMAN|##P51587	--	--	--	5 (1)	11 (1)	1 (1)
COPG2_HUMAN|Q9UBF2	Coatomer subunit gamma-2	COPG2	97617	5 (5)	1 (1)	0 (0)
PCH2_HUMAN|Q15645	Pachytene checkpoint protein 2 homolog	TRIP13	48548	5 (4)	7 (6)	1 (1)
RPAC1_HUMAN|O15160	DNA-directed RNA polymerases I and III subunit RPAC1	POLR1C	39247	5 (4)	8 (8)	0 (0)
RPA2_HUMAN|Q9H9Y6	DNA-directed RNA polymerase I subunit RPA2	POLR1B	128222	5 (5)	3 (3)	0 (0)
NP1L1_HUMAN|P55209	Nucleosome assembly protein 1-like 1	NAP1L1	45371	5 (4)	12 (4)	4 (3)
ACACA_HUMAN|Q13085	Acetyl-CoA carboxylase 1	ACACA	265539	5 (5)	7 (7)	0 (0)
CO1A1_HUMAN|P02452	Collagen alpha-1(I) chain	COL1A1	138932	5 (4)	1 (1)	10 (8)
LRBA_HUMAN|P50851	Lipopolysaccharide-responsive and beige-like anchor protein	LRBA	319090	5 (5)	8 (6)	0 (0)
FAF1_HUMAN|Q9UNN5	FAS-associated factor 1	FAF1	73950	5 (5)	2 (2)	0 (0)
GCP2_HUMAN|Q9BSJ2	Gamma-tubulin complex component 2	TUBGCP2	102528	5 (5)	3 (3)	0 (0)
PML_HUMAN|P29590	Protein PML	PML	97545	5 (4)	12 (10)	0 (0)
CPSF1_HUMAN|Q10570	Cleavage and polyadenylation specificity factor subunit 1	CPSF1	160875	5 (5)	5 (5)	0 (0)
SYEP_HUMAN|P07814	Bifunctional glutamate/proline--tRNA ligase	EPRS	170581	5 (4)	8 (8)	0 (0)
DCTN1_HUMAN|Q14203	Dynactin subunit 1	DCTN1	141687	5 (5)	3 (3)	0 (0)
ZCCHV_HUMAN|Q7Z2W4	Zinc finger CCCH-type antiviral protein 1	ZC3HAV1	101425	5 (2)	8 (7)	0 (0)
MP2K2_HUMAN|P36507	Dual specificity mitogen-activated protein kinase kinase 2	MAP2K2	44421	5 (3)	4 (2)	0 (0)
INT7_HUMAN|Q9NVH2	Integrator complex subunit 7	INTS7	106828	5 (5)	5 (4)	0 (0)
MAP7_HUMAN|Q14244	Ensconsin	MAP7	84047	5 (5)	7 (5)	0 (0)
LAS1L_HUMAN|Q9Y4W2	Ribosomal biogenesis protein LAS1L	LAS1L	83060	5 (3)	3 (2)	0 (0)
GBF1_HUMAN|Q92538	Golgi-specific brefeldin A-resistance guanine nucleotide exchange factor 1	GBF1	206434	5 (4)	5 (5)	0 (0)
P3C2A_HUMAN|O00443	Phosphatidylinositol 4-phosphate 3-kinase C2 domain-containing subunit alpha	PIK3C2A	190669	5 (5)	5 (5)	0 (0)
K1C18_HUMAN|P05783	Keratin, type I cytoskeletal 18	KRT18	48055	5 (2)	3 (3)	0 (0)
IRAK1_HUMAN|P51617	Interleukin-1 receptor-associated kinase 1	IRAK1	76532	5 (4)	5 (4)	0 (0)
TNPO3_HUMAN|Q9Y5L0	Transportin-3	TNPO3	104198	5 (5)	0 (0)	0 (0)
NCDN_HUMAN|Q9UBB6	Neurochondrin	NCDN	78859	5 (5)	0 (0)	0 (0)
THADA_HUMAN|Q6YHU6	Thyroid adenoma-associated protein	THADA	219595	5 (5)	0 (0)	0 (0)
MDN1_HUMAN|Q9NU22	Midasin	MDN1	632786	4 (4)	27 (26)	0 (0)
CSH1_HUMAN|P0DML2	Chorionic somatomammotropin hormone 1	CSH1	25019	4 (3)	15 (4)	32 (3)
SMC2_HUMAN|O95347	Structural maintenance of chromosomes protein 2	SMC2	135648	4 (4)	5 (5)	0 (0)
DDX3X_HUMAN|O00571	ATP-dependent RNA helicase DDX3X	DDX3X	73239	4 (4)	0 (0)	0 (0)
ENPL_HUMAN|P14625	Endoplasmin	HSP90B1	92463	4 (2)	5 (3)	3 (1)
EIF3I_HUMAN|Q13347	Eukaryotic translation initiation factor 3 subunit I	EIF3I	36499	4 (4)	14 (7)	3 (3)
ANXA1_HUMAN|P04083	Annexin A1	ANXA1	38712	4 (4)	9 (9)	1 (1)
INVS_HUMAN|Q9Y283	Inversin	INVS	117819	4 (4)	30 (24)	0 (0)
UBA1_HUMAN|P22314	Ubiquitin-like modifier-activating enzyme 1	UBA1	117842	4 (4)	6 (5)	1 (1)
TRAP1_HUMAN|Q12931	Heat shock protein 75 kDa, mitochondrial	TRAP1	80105	4 (1)	5 (1)	5 (1)
AHSA1_HUMAN|O95433	Activator of 90 kDa heat shock protein ATPase homolog 1	AHSA1	38272	4 (4)	7 (6)	1 (1)
RRP44_HUMAN|Q9Y2L1	Exosome complex exonuclease RRP44	DIS3	108996	4 (4)	2 (2)	0 (0)
LMNA_HUMAN|P02545	Prelamin-A/C	LMNA	74135	4 (3)	1 (1)	3 (1)
TPIS_HUMAN|P60174	Triosephosphate isomerase	TPI1	30789	4 (2)	1 (1)	6 (2)
KIF7_HUMAN|Q2M1P5	Kinesin-like protein KIF7	KIF7	150579	4 (4)	18 (16)	0 (0)
PSA3_HUMAN|P25788	Proteasome subunit alpha type-3	PSMA3	28431	4 (2)	11 (7)	3 (3)
SYMPK_HUMAN|Q92797	Symplekin	SYMPK	141140	4 (4)	0 (0)	1 (1)
HS904_HUMAN|Q58FG1	Putative heat shock protein HSP 90-alpha A4	HSP90AA4P	47709	4 (1)	7 (1)	1 (1)
ZAP70_HUMAN|P43403	Tyrosine-protein kinase ZAP-70	ZAP70	69868	4 (3)	2 (2)	3 (2)
UBE2N_HUMAN|P61088	Ubiquitin-conjugating enzyme E2 N	UBE2N	17136	4 (4)	1 (1)	0 (0)
GON4L_HUMAN|Q3T8J9	GON-4-like protein	GON4L	248607	4 (4)	12 (7)	0 (0)
CUL4B_HUMAN|Q13620	Cullin-4B	CUL4B	103976	4 (3)	7 (5)	0 (0)
ALG13_HUMAN|Q9NP73	Putative bifunctional UDP-N-acetylglucosamine transferase and deubiquitinase ALG13	ALG13	126049	4 (3)	10 (8)	0 (0)
SSPA_STAACC|X5HH35	--	--	--	4 (2)	3 (3)	4 (3)
HINT1_HUMAN|P49773	Histidine triad nucleotide-binding protein 1	HINT1	13801	4 (2)	3 (2)	2 (1)
CC062_HUMAN|Q6ZUJ4	Uncharacterized protein C3orf62	C3orf62	30192	4 (1)	1 (1)	1 (1)
WDR35_HUMAN|Q9P2L0	WD repeat-containing protein 35	WDR35	133540	4 (4)	8 (8)	0 (0)
XPP3_HUMAN|Q9NQH7	Probable Xaa-Pro aminopeptidase 3	XPNPEP3	57030	4 (3)	5 (4)	1 (1)
B3KW79_HUMAN|B3KW79	cDNA FLJ42481 fis, clone BRACE2032090, highly similar to Probable serine carboxypeptidase CPVL (EC 3.4.16.-)	--	54169	4 (1)	4 (1)	0 (0)
FABP5_HUMAN|Q01469	Fatty acid-binding protein, epidermal	FABP5	15163	4 (1)	0 (0)	0 (0)
RTCB_HUMAN|Q9Y3I0	tRNA-splicing ligase RtcB homolog	RTCB	55207	4 (4)	4 (4)	0 (0)
CBPA4_HUMAN|Q9UI42	Carboxypeptidase A4	CPA4	47348	4 (2)	0 (0)	3 (3)
HPS3_HUMAN|Q969F9	Hermansky-Pudlak syndrome 3 protein	HPS3	113729	4 (4)	6 (6)	0 (0)
BIG2_HUMAN|Q9Y6D5	Brefeldin A-inhibited guanine nucleotide-exchange protein 2	ARFGEF2	202027	4 (4)	0 (0)	0 (0)
RICTR_HUMAN|Q6R327	Rapamycin-insensitive companion of mTOR	RICTOR	192207	4 (4)	4 (3)	1 (1)
NU133_HUMAN|Q8WUM0	Nuclear pore complex protein Nup133	NUP133	128972	4 (3)	4 (4)	0 (0)
CAN1_HUMAN|P07384	Calpain-1 catalytic subunit	CAPN1	81885	4 (4)	0 (0)	3 (2)
HGH1_HUMAN|Q9BTY7	Protein HGH1 homolog	HGH1	42126	4 (4)	2 (2)	0 (0)
PEX1_HUMAN|O43933	Peroxisome biogenesis factor 1	PEX1	142859	4 (4)	2 (2)	1 (1)
SSBP_HUMAN|Q04837	Single-stranded DNA-binding protein, mitochondrial	SSBP1	17258	4 (4)	3 (3)	0 (0)
HPS6_HUMAN|Q86YV9	Hermansky-Pudlak syndrome 6 protein	HPS6	82970	4 (4)	3 (3)	0 (0)
BBS2_HUMAN|Q9BXC9	Bardet-Biedl syndrome 2 protein	BBS2	79866	4 (3)	2 (2)	0 (0)
GDPD3_HUMAN|Q7L5L3	Glycerophosphodiester phosphodiesterase domain-containing protein 3	GDPD3	36594	4 (1)	0 (0)	1 (1)
DAAF5_HUMAN|Q86Y56	Dynein assembly factor 5, axonemal	DNAAF5	93516	4 (4)	1 (1)	0 (0)
COG2_HUMAN|Q14746	Conserved oligomeric Golgi complex subunit 2	COG2	83203	4 (4)	2 (2)	0 (0)
TYSY_HUMAN|P04818	Thymidylate synthase	TYMS	35714	4 (4)	1 (1)	0 (0)
RN219_HUMAN|Q5W0B1	RING finger protein 219	RNF219	81112	4 (3)	1 (1)	0 (0)
TTC37_HUMAN|Q6PGP7	Tetratricopeptide repeat protein 37	TTC37	175476	4 (4)	0 (0)	0 (0)
ZN398_HUMAN|Q8TD17	Zinc finger protein 398	ZNF398	71307	4 (4)	1 (1)	0 (0)
ECM1_HUMAN|Q16610	Extracellular matrix protein 1	ECM1	60670	4 (3)	0 (0)	1 (1)
COG4_HUMAN|Q9H9E3	Conserved oligomeric Golgi complex subunit 4	COG4	89078	4 (4)	0 (0)	0 (0)
UBE4B_HUMAN|O95155	Ubiquitin conjugation factor E4 B	UBE4B	146177	4 (4)	0 (0)	0 (0)
NUDC_HUMAN|Q9Y266	Nuclear migration protein nudC	NUDC	38240	3 (3)	1 (1)	0 (0)
DHX9_HUMAN|Q08211	ATP-dependent RNA helicase A	DHX9	140950	3 (3)	2 (2)	4 (2)
ACLY_HUMAN|P53396	ATP-citrate synthase	ACLY	120832	3 (3)	39 (25)	0 (0)
DDX17_HUMAN|Q92841	Probable ATP-dependent RNA helicase DDX17	DDX17	80268	3 (3)	6 (5)	0 (0)
RBBP4_HUMAN|Q09028	Histone-binding protein RBBP4	RBBP4	47653	3 (3)	8 (4)	6 (4)
STRAP_HUMAN|Q9Y3F4	Serine-threonine kinase receptor-associated protein	STRAP	38436	3 (3)	16 (13)	8 (6)
PRS8_HUMAN|P62195	26S protease regulatory subunit 8	PSMC5	45623	3 (3)	27 (20)	0 (0)
PRS4_HUMAN|P62191	26S protease regulatory subunit 4	PSMC1	49181	3 (3)	28 (24)	0 (0)
RPA1_HUMAN|O95602	DNA-directed RNA polymerase I subunit RPA1	POLR1A	194800	3 (3)	9 (9)	0 (0)
PCBP2_HUMAN|Q15366	Poly(rC)-binding protein 2	PCBP2	38577	3 (3)	6 (4)	0 (0)
WRIP1_HUMAN|Q96S55	ATPase WRNIP1	WRNIP1	72129	3 (3)	14 (14)	0 (0)
KPYM_HUMAN|P14618	Pyruvate kinase PKM	PKM	57933	3 (3)	1 (1)	1 (1)
RINI_HUMAN|P13489	Ribonuclease inhibitor	RNH1	49970	3 (3)	2 (2)	5 (1)
DHX34_HUMAN|Q14147	Probable ATP-dependent RNA helicase DHX34	DHX34	128112	3 (3)	11 (10)	0 (0)
HS902_HUMAN|Q14568	Putative heat shock protein HSP 90-alpha A2	HSP90AA2	39362	3 (2)	3 (2)	8 (2)
EIF3B_HUMAN|P55884	Eukaryotic translation initiation factor 3 subunit B	EIF3B	92476	3 (3)	5 (5)	0 (0)
EPIPL_HUMAN|P58107	Epiplakin	EPPK1	555590	3 (1)	1 (1)	0 (0)
BIRC6_HUMAN|Q9NR09	Baculoviral IAP repeat-containing protein 6	BIRC6	530226	3 (3)	17 (16)	0 (0)
DDX6_HUMAN|P26196	Probable ATP-dependent RNA helicase DDX6	DDX6	54413	3 (3)	2 (2)	0 (0)
PSA7_HUMAN|O14818	Proteasome subunit alpha type-7	PSMA7	27885	3 (1)	12 (7)	3 (1)
GEMI5_HUMAN|Q8TEQ6	Gem-associated protein 5	GEMIN5	168580	3 (3)	13 (12)	0 (0)
PSA7L_HUMAN|Q8TAA3	Proteasome subunit alpha type-7-like	PSMA8	28528	3 (2)	9 (5)	3 (3)
RPAP3_HUMAN|Q9H6T3	RNA polymerase II-associated protein 3	RPAP3	75714	3 (3)	13 (12)	0 (0)
GLRX3_HUMAN|O76003	Glutaredoxin-3	GLRX3	37430	3 (3)	2 (2)	0 (0)
RS23_HUMAN|P62266	40S ribosomal protein S23	RPS23	15806	3 (1)	1 (1)	6 (1)
PSDE_HUMAN|O00487	26S proteasome non-ATPase regulatory subunit 14	PSMD14	34575	3 (2)	8 (6)	1 (1)
DHX40_HUMAN|Q8IX18	Probable ATP-dependent RNA helicase DHX40	DHX40	88555	3 (3)	11 (10)	0 (0)
IMDH2_HUMAN|P12268	Inosine-5'-monophosphate dehydrogenase 2	IMPDH2	55801	3 (2)	10 (9)	0 (0)
WDR11_HUMAN|Q9BZH6	WD repeat-containing protein 11	WDR11	136677	3 (3)	3 (2)	0 (0)
ACTBM_HUMAN|Q9BYX7	Putative beta-actin-like protein 3	POTEKP	42014	3 (1)	1 (1)	1 (1)
SOM2_HUMAN|P01242	Growth hormone variant	GH2	24998	3 (2)	2 (1)	4 (2)
CND3_HUMAN|Q9BPX3	Condensin complex subunit 3	NCAPG	114327	3 (3)	4 (3)	0 (0)
AAR2_HUMAN|Q9Y312	Protein AAR2 homolog	AAR2	43469	3 (3)	10 (8)	0 (0)
APC5_HUMAN|Q9UJX4	Anaphase-promoting complex subunit 5	ANAPC5	85072	3 (3)	8 (5)	0 (0)
SMAL1_HUMAN|Q9NZC9	SWI/SNF-related matrix-associated actin-dependent regulator of chromatin subfamily A-like protein 1	SMARCAL1	105932	3 (3)	4 (4)	0 (0)
MYL6_HUMAN|P60660	Myosin light polypeptide 6	MYL6	16929	3 (3)	3 (3)	0 (0)
BCCIP_HUMAN|Q9P287	BRCA2 and CDKN1A-interacting protein	BCCIP	35977	3 (3)	3 (2)	0 (0)
LC1L1_HUMAN|Q5VSP4	Putative lipocalin 1-like protein 1	LCN1P1	17917	3 (1)	0 (0)	1 (1)
MP2K1_HUMAN|Q02750	Dual specificity mitogen-activated protein kinase kinase 1	MAP2K1	43436	3 (3)	0 (0)	0 (0)
TRI33_HUMAN|Q9UPN9	E3 ubiquitin-protein ligase TRIM33	TRIM33	122526	3 (3)	5 (5)	0 (0)
TBA4A_HUMAN|P68366	Tubulin alpha-4A chain	TUBA4A	49921	3 (3)	3 (3)	0 (0)
PHLB2_HUMAN|Q86SQ0	Pleckstrin homology-like domain family B member 2	PHLDB2	142150	3 (3)	6 (6)	0 (0)
PMVK_HUMAN|Q15126	Phosphomevalonate kinase	PMVK	21993	3 (3)	3 (3)	0 (0)
IF172_HUMAN|Q9UG01	Intraflagellar transport protein 172 homolog	IFT172	197565	3 (3)	5 (5)	0 (0)
K1H2_HUMAN|Q14532	Keratin, type I cuticular Ha2	KRT32	50340	3 (1)	1 (1)	1 (1)
UBE2O_HUMAN|Q9C0C9	E2/E3 hybrid ubiquitin-protein ligase UBE2O	UBE2O	141285	3 (3)	3 (3)	0 (0)
AAKG1_HUMAN|P54619	5'-AMP-activated protein kinase subunit gamma-1	PRKAG1	37577	3 (3)	2 (2)	0 (0)
CENPM_HUMAN|Q9NSP4	Centromere protein M	CENPM	19735	3 (3)	3 (3)	0 (0)
SPG20_HUMAN|Q8N0X7	Spartin	SPG20	72829	3 (3)	3 (3)	0 (0)
LG3BP_HUMAN|Q08380	Galectin-3-binding protein	LGALS3BP	65327	3 (3)	3 (3)	0 (0)
PPGB_HUMAN|P10619	Lysosomal protective protein	CTSA	54463	3 (2)	0 (0)	3 (2)
HAX1_HUMAN|O00165	HCLS1-associated protein X-1	HAX1	31618	3 (3)	3 (3)	0 (0)
KNTC1_HUMAN|P50748	Kinetochore-associated protein 1	KNTC1	250735	3 (3)	0 (0)	0 (0)
K1C27_HUMAN|Q7Z3Y8	Keratin, type I cytoskeletal 27	KRT27	49819	3 (1)	1 (1)	0 (0)
VPS51_HUMAN|Q9UID3	Vacuolar protein sorting-associated protein 51 homolog	VPS51	86037	3 (3)	1 (1)	0 (0)
WDR59_HUMAN|Q6PJI9	WD repeat-containing protein 59	WDR59	109787	3 (3)	1 (1)	0 (0)
MA7D1_HUMAN|Q3KQU3	MAP7 domain-containing protein 1	MAP7D1	92814	3 (3)	1 (1)	0 (0)
MED16_HUMAN|Q9Y2X0	Mediator of RNA polymerase II transcription subunit 16	MED16	96787	3 (2)	1 (1)	0 (0)
MAGD2_HUMAN|Q9UNF1	Melanoma-associated antigen D2	MAGED2	64950	3 (3)	0 (0)	0 (0)
CLAP2_HUMAN|O75122	CLIP-associating protein 2	CLASP2	141125	3 (3)	0 (0)	0 (0)
PDXD1_HUMAN|Q6P996	Pyridoxal-dependent decarboxylase domain-containing protein 1	PDXDC1	86702	3 (3)	0 (0)	0 (0)
SEMG2_HUMAN|Q02383	Semenogelin-2	SEMG2	65440	3 (3)	0 (0)	0 (0)
SMC1A_HUMAN|Q14683	Structural maintenance of chromosomes protein 1A	SMC1A	143225	2 (2)	3 (3)	0 (0)
SND1_HUMAN|Q7KZF4	Staphylococcal nuclease domain-containing protein 1	SND1	101991	2 (2)	3 (3)	5 (2)
DPOE1_HUMAN|Q07864	DNA polymerase epsilon catalytic subunit A	POLE	261504	2 (2)	35 (24)	0 (0)
DD19A_HUMAN|Q9NUU7	ATP-dependent RNA helicase DDX19A	DDX19A	53972	2 (2)	3 (3)	0 (0)
IQGA1_HUMAN|P46940	Ras GTPase-activating-like protein IQGAP1	IQGAP1	189241	2 (2)	2 (2)	0 (0)
RFC4_HUMAN|P35249	Replication factor C subunit 4	RFC4	39679	2 (2)	19 (15)	0 (0)
PRS6B_HUMAN|P43686	26S protease regulatory subunit 6B	PSMC4	47363	2 (2)	31 (22)	0 (0)
SYVC_HUMAN|P26640	Valine--tRNA ligase	VARS	140468	2 (2)	2 (2)	0 (0)
H4_HUMAN|P62805	Histone H4	HIST1H4A	11366	2 (2)	0 (0)	2 (1)
PRS6A_HUMAN|P17980	26S protease regulatory subunit 6A	PSMC3	49200	2 (2)	28 (23)	0 (0)
TRRAP_HUMAN|Q9Y4A5	Transformation/transcription domain-associated protein	TRRAP	437577	2 (2)	19 (16)	1 (1)
PLEC_HUMAN|Q15149	Plectin	PLEC	531762	2 (2)	23 (23)	2 (2)
H2A1B_HUMAN|P04908	Histone H2A type 1-B/E	HIST1H2AB	14134	2 (1)	0 (0)	11 (1)
CDC20_HUMAN|Q12834	Cell division cycle protein 20 homolog	CDC20	54719	2 (2)	18 (11)	0 (0)
RS3_HUMAN|P23396	40S ribosomal protein S3	RPS3	26686	2 (2)	15 (9)	2 (1)
SC16A_HUMAN|O15027	Protein transport protein Sec16A	SEC16A	233504	2 (2)	19 (16)	0 (0)
EIF3G_HUMAN|O75821	Eukaryotic translation initiation factor 3 subunit G	EIF3G	35609	2 (2)	1 (1)	6 (2)
TRY3_HUMAN|P35030	Trypsin-3	PRSS3	32527	2 (1)	1 (1)	9 (1)
BUB3_HUMAN|O43684	Mitotic checkpoint protein BUB3	BUB3	37152	2 (2)	9 (5)	0 (0)
CSN4_HUMAN|Q9BT78	COP9 signalosome complex subunit 4	COPS4	46266	2 (2)	7 (6)	0 (0)
TBG1_HUMAN|P23258	Tubulin gamma-1 chain	TUBG1	51167	2 (1)	5 (5)	0 (0)
ERC6L_HUMAN|Q2NKX8	DNA excision repair protein ERCC-6-like	ERCC6L	141095	2 (2)	0 (0)	0 (0)
RPAB1_HUMAN|P19388	DNA-directed RNA polymerases I, II, and III subunit RPABC1	POLR2E	24549	2 (2)	8 (6)	0 (0)
KAP0_HUMAN|P10644	cAMP-dependent protein kinase type I-alpha regulatory subunit	PRKAR1A	42979	2 (1)	10 (8)	0 (0)
DCTN2_HUMAN|Q13561	Dynactin subunit 2	DCTN2	44228	2 (2)	4 (4)	0 (0)
RSSA_HUMAN|P08865	40S ribosomal protein SA	RPSA	32852	2 (2)	2 (2)	10 (3)
1433Z_HUMAN|P63104	14-3-3 protein zeta/delta	YWHAZ	27743	2 (2)	2 (2)	3 (3)
XRCC5_HUMAN|P13010	X-ray repair cross-complementing protein 5	XRCC5	82700	2 (2)	4 (4)	1 (1)
EIF3F_HUMAN|O00303	Eukaryotic translation initiation factor 3 subunit F	EIF3F	37561	2 (2)	0 (0)	0 (0)
A1A4E9_HUMAN|A1A4E9	Keratin 13	KRT13	49583	2 (2)	3 (2)	0 (0)
K2C8_HUMAN|P05787	Keratin, type II cytoskeletal 8	KRT8	53701	2 (2)	4 (4)	6 (1)
WDR92_HUMAN|Q96MX6	WD repeat-containing protein 92	WDR92	39738	2 (2)	9 (7)	0 (0)
PERI_HUMAN|P41219	Peripherin	PRPH	53648	2 (2)	8 (3)	0 (0)
FBX3_HUMAN|Q9UK99	F-box only protein 3	FBXO3	54557	2 (2)	6 (4)	0 (0)
LSM8_HUMAN|O95777	U6 snRNA-associated Sm-like protein LSm8	LSM8	10402	2 (1)	0 (0)	6 (1)
IF122_HUMAN|Q9HBG6	Intraflagellar transport protein 122 homolog	IFT122	141817	2 (2)	9 (8)	0 (0)
HS905_HUMAN|Q58FG0	Putative heat shock protein HSP 90-alpha A5	HSP90AA5P	38735	2 (1)	3 (1)	0 (0)
COPZ1_HUMAN|P61923	Coatomer subunit zeta-1	COPZ1	20197	2 (2)	3 (3)	0 (0)
ETAA1_HUMAN|Q9NY74	Ewing's tumor-associated antigen 1	ETAA1	103434	2 (2)	7 (7)	0 (0)
FACD2_HUMAN|Q9BXW9	Fanconi anemia group D2 protein	FANCD2	164119	2 (2)	1 (1)	0 (0)
NEDD8_HUMAN|Q15843	NEDD8	NEDD8	9071	2 (2)	6 (2)	0 (0)
MTOR_HUMAN|P42345	Serine/threonine-protein kinase mTOR	MTOR	288876	2 (2)	2 (2)	0 (0)
PFD2_HUMAN|Q9UHV9	Prefoldin subunit 2	PFDN2	16646	2 (2)	8 (5)	0 (0)
ACTZ_HUMAN|P61163	Alpha-centractin	ACTR1A	42611	2 (2)	2 (2)	0 (0)
K1C12_HUMAN|Q99456	Keratin, type I cytoskeletal 12	KRT12	53508	2 (1)	0 (0)	0 (0)
DNJB3_HUMAN|Q8WWF6	DnaJ homolog subfamily B member 3	DNAJB3	16557	2 (1)	4 (2)	0 (0)
SEC13_HUMAN|P55735	Protein SEC13 homolog	SEC13	35538	2 (2)	2 (2)	1 (1)
HMCES_HUMAN|Q96FZ2	Embryonic stem cell-specific 5-hydroxymethylcytosine-binding protein	HMCES	40572	2 (1)	3 (1)	0 (0)
SYDC_HUMAN|P14868	Aspartate--tRNA ligase, cytoplasmic	DARS	57133	2 (2)	3 (3)	0 (0)
SRC_HUMAN|P12931	Proto-oncogene tyrosine-protein kinase Src	SRC	59831	2 (1)	1 (1)	3 (1)
SMRCD_HUMAN|Q9H4L7	SWI/SNF-related matrix-associated actin-dependent regulator of chromatin subfamily A containing DEAD/H box 1	SMARCAD1	117396	2 (2)	0 (0)	0 (0)
RUXE_HUMAN|P62304	Small nuclear ribonucleoprotein E	SNRPE	10803	2 (2)	2 (2)	1 (1)
KRT81_HUMAN|Q14533	Keratin, type II cuticular Hb1	KRT81	54925	2 (2)	0 (0)	2 (2)
KRT84_HUMAN|Q9NSB2	Keratin, type II cuticular Hb4	KRT84	64838	2 (2)	0 (0)	0 (0)
KBTB6_HUMAN|Q86V97	Kelch repeat and BTB domain-containing protein 6	KBTBD6	76133	2 (2)	7 (7)	0 (0)
EIF3J_HUMAN|O75822	Eukaryotic translation initiation factor 3 subunit J	EIF3J	29060	2 (1)	0 (0)	0 (0)
CDK4_HUMAN|P11802	Cyclin-dependent kinase 4	CDK4	33728	2 (2)	4 (2)	0 (0)
MIP18_HUMAN|Q9Y3D0	Mitotic spindle-associated MMXD complex subunit MIP18	FAM96B	17662	2 (2)	2 (2)	0 (0)
DHX15_HUMAN|O43143	Putative pre-mRNA-splicing factor ATP-dependent RNA helicase DHX15	DHX15	90928	2 (2)	2 (2)	0 (0)
NDRG1_HUMAN|Q92597	Protein NDRG1	NDRG1	42833	2 (2)	2 (2)	0 (0)
LRC40_HUMAN|Q9H9A6	Leucine-rich repeat-containing protein 40	LRRC40	68246	2 (2)	1 (1)	0 (0)
H2A1A_HUMAN|Q96QV6	Histone H2A type 1-A	HIST1H2AA	14232	2 (1)	1 (1)	3 (2)
GCP6_HUMAN|Q96RT7	Gamma-tubulin complex component 6	TUBGCP6	200487	2 (2)	4 (3)	0 (0)
MARE2_HUMAN|Q15555	Microtubule-associated protein RP/EB family member 2	MAPRE2	37029	2 (2)	1 (1)	0 (0)
RL18_HUMAN|Q07020	60S ribosomal protein L18	RPL18	21633	2 (2)	6 (4)	0 (0)
##KMT2D_HUMAN|##O14686	--	--	--	2 (2)	1 (1)	2 (1)
A0A024RC63_HUMAN|A0A024RC63	HCG28646, isoform CRA_a	hCG_28646	4380	2 (1)	2 (1)	0 (0)
RL11_HUMAN|P62913	60S ribosomal protein L11	RPL11	20251	2 (2)	3 (3)	1 (1)
TBA1C_HUMAN|Q9BQE3	Tubulin alpha-1C chain	TUBA1C	49892	2 (2)	1 (1)	2 (1)
IGBP1_HUMAN|P78318	Immunoglobulin-binding protein 1	IGBP1	39219	2 (2)	5 (5)	0 (0)
RCN1_HUMAN|Q15293	Reticulocalbin-1	RCN1	38887	2 (2)	4 (4)	1 (1)
PJA1_HUMAN|Q8NG27	E3 ubiquitin-protein ligase Praja-1	PJA1	70998	2 (2)	5 (4)	0 (0)
DPOLA_HUMAN|P09884	DNA polymerase alpha catalytic subunit	POLA1	165903	2 (2)	4 (3)	0 (0)
PP2AA_HUMAN|P67775	Serine/threonine-protein phosphatase 2A catalytic subunit alpha isoform	PPP2CA	35592	2 (2)	2 (2)	0 (0)
PNMA2_HUMAN|Q9UL42	Paraneoplastic antigen Ma2	PNMA2	41507	2 (2)	5 (5)	0 (0)
TRI27_HUMAN|P14373	Zinc finger protein RFP	TRIM27	58486	2 (2)	4 (4)	0 (0)
VATH_HUMAN|Q9UI12	V-type proton ATPase subunit H	ATP6V1H	55880	2 (2)	3 (3)	0 (0)
STAT3_HUMAN|P40763	Signal transducer and activator of transcription 3	STAT3	88063	2 (2)	1 (1)	0 (0)
STK4_HUMAN|Q13043	Serine/threonine-protein kinase 4	STK4	55627	2 (2)	3 (3)	0 (0)
CBWD1_HUMAN|Q9BRT8	COBW domain-containing protein 1	CBWD1	44065	2 (2)	1 (1)	0 (0)
HD_HUMAN|P42858	Huntingtin	HTT	347584	2 (2)	3 (2)	0 (0)
DDA1_HUMAN|Q9BW61	DET1- and DDB1-associated protein 1	DDA1	11834	2 (2)	3 (2)	0 (0)
MOB1A_HUMAN|Q9H8S9	MOB kinase activator 1A	MOB1A	25078	2 (2)	1 (1)	0 (0)
CPSM_HUMAN|P31327	Carbamoyl-phosphate synthase [ammonia], mitochondrial	CPS1	164930	2 (2)	3 (2)	0 (0)
CUL9_HUMAN|Q8IWT3	Cullin-9	CUL9	281214	2 (2)	4 (4)	0 (0)
MLF2_HUMAN|Q15773	Myeloid leukemia factor 2	MLF2	28145	2 (2)	4 (3)	0 (0)
ZN181_HUMAN|Q2M3W8	Zinc finger protein 181	ZNF181	65838	2 (2)	2 (2)	0 (0)
WDR6_HUMAN|Q9NNW5	WD repeat-containing protein 6	WDR6	121717	2 (2)	3 (3)	0 (0)
RIPK1_HUMAN|Q13546	Receptor-interacting serine/threonine-protein kinase 1	RIPK1	75926	2 (2)	2 (2)	0 (0)
S10AE_HUMAN|Q9HCY8	Protein S100-A14	S100A14	11661	2 (1)	0 (0)	0 (0)
HPBP1_HUMAN|Q9NZL4	Hsp70-binding protein 1	HSPBP1	39471	2 (2)	3 (3)	0 (0)
IQEC1_HUMAN|Q6DN90	IQ motif and SEC7 domain-containing protein 1	IQSEC1	108308	2 (1)	3 (3)	0 (0)
GPN1_HUMAN|Q9HCN4	GPN-loop GTPase 1	GPN1	41737	2 (2)	3 (2)	0 (0)
CD2A1_HUMAN|P42771	Cyclin-dependent kinase inhibitor 2A, isoforms 1/2/3	CDKN2A	16531	2 (2)	2 (2)	0 (0)
DC1I2_HUMAN|Q13409	Cytoplasmic dynein 1 intermediate chain 2	DYNC1I2	71452	2 (2)	0 (0)	0 (0)
SMD3_HUMAN|P62318	Small nuclear ribonucleoprotein Sm D3	SNRPD3	13915	2 (1)	1 (1)	0 (0)
SPB8_HUMAN|P50452	Serpin B8	SERPINB8	42764	2 (1)	0 (0)	2 (2)
MMS19_HUMAN|Q96T76	MMS19 nucleotide excision repair protein homolog	MMS19	113283	2 (2)	2 (2)	0 (0)
RPC2_HUMAN|Q9NW08	DNA-directed RNA polymerase III subunit RPC2	POLR3B	127778	2 (1)	2 (2)	0 (0)
SYTC_HUMAN|P26639	Threonine--tRNA ligase, cytoplasmic	TARS	83430	2 (2)	1 (1)	1 (1)
UBE3C_HUMAN|Q15386	Ubiquitin-protein ligase E3C	UBE3C	123916	2 (2)	1 (1)	0 (0)
CYTM_HUMAN|Q15828	Cystatin-M	CST6	16510	2 (2)	0 (0)	2 (2)
WDR62_HUMAN|O43379	WD repeat-containing protein 62	WDR62	165944	2 (2)	2 (2)	0 (0)
ZN267_HUMAN|Q14586	Zinc finger protein 267	ZNF267	87371	2 (2)	2 (2)	0 (0)
ZNF12_HUMAN|P17014	Zinc finger protein 12	ZNF12	81197	2 (2)	2 (2)	0 (0)
NXN_HUMAN|Q6DKJ4	Nucleoredoxin	NXN	48389	2 (2)	1 (1)	0 (0)
NEK1_HUMAN|Q96PY6	Serine/threonine-protein kinase Nek1	NEK1	142820	2 (2)	1 (1)	0 (0)
GLI4_HUMAN|P10075	Zinc finger protein GLI4	GLI4	41142	2 (2)	1 (1)	0 (0)
BBS7_HUMAN|Q8IWZ6	Bardet-Biedl syndrome 7 protein	BBS7	80348	2 (2)	1 (1)	0 (0)
A2ML1_HUMAN|A8K2U0	Alpha-2-macroglobulin-like protein 1	A2ML1	161097	2 (2)	0 (0)	1 (1)
GAK_HUMAN|O14976	Cyclin-G-associated kinase	GAK	143182	2 (2)	0 (0)	0 (0)
EXOC1_HUMAN|Q9NV70	Exocyst complex component 1	EXOC1	101976	2 (2)	0 (0)	0 (0)
HOOK3_HUMAN|Q86VS8	Protein Hook homolog 3	HOOK3	83121	2 (2)	0 (0)	0 (0)
PHLB3_HUMAN|Q6NSJ2	Pleckstrin homology-like domain family B member 3	PHLDB3	71907	2 (2)	0 (0)	0 (0)
PI3R4_HUMAN|Q99570	Phosphoinositide 3-kinase regulatory subunit 4	PIK3R4	153095	2 (2)	0 (0)	0 (0)
PUR4_HUMAN|O15067	Phosphoribosylformylglycinamidine synthase	PFAS	144726	2 (2)	0 (0)	0 (0)
S14L1_HUMAN|Q92503	SEC14-like protein 1	SEC14L1	81245	2 (2)	0 (0)	0 (0)
AKAP8_HUMAN|O43823	A-kinase anchor protein 8	AKAP8	76104	2 (2)	0 (0)	0 (0)
CH60_HUMAN|P10809	60 kDa heat shock protein, mitochondrial	HSPD1	61051	1 (1)	0 (0)	35 (10)
RFC5_HUMAN|P40937	Replication factor C subunit 5	RFC5	38494	1 (1)	23 (15)	0 (0)
TCPD_HUMAN|P50991	T-complex protein 1 subunit delta	CCT4	57921	1 (1)	3 (3)	6 (5)
CTF18_HUMAN|Q8WVB6	Chromosome transmission fidelity protein 18 homolog	CHTF18	107377	1 (1)	41 (28)	0 (0)
RFC3_HUMAN|P40938	Replication factor C subunit 3	RFC3	40554	1 (1)	24 (17)	0 (0)
DX39A_HUMAN|O00148	ATP-dependent RNA helicase DDX39A	DDX39A	49126	1 (1)	3 (3)	0 (0)
RFC2_HUMAN|P35250	Replication factor C subunit 2	RFC2	39155	1 (1)	20 (14)	0 (0)
DOCK7_HUMAN|Q96N67	Dedicator of cytokinesis protein 7	DOCK7	242547	1 (1)	24 (17)	0 (0)
NONO_HUMAN|Q15233	Non-POU domain-containing octamer-binding protein	NONO	54228	1 (1)	4 (4)	0 (0)
EF1G_HUMAN|P26641	Elongation factor 1-gamma	EEF1G	50116	1 (1)	2 (2)	3 (2)
HERC2_HUMAN|O95714	E3 ubiquitin-protein ligase HERC2	HERC2	527199	1 (1)	31 (29)	0 (0)
PKN2_HUMAN|Q16513	Serine/threonine-protein kinase N2	PKN2	112028	1 (1)	1 (1)	0 (0)
TOP2A_HUMAN|P11388	DNA topoisomerase 2-alpha	TOP2A	174375	1 (1)	0 (0)	0 (0)
BTF3_HUMAN|P20290	Transcription factor BTF3	BTF3	22166	1 (1)	0 (0)	21 (2)
K1H1_HUMAN|Q15323	Keratin, type I cuticular Ha1	KRT31	47234	1 (1)	0 (0)	4 (3)
IGKC_HUMAN|P01834	Ig kappa chain C region	IGKC	11608	1 (1)	0 (0)	1 (1)
MSH2_HUMAN|P43246	DNA mismatch repair protein Msh2	MSH2	104737	1 (1)	0 (0)	0 (0)
GUAA_HUMAN|P49915	GMP synthase [glutamine-hydrolyzing]	GMPS	76711	1 (1)	1 (1)	0 (0)
FA83H_HUMAN|Q6ZRV2	Protein FAM83H	FAM83H	127115	1 (1)	24 (20)	0 (0)
TOP2B_HUMAN|Q02880	DNA topoisomerase 2-beta	TOP2B	183257	1 (1)	1 (1)	0 (0)
CYBP_HUMAN|Q9HB71	Calcyclin-binding protein	CACYBP	26208	1 (1)	2 (2)	0 (0)
IGHA1_HUMAN|P01876	Ig alpha-1 chain C region	IGHA1	37652	1 (1)	0 (0)	1 (1)
HECD1_HUMAN|Q9ULT8	E3 ubiquitin-protein ligase HECTD1	HECTD1	289368	1 (1)	12 (12)	0 (0)
UMPS_HUMAN|P11172	Uridine 5'-monophosphate synthase	UMPS	52218	1 (1)	6 (6)	0 (0)
SMD1_HUMAN|P62314	Small nuclear ribonucleoprotein Sm D1	SNRPD1	13280	1 (1)	3 (3)	5 (1)
NIBL1_HUMAN|Q96TA1	Niban-like protein 1	FAM129B	84133	1 (1)	0 (0)	0 (0)
MSH6_HUMAN|P52701	DNA mismatch repair protein Msh6	MSH6	152777	1 (1)	0 (0)	0 (0)
UBP2L_HUMAN|Q14157	Ubiquitin-associated protein 2-like	UBAP2L	114528	1 (1)	0 (0)	0 (0)
PSA5_HUMAN|P28066	Proteasome subunit alpha type-5	PSMA5	26409	1 (1)	9 (8)	2 (2)
EIF3C_HUMAN|Q99613	Eukaryotic translation initiation factor 3 subunit C	EIF3C	105338	1 (1)	5 (4)	0 (0)
UBE2K_HUMAN|P61086	Ubiquitin-conjugating enzyme E2 K	UBE2K	22405	1 (1)	1 (1)	0 (0)
UBE2S_HUMAN|Q16763	Ubiquitin-conjugating enzyme E2 S	UBE2S	23843	1 (1)	2 (2)	0 (0)
RPAB3_HUMAN|P52434	DNA-directed RNA polymerases I, II, and III subunit RPABC3	POLR2H	17142	1 (1)	5 (4)	2 (1)
MCM4_HUMAN|P33991	DNA replication licensing factor MCM4	MCM4	96552	1 (1)	0 (0)	6 (1)
CSN3_HUMAN|Q9UNS2	COP9 signalosome complex subunit 3	COPS3	47870	1 (1)	4 (4)	0 (0)
STRUM_HUMAN|Q12768	WASH complex subunit strumpellin	KIAA0196	134279	1 (1)	1 (1)	0 (0)
WDR26_HUMAN|Q9H7D7	WD repeat-containing protein 26	WDR26	72120	1 (1)	10 (8)	2 (2)
HAT1_HUMAN|O14929	Histone acetyltransferase type B catalytic subunit	HAT1	49510	1 (1)	3 (2)	0 (0)
1433F_HUMAN|Q04917	14-3-3 protein eta	YWHAH	28217	1 (1)	3 (3)	2 (2)
SMD2_HUMAN|P62316	Small nuclear ribonucleoprotein Sm D2	SNRPD2	13526	1 (1)	7 (5)	1 (1)
RA1L2_HUMAN|Q32P51	Heterogeneous nuclear ribonucleoprotein A1-like 2	HNRNPA1L2	34223	1 (1)	0 (0)	7 (2)
ROA2_HUMAN|P22626	Heterogeneous nuclear ribonucleoproteins A2/B1	HNRNPA2B1	37427	1 (1)	0 (0)	9 (1)
YTDC2_HUMAN|Q9H6S0	Probable ATP-dependent RNA helicase YTHDC2	YTHDC2	160239	1 (1)	1 (1)	0 (0)
DNJB2_HUMAN|P25686	DnaJ homolog subfamily B member 2	DNAJB2	35578	1 (1)	8 (7)	0 (0)
RNF12_HUMAN|Q9NVW2	E3 ubiquitin-protein ligase RLIM	RLIM	68545	1 (1)	10 (9)	0 (0)
ELOB_HUMAN|Q15370	Transcription elongation factor B polypeptide 2	TCEB2	13132	1 (1)	6 (5)	0 (0)
KV201_HUMAN|P01614	Ig kappa chain V-II region Cum	--	12675	1 (1)	2 (1)	3 (1)
MAGD4_HUMAN|Q96JG8	Melanoma-associated antigen D4	MAGED4	81373	1 (1)	10 (5)	0 (0)
1433G_HUMAN|P61981	14-3-3 protein gamma	YWHAG	28301	1 (1)	2 (2)	4 (3)
DDI2_HUMAN|Q5TDH0	Protein DDI1 homolog 2	DDI2	44520	1 (1)	1 (1)	0 (0)
FERM2_HUMAN|Q96AC1	Fermitin family homolog 2	FERMT2	77856	1 (1)	0 (0)	0 (0)
PAIRB_HUMAN|Q8NC51	Plasminogen activator inhibitor 1 RNA-binding protein	SERBP1	44962	1 (1)	0 (0)	7 (1)
RLA2_HUMAN|P05387	60S acidic ribosomal protein P2	RPLP2	11664	1 (1)	7 (7)	0 (0)
ATR_HUMAN|Q13535	Serine/threonine-protein kinase ATR	ATR	301350	1 (1)	2 (2)	0 (0)
2AAA_HUMAN|P30153	Serine/threonine-protein phosphatase 2A 65 kDa regulatory subunit A alpha isoform	PPP2R1A	65305	1 (1)	2 (1)	0 (0)
MYCBP_HUMAN|Q99417	C-Myc-binding protein	MYCBP	11966	1 (1)	5 (5)	0 (0)
UBA5_HUMAN|Q9GZZ9	Ubiquitin-like modifier-activating enzyme 5	UBA5	44860	1 (1)	3 (3)	0 (0)
RL9_HUMAN|P32969	60S ribosomal protein L9	RPL9	21862	1 (1)	0 (0)	7 (2)
RL4_HUMAN|P36578	60S ribosomal protein L4	RPL4	47694	1 (1)	8 (5)	0 (0)
RPB3_HUMAN|P19387	DNA-directed RNA polymerase II subunit RPB3	POLR2C	31439	1 (1)	8 (7)	0 (0)
RPC1_HUMAN|O14802	DNA-directed RNA polymerase III subunit RPC1	POLR3A	155633	1 (1)	8 (8)	0 (0)
Q96MH4_HUMAN|Q96MH4	cDNA FLJ32377 fis, clone SKMUS1000014, highly similar to Polyubiquitin 9	--	43646	1 (1)	8 (1)	0 (0)
NSUN2_HUMAN|Q08J23	tRNA (cytosine(34)-C(5))-methyltransferase	NSUN2	86466	1 (1)	0 (0)	0 (0)
BUB1_HUMAN|O43683	Mitotic checkpoint serine/threonine-protein kinase BUB1	BUB1	122368	1 (1)	5 (4)	0 (0)
DCAF7_HUMAN|P61962	DDB1- and CUL4-associated factor 7	DCAF7	38924	1 (1)	5 (5)	0 (0)
ELOC_HUMAN|Q15369	Transcription elongation factor B polypeptide 1	TCEB1	12472	1 (1)	3 (3)	0 (0)
ARF4_HUMAN|P18085	ADP-ribosylation factor 4	ARF4	20509	1 (1)	1 (1)	0 (0)
ARHG2_HUMAN|Q92974	Rho guanine nucleotide exchange factor 2	ARHGEF2	111536	1 (1)	0 (0)	0 (0)
ZCCHL_HUMAN|Q96H79	Zinc finger CCCH-type antiviral protein 1-like	ZC3HAV1L	32960	1 (1)	0 (0)	0 (0)
RLA0L_HUMAN|Q8NHW5	60S acidic ribosomal protein P0-like	RPLP0P6	34362	1 (1)	3 (3)	0 (0)
WDR61_HUMAN|Q9GZS3	WD repeat-containing protein 61	WDR61	33578	1 (1)	4 (4)	0 (0)
FR1OP_HUMAN|O95684	FGFR1 oncogene partner	FGFR1OP	43062	1 (1)	7 (5)	0 (0)
SF3B6_HUMAN|Q9Y3B4	Splicing factor 3B subunit 6	SF3B6	14584	1 (1)	2 (2)	0 (0)
CPSF3_HUMAN|Q9UKF6	Cleavage and polyadenylation specificity factor subunit 3	CPSF3	77481	1 (1)	0 (0)	0 (0)
UBC12_HUMAN|P61081	NEDD8-conjugating enzyme Ubc12	UBE2M	20898	1 (1)	2 (2)	0 (0)
1433T_HUMAN|P27348	14-3-3 protein theta	YWHAQ	27762	1 (1)	1 (1)	2 (2)
NACAM_HUMAN|E9PAV3	Nascent polypeptide-associated complex subunit alpha, muscle-specific form	NACA	205409	1 (1)	2 (2)	0 (0)
ZN326_HUMAN|Q5BKZ1	DBIRD complex subunit ZNF326	ZNF326	65650	1 (1)	1 (1)	0 (0)
PBDC1_HUMAN|Q9BVG4	Protein PBDC1	PBDC1	26055	1 (1)	1 (1)	0 (0)
ANXA7_HUMAN|P20073	Annexin A7	ANXA7	52736	1 (1)	2 (2)	0 (0)
GGH_HUMAN|Q92820	Gamma-glutamyl hydrolase	GGH	35962	1 (1)	2 (2)	4 (4)
SET_HUMAN|Q01105	Protein SET	SET	33487	1 (1)	0 (0)	6 (1)
AIP_HUMAN|O00170	AH receptor-interacting protein	AIP	37634	1 (1)	1 (1)	0 (0)
RBM7_HUMAN|Q9Y580	RNA-binding protein 7	RBM7	30501	1 (1)	3 (3)	0 (0)
PRDX6_HUMAN|P30041	Peroxiredoxin-6	PRDX6	25033	1 (1)	2 (2)	3 (2)
IF140_HUMAN|Q96RY7	Intraflagellar transport protein 140 homolog	IFT140	165184	1 (1)	5 (5)	0 (0)
NCBP1_HUMAN|Q09161	Nuclear cap-binding protein subunit 1	NCBP1	91834	1 (1)	0 (0)	0 (0)
A0A075B6R9_HUMAN|A0A075B6R9	Protein IGKV2D-24	IGKV2D-24	13078	1 (1)	1 (1)	1 (1)
PIHD1_HUMAN|Q9NWS0	PIH1 domain-containing protein 1	PIH1D1	32361	1 (1)	5 (5)	0 (0)
GRP75_HUMAN|P38646	Stress-70 protein, mitochondrial	HSPA9	73676	1 (1)	0 (0)	1 (1)
MD2L1_HUMAN|Q13257	Mitotic spindle assembly checkpoint protein MAD2A	MAD2L1	23508	1 (1)	1 (1)	1 (1)
HAUS6_HUMAN|Q7Z4H7	HAUS augmin-like complex subunit 6	HAUS6	108615	1 (1)	2 (2)	0 (0)
AHNK_HUMAN|Q09666	Neuroblast differentiation-associated protein AHNAK	AHNAK	629066	1 (1)	1 (1)	3 (3)
ARMC6_HUMAN|Q6NXE6	Armadillo repeat-containing protein 6	ARMC6	54138	1 (1)	2 (2)	0 (0)
STK3_HUMAN|Q13188	Serine/threonine-protein kinase 3	STK3	56298	1 (1)	5 (5)	0 (0)
UBP34_HUMAN|Q70CQ2	Ubiquitin carboxyl-terminal hydrolase 34	USP34	404211	1 (1)	5 (5)	0 (0)
CLIC4_HUMAN|Q9Y696	Chloride intracellular channel protein 4	CLIC4	28770	1 (1)	3 (2)	0 (0)
UB2V1_HUMAN|Q13404	Ubiquitin-conjugating enzyme E2 variant 1	UBE2V1	16494	1 (1)	1 (1)	0 (0)
COPE_HUMAN|O14579	Coatomer subunit epsilon	COPE	34480	1 (1)	1 (1)	0 (0)
ARF6_HUMAN|P62330	ADP-ribosylation factor 6	ARF6	20081	1 (1)	1 (1)	0 (0)
RBP2_HUMAN|P49792	E3 SUMO-protein ligase RanBP2	RANBP2	358179	1 (1)	0 (0)	0 (0)
UBP7_HUMAN|Q93009	Ubiquitin carboxyl-terminal hydrolase 7	USP7	128295	1 (1)	5 (5)	0 (0)
YYAP1_HUMAN|Q9H869	YY1-associated protein 1	YY1AP1	87939	1 (1)	5 (4)	0 (0)
CNN3_HUMAN|Q15417	Calponin-3	CNN3	36411	1 (1)	0 (0)	0 (0)
EIF3K_HUMAN|Q9UBQ5	Eukaryotic translation initiation factor 3 subunit K	EIF3K	25058	1 (1)	1 (1)	0 (0)
AINX_HUMAN|Q16352	Alpha-internexin	INA	55387	1 (1)	2 (1)	0 (0)
GNAS1_HUMAN|Q5JWF2	Guanine nucleotide-binding protein G(s) subunit alpha isoforms XLas	GNAS	111018	1 (1)	4 (2)	0 (0)
DPOE3_HUMAN|Q9NRF9	DNA polymerase epsilon subunit 3	POLE3	16858	1 (1)	2 (2)	0 (0)
##K1C9_HUMAN|##P35527	--	--	--	1 (1)	0 (0)	0 (0)
CD123_HUMAN|O75794	Cell division cycle protein 123 homolog	CDC123	39132	1 (1)	0 (0)	0 (0)
MA7D2_HUMAN|Q96T17	MAP7 domain-containing protein 2	MAP7D2	81961	1 (1)	4 (4)	0 (0)
Q6PK50_HUMAN|Q6PK50	HSP90AB1 protein	HSP90AB1	40293	1 (1)	0 (0)	0 (0)
RAD21_HUMAN|O60216	Double-strand-break repair protein rad21 homolog	RAD21	71685	1 (1)	0 (0)	0 (0)
RL23_HUMAN|P62829	60S ribosomal protein L23	RPL23	14864	1 (1)	4 (4)	0 (0)
SYIC_HUMAN|P41252	Isoleucine--tRNA ligase, cytoplasmic	IARS	144490	1 (1)	4 (4)	0 (0)
TAGL2_HUMAN|P37802	Transgelin-2	TAGLN2	22390	1 (1)	0 (0)	4 (3)
SRP72_HUMAN|O76094	Signal recognition particle subunit SRP72	SRP72	74602	1 (1)	0 (0)	0 (0)
RS4X_HUMAN|P62701	40S ribosomal protein S4, X isoform	RPS4X	29596	1 (1)	4 (4)	0 (0)
S10A7_HUMAN|P31151	Protein S100-A7	S100A7	11470	1 (1)	0 (0)	0 (0)
KAT2A_HUMAN|Q92830	Histone acetyltransferase KAT2A	KAT2A	93920	1 (1)	2 (2)	0 (0)
UBAC1_HUMAN|Q9BSL1	Ubiquitin-associated domain-containing protein 1	UBAC1	45336	1 (1)	4 (3)	0 (0)
METH_HUMAN|Q99707	Methionine synthase	MTR	140519	1 (1)	4 (4)	0 (0)
RL24_HUMAN|P83731	60S ribosomal protein L24	RPL24	17778	1 (1)	3 (2)	0 (0)
SAR1A_HUMAN|Q9NR31	GTP-binding protein SAR1a	SAR1A	22365	1 (1)	1 (1)	0 (0)
TTC27_HUMAN|Q6P3X3	Tetratricopeptide repeat protein 27	TTC27	96627	1 (1)	3 (2)	0 (0)
UBP54_HUMAN|Q70EL1	Inactive ubiquitin carboxyl-terminal hydrolase 54	USP54	187378	1 (1)	3 (3)	0 (0)
PML_HUMAN|P29590-2	Protein PML (isoform 2)	PML	97545	1 (1)	2 (2)	0 (0)
LDHB_HUMAN|P07195	L-lactate dehydrogenase B chain	LDHB	36636	1 (1)	2 (2)	1 (1)
KBP_HUMAN|Q96EK5	KIF1-binding protein	KIAA1279	71810	1 (1)	0 (0)	0 (0)
LCN1_HUMAN|P31025	Lipocalin-1	LCN1	19248	1 (1)	0 (0)	1 (1)
ZN302_HUMAN|Q9NR11	Zinc finger protein 302	ZNF302	54810	1 (1)	3 (2)	0 (0)
ZN624_HUMAN|Q9P2J8	Zinc finger protein 624	ZNF624	99923	1 (1)	3 (3)	0 (0)
HNRPC_HUMAN|P07910	Heterogeneous nuclear ribonucleoproteins C1/C2	HNRNPC	33668	1 (1)	2 (2)	1 (1)
D11L8_HUMAN|A8MPP1	Putative ATP-dependent RNA helicase DDX11-like protein 8	DDX11L8	101805	1 (1)	3 (3)	0 (0)
ESPL1_HUMAN|Q14674	Separin	ESPL1	233162	1 (1)	3 (2)	0 (0)
CND2_HUMAN|Q15003	Condensin complex subunit 2	NCAPH	82558	1 (1)	1 (1)	0 (0)
AP2B1_HUMAN|P63010	AP-2 complex subunit beta	AP2B1	104546	1 (1)	1 (1)	0 (0)
AP2S1_HUMAN|P53680	AP-2 complex subunit sigma	AP2S1	17016	1 (1)	1 (1)	0 (0)
DJB11_HUMAN|Q9UBS4	DnaJ homolog subfamily B member 11	DNAJB11	40511	1 (1)	2 (2)	0 (0)
UBXN1_HUMAN|Q04323	UBX domain-containing protein 1	UBXN1	33323	1 (1)	1 (1)	0 (0)
UBR5_HUMAN|O95071-2	E3 ubiquitin-protein ligase UBR5 (isoform 2)	UBR5	309335	1 (1)	2 (2)	0 (0)
UTP15_HUMAN|Q8TED0	U3 small nucleolar RNA-associated protein 15 homolog	UTP15	58412	1 (1)	2 (2)	0 (0)
WDR18_HUMAN|Q9BV38	WD repeat-containing protein 18	WDR18	47402	1 (1)	2 (2)	0 (0)
TR112_HUMAN|Q9UI30	Multifunctional methyltransferase subunit TRM112-like protein	TRMT112	14198	1 (1)	1 (1)	0 (0)
TBAL3_HUMAN|A6NHL2	Tubulin alpha chain-like 3	TUBAL3	49906	1 (1)	2 (1)	0 (0)
Q9BUU9_HUMAN|Q9BUU9	TUBB protein	TUBB	38313	1 (1)	2 (2)	0 (0)
Q68E03_HUMAN|Q68E03	Matrin-3	DKFZp686L22104	30938	1 (1)	2 (2)	0 (0)
RTKN2_HUMAN|Q8IZC4	Rhotekin-2	RTKN2	69300	1 (1)	2 (2)	0 (0)
SSRA_HUMAN|P43307	Translocon-associated protein subunit alpha	SSR1	32233	1 (1)	0 (0)	1 (1)
ZN552_HUMAN|Q9H707	Zinc finger protein 552	ZNF552	46195	1 (1)	2 (2)	0 (0)
PKP2_HUMAN|Q99959	Plakophilin-2	PKP2	97409	1 (1)	2 (2)	0 (0)
NUP43_HUMAN|Q8NFH3	Nucleoporin Nup43	NUP43	42148	1 (1)	2 (2)	0 (0)
CIAO1_HUMAN|O76071	Probable cytosolic iron-sulfur protein assembly protein CIAO1	CIAO1	37838	1 (1)	1 (1)	0 (0)
CND1_HUMAN|Q15021	Condensin complex subunit 1	NCAPD2	157173	1 (1)	0 (0)	0 (0)
MAP6_HUMAN|Q96JE9	Microtubule-associated protein 6	MAP6	86500	1 (1)	0 (0)	0 (0)
HPRT_HUMAN|P00492	Hypoxanthine-guanine phosphoribosyltransferase	HPRT1	24578	1 (1)	1 (1)	1 (1)
MCM5_HUMAN|P33992	DNA replication licensing factor MCM5	MCM5	82281	1 (1)	0 (0)	0 (0)
MYO5A_HUMAN|Q9Y4I1	Unconventional myosin-Va	MYO5A	215393	1 (1)	1 (1)	0 (0)
NPA1P_HUMAN|O60287	Nucleolar pre-ribosomal-associated protein 1	URB1	254375	1 (1)	2 (2)	0 (0)
GPN2_HUMAN|Q9H9Y4	GPN-loop GTPase 2	GPN2	34558	1 (1)	2 (2)	0 (0)
CO1A2_HUMAN|P08123	Collagen alpha-2(I) chain	COL1A2	129305	1 (1)	0 (0)	2 (2)
F4MHQ2_HUMAN|F4MHQ2	Ubiquitously transcribed tetratricopeptide repeat protein Y-linked transcript variant 111	UTY	0	1 (1)	0 (0)	0 (0)
GELS_HUMAN|P06396	Gelsolin	GSN	85692	1 (1)	0 (0)	0 (0)
TTC4_HUMAN|O95801	Tetratricopeptide repeat protein 4	TTC4	44676	1 (1)	0 (0)	0 (0)
GNA12_HUMAN|Q03113	Guanine nucleotide-binding protein subunit alpha-12	GNA12	44276	1 (1)	1 (1)	0 (0)
GLRX1_HUMAN|P35754	Glutaredoxin-1	GLRX	11775	1 (1)	0 (0)	1 (1)
HNRC1_HUMAN|O60812	Heterogeneous nuclear ribonucleoprotein C-like 1	HNRNPCL1	32140	1 (1)	1 (1)	0 (0)
K2C75_HUMAN|O95678	Keratin, type II cytoskeletal 75	KRT75	59557	1 (1)	0 (0)	0 (0)
LYNX1_HUMAN|Q9BZG9	Ly-6/neurotoxin-like protein 1	LYNX1	14025	1 (1)	0 (0)	0 (0)
LSM12_HUMAN|Q3MHD2	Protein LSM12 homolog	LSM12	21699	1 (1)	1 (1)	0 (0)
EDEM3_HUMAN|Q9BZQ6	ER degradation-enhancing alpha-mannosidase-like protein 3	EDEM3	104658	1 (1)	1 (1)	0 (0)
DLRB1_HUMAN|Q9NP97	Dynein light chain roadblock-type 1	DYNLRB1	10921	1 (1)	1 (1)	0 (0)
ACD11_HUMAN|Q709F0	Acyl-CoA dehydrogenase family member 11	ACAD11	87278	1 (1)	0 (0)	0 (0)
##Q96SC2_HUMAN|##Q96SC2	--	--	--	1 (1)	0 (0)	0 (0)
B7Z5R0_HUMAN|B7Z5R0	KRAB domain-containing protein ZNF747	ZNF747	36397	1 (1)	1 (1)	0 (0)
BRAT1_HUMAN|Q6PJG6	BRCA1-associated ATM activator 1	BRAT1	88114	1 (1)	1 (1)	0 (0)
CE85L_HUMAN|Q5SZL2	Centrosomal protein of 85 kDa-like	CEP85L	91803	1 (1)	1 (1)	0 (0)
PANK4_HUMAN|Q9NVE7	Pantothenate kinase 4	PANK4	85986	1 (1)	1 (1)	0 (0)
PIPSL_HUMAN|A2A3N6	Putative PIP5K1A and PSMD4-like protein	PIPSL	95042	1 (1)	1 (1)	0 (0)
PP6R3_HUMAN|Q5H9R7	Serine/threonine-protein phosphatase 6 regulatory subunit 3	PPP6R3	97663	1 (1)	1 (1)	0 (0)
RBGP1_HUMAN|Q9Y3P9	Rab GTPase-activating protein 1	RABGAP1	121730	1 (1)	0 (0)	1 (1)
SPAT5_HUMAN|Q8NB90	Spermatogenesis-associated protein 5	SPATA5	97899	1 (1)	1 (1)	0 (0)
OXR1_HUMAN|Q8N573-3	Oxidation resistance protein 1 (isoform 3)	OXR1	97964	1 (1)	0 (0)	0 (0)
L8E8R5_HUMAN|L8E8R5	Alternative protein FGFR2	FGFR2	7310	1 (1)	0 (0)	0 (0)
KDM2B_HUMAN|Q8NHM5	Lysine-specific demethylase 2B	KDM2B	152606	1 (1)	0 (0)	0 (0)
RAB3C_HUMAN|Q96E17	Ras-related protein Rab-3C	RAB3C	25950	1 (1)	0 (0)	0 (0)
RRN3_HUMAN|Q9NYV6	RNA polymerase I-specific transcription initiation factor RRN3	RRN3	74103	1 (1)	0 (0)	0 (0)
V9GYS9_HUMAN|V9GYS9	Multimerin-2	MMRN2	32941	1 (1)	0 (0)	0 (0)
UBE2H_HUMAN|P62256	Ubiquitin-conjugating enzyme E2 H	UBE2H	20654	1 (1)	0 (0)	0 (0)
TYPH_HUMAN|P19971	Thymidine phosphorylase	TYMP	49952	1 (1)	0 (0)	0 (0)
SPA5L_HUMAN|Q9BVQ7	Spermatogenesis-associated protein 5-like protein 1	SPATA5L1	80705	1 (1)	0 (0)	0 (0)
HXK1_HUMAN|P19367	Hexokinase-1	HK1	102480	1 (1)	0 (0)	0 (0)
HSP76_HUMAN|P17066	Heat shock 70 kDa protein 6	HSPA6	71024	1 (1)	0 (0)	0 (0)
A4D115_HUMAN|A4D115	LOC389466	LOC389466	12371	1 (1)	0 (0)	0 (0)
A0A059RHM0_HUMAN|A0A059RHM0	NADH-ubiquinone oxidoreductase chain 5	ND5	0	1 (1)	0 (0)	0 (0)
A0A024RD36_HUMAN|A0A024RD36	Ribosomal protein L7-like 1, isoform CRA_b	RPL7L1	29667	1 (1)	0 (0)	0 (0)
CTND1_HUMAN|O60716-9	Catenin delta-1 (isoform 9)	CTNND1	108164	1 (1)	0 (0)	0 (0)
CXG2_HUMAN|Q5T442	Gap junction gamma-2 protein	GJC2	46999	1 (1)	0 (0)	0 (0)
H3BUI8_HUMAN|H3BUI8	GRAM domain-containing protein 2	GRAMD2	24210	1 (1)	0 (0)	0 (0)
GCFC2_HUMAN|P16383	GC-rich sequence DNA-binding factor 2	GCFC2	89379	1 (1)	0 (0)	0 (0)
E5RII8_HUMAN|E5RII8	Oxidation resistance protein 1	OXR1	10976	1 (1)	0 (0)	0 (0)
DLX1_HUMAN|P56177	Homeobox protein DLX-1	DLX1	27318	1 (1)	0 (0)	0 (0)
ZBT21_HUMAN|Q9ULJ3	Zinc finger and BTB domain-containing protein 21	ZBTB21	118864	1 (1)	0 (0)	0 (0)
HNRPK_HUMAN|P61978	Heterogeneous nuclear ribonucleoprotein K	HNRNPK	50973	0 (0)	1 (1)	13 (5)
PARP1_HUMAN|P09874	Poly [ADP-ribose] polymerase 1	PARP1	113077	0 (0)	1 (1)	0 (0)
DBLOH_HUMAN|Q9NR28	Diablo homolog, mitochondrial	DIABLO	27129	0 (0)	87 (13)	2 (2)
ANM5_HUMAN|O14744	Protein arginine N-methyltransferase 5	PRMT5	72680	0 (0)	1 (1)	93 (26)
SMC3_HUMAN|Q9UQE7	Structural maintenance of chromosomes protein 3	SMC3	141534	0 (0)	3 (3)	0 (0)
BIRC2_HUMAN|Q13490	Baculoviral IAP repeat-containing protein 2	BIRC2	69896	0 (0)	77 (28)	0 (0)
GTF2I_HUMAN|P78347	General transcription factor II-I	GTF2I	112410	0 (0)	1 (1)	0 (0)
UBR2_HUMAN|Q8IWV8	E3 ubiquitin-protein ligase UBR2	UBR2	200527	0 (0)	61 (50)	0 (0)
TCPH_HUMAN|Q99832	T-complex protein 1 subunit eta	CCT7	59363	0 (0)	0 (0)	13 (7)
TCPZ_HUMAN|P40227	T-complex protein 1 subunit zeta	CCT6A	58021	0 (0)	3 (2)	13 (9)
TCPE_HUMAN|P48643	T-complex protein 1 subunit epsilon	CCT5	59667	0 (0)	0 (0)	14 (7)
HNRL1_HUMAN|Q9BUJ2	Heterogeneous nuclear ribonucleoprotein U-like protein 1	HNRNPUL1	95733	0 (0)	38 (19)	0 (0)
NPM_HUMAN|P06748	Nucleophosmin	NPM1	32573	0 (0)	2 (2)	33 (6)
SF3B1_HUMAN|O75533	Splicing factor 3B subunit 1	SF3B1	145822	0 (0)	1 (1)	4 (2)
HNRPU_HUMAN|Q00839	Heterogeneous nuclear ribonucleoprotein U	HNRNPU	90579	0 (0)	1 (1)	17 (4)
MEP50_HUMAN|Q9BQA1	Methylosome protein 50	WDR77	36722	0 (0)	5 (5)	20 (7)
TF3C1_HUMAN|Q12789	General transcription factor 3C polypeptide 1	GTF3C1	238862	0 (0)	4 (4)	0 (0)
SP16H_HUMAN|Q9Y5B9	FACT complex subunit SPT16	SUPT16H	119907	0 (0)	7 (7)	0 (0)
DYHC2_HUMAN|Q8NCM8	Cytoplasmic dynein 2 heavy chain 1	DYNC2H1	492595	0 (0)	16 (15)	0 (0)
TCPG_HUMAN|P49368	T-complex protein 1 subunit gamma	CCT3	60530	0 (0)	0 (0)	5 (3)
IF4A3_HUMAN|P38919	Eukaryotic initiation factor 4A-III	EIF4A3	46868	0 (0)	3 (1)	0 (0)
TCPA_HUMAN|P17987	T-complex protein 1 subunit alpha	TCP1	60340	0 (0)	3 (3)	4 (4)
PTBP1_HUMAN|P26599	Polypyrimidine tract-binding protein 1	PTBP1	57218	0 (0)	0 (0)	9 (4)
PSD12_HUMAN|O00232	26S proteasome non-ATPase regulatory subunit 12	PSMD12	52901	0 (0)	23 (20)	0 (0)
AMOT_HUMAN|Q4VCS5	Angiomotin	AMOT	118078	0 (0)	4 (4)	0 (0)
CLIC1_HUMAN|O00299	Chloride intracellular channel protein 1	CLIC1	26921	0 (0)	0 (0)	16 (4)
ECHA_HUMAN|P40939	Trifunctional enzyme subunit alpha, mitochondrial	HADHA	82995	0 (0)	20 (14)	0 (0)
ICLN_HUMAN|P54105	Methylosome subunit pICln	CLNS1A	26213	0 (0)	1 (1)	17 (6)
HERC1_HUMAN|Q15751	Probable E3 ubiquitin-protein ligase HERC1	HERC1	532199	0 (0)	19 (18)	0 (0)
DCC1_HUMAN|Q9BVC3	Sister chromatid cohesion protein DCC1	DSCC1	44822	0 (0)	12 (8)	0 (0)
RANB9_HUMAN|Q96S59	Ran-binding protein 9	RANBP9	77843	0 (0)	17 (10)	0 (0)
MKLN1_HUMAN|Q9UL63	Muskelin	MKLN1	84763	0 (0)	18 (14)	0 (0)
MAP1B_HUMAN|P46821	Microtubule-associated protein 1B	MAP1B	270619	0 (0)	1 (1)	3 (3)
KR87P_HUMAN|A6NCN2	Putative keratin-87 protein	KRT87P	29115	0 (0)	0 (0)	4 (3)
SFPQ_HUMAN|P23246	Splicing factor, proline- and glutamine-rich	SFPQ	76145	0 (0)	0 (0)	1 (1)
DDX46_HUMAN|Q7L014	Probable ATP-dependent RNA helicase DDX46	DDX46	117355	0 (0)	1 (1)	0 (0)
MIF_HUMAN|P14174	Macrophage migration inhibitory factor	MIF	12475	0 (0)	0 (0)	13 (2)
ECM29_HUMAN|Q5VYK3	Proteasome-associated protein ECM29 homolog	ECM29	204279	0 (0)	1 (1)	0 (0)
ADNP_HUMAN|Q9H2P0	Activity-dependent neuroprotector homeobox protein	ADNP	123556	0 (0)	3 (2)	0 (0)
HNRPL_HUMAN|P14866	Heterogeneous nuclear ribonucleoprotein L	HNRNPL	64129	0 (0)	0 (0)	2 (1)
IF5A1_HUMAN|P63241	Eukaryotic translation initiation factor 5A-1	EIF5A	16831	0 (0)	0 (0)	10 (4)
NCOR2_HUMAN|Q9Y618	Nuclear receptor corepressor 2	NCOR2	274788	0 (0)	15 (15)	0 (0)
KCMF1_HUMAN|Q9P0J7	E3 ubiquitin-protein ligase KCMF1	KCMF1	41943	0 (0)	15 (10)	0 (0)
FYCO1_HUMAN|Q9BQS8	FYVE and coiled-coil domain-containing protein 1	FYCO1	166973	0 (0)	15 (15)	0 (0)
CE350_HUMAN|Q5VT06	Centrosome-associated protein 350	CEP350	350911	0 (0)	14 (14)	0 (0)
SIL1_HUMAN|Q9H173	Nucleotide exchange factor SIL1	SIL1	52081	0 (0)	14 (9)	0 (0)
PSMD7_HUMAN|P51665	26S proteasome non-ATPase regulatory subunit 7	PSMD7	37023	0 (0)	13 (9)	0 (0)
IGJ_HUMAN|P01591	Immunoglobulin J chain	IGJ	18097	0 (0)	0 (0)	3 (1)
LDHA_HUMAN|P00338	L-lactate dehydrogenase A chain	LDHA	36686	0 (0)	1 (1)	2 (2)
PSMD4_HUMAN|P55036	26S proteasome non-ATPase regulatory subunit 4	PSMD4	40734	0 (0)	9 (7)	0 (0)
YBOX1_HUMAN|P67809	Nuclease-sensitive element-binding protein 1	YBX1	35922	0 (0)	12 (4)	0 (0)
HIF1A_HUMAN|Q16665	Hypoxia-inducible factor 1-alpha	HIF1A	92665	0 (0)	7 (7)	0 (0)
FL2D_HUMAN|Q15007	Pre-mRNA-splicing regulator WTAP	WTAP	44241	0 (0)	8 (7)	0 (0)
NASP_HUMAN|P49321	Nuclear autoantigenic sperm protein	NASP	85233	0 (0)	0 (0)	11 (5)
XIAP_HUMAN|P98170	E3 ubiquitin-protein ligase XIAP	XIAP	56681	0 (0)	11 (5)	1 (1)
KCD20_HUMAN|Q7Z5Y7	BTB/POZ domain-containing protein KCTD20	KCTD20	47477	0 (0)	10 (10)	0 (0)
FLNA_HUMAN|P21333	Filamin-A	FLNA	280723	0 (0)	4 (4)	0 (0)
PROF1_HUMAN|P07737	Profilin-1	PFN1	15053	0 (0)	0 (0)	8 (2)
F175B_HUMAN|Q15018	BRISC complex subunit Abro1	FAM175B	46898	0 (0)	12 (8)	0 (0)
RS3A_HUMAN|P61247	40S ribosomal protein S3a	RPS3A	29943	0 (0)	1 (1)	7 (1)
KCTD9_HUMAN|Q7L273	BTB/POZ domain-containing protein KCTD9	KCTD9	42564	0 (0)	4 (4)	0 (0)
STK38_HUMAN|Q15208	Serine/threonine-protein kinase 38	STK38	54187	0 (0)	9 (7)	1 (1)
OGT1_HUMAN|O15294	UDP-N-acetylglucosamine--peptide N-acetylglucosaminyltransferase 110 kDa subunit	OGT	116918	0 (0)	5 (5)	0 (0)
GID8_HUMAN|Q9NWU2	Glucose-induced degradation protein 8 homolog	GID8	26747	0 (0)	8 (8)	3 (3)
TBL1R_HUMAN|Q9BZK7	F-box-like/WD repeat-containing protein TBL1XR1	TBL1XR1	55591	0 (0)	8 (6)	0 (0)
MAEA_HUMAN|Q7L5Y9	Macrophage erythroblast attacher	MAEA	45284	0 (0)	11 (11)	0 (0)
C1QBP_HUMAN|Q07021	Complement component 1 Q subcomponent-binding protein, mitochondrial	C1QBP	31360	0 (0)	0 (0)	6 (1)
IF2A_HUMAN|P05198	Eukaryotic translation initiation factor 2 subunit 1	EIF2S1	36110	0 (0)	0 (0)	1 (1)
PSMD8_HUMAN|P48556	26S proteasome non-ATPase regulatory subunit 8	PSMD8	39609	0 (0)	11 (10)	0 (0)
CE170_HUMAN|Q5SW79	Centrosomal protein of 170 kDa	CEP170	175283	0 (0)	9 (8)	0 (0)
RL10_HUMAN|P27635	60S ribosomal protein L10	RPL10	24602	0 (0)	4 (3)	6 (2)
ABHDA_HUMAN|Q9NUJ1	Mycophenolic acid acyl-glucuronide esterase, mitochondrial	ABHD10	33930	0 (0)	10 (5)	0 (0)
HTRA2_HUMAN|O43464	Serine protease HTRA2, mitochondrial	HTRA2	48838	0 (0)	10 (5)	0 (0)
DHE3_HUMAN|P00367	Glutamate dehydrogenase 1, mitochondrial	GLUD1	61394	0 (0)	10 (10)	0 (0)
TIM13_HUMAN|Q9Y5L4	Mitochondrial import inner membrane translocase subunit Tim13	TIMM13	10499	0 (0)	10 (3)	0 (0)
TIM8A_HUMAN|O60220	Mitochondrial import inner membrane translocase subunit Tim8 A	TIMM8A	10997	0 (0)	10 (4)	0 (0)
UBR1_HUMAN|Q8IWV7	E3 ubiquitin-protein ligase UBR1	UBR1	200200	0 (0)	10 (9)	0 (0)
IF4E2_HUMAN|O60573	Eukaryotic translation initiation factor 4E type 2	EIF4E2	28360	0 (0)	7 (5)	0 (0)
UBP14_HUMAN|P54578	Ubiquitin carboxyl-terminal hydrolase 14	USP14	56066	0 (0)	0 (0)	7 (1)
FUMH_HUMAN|P07954	Fumarate hydratase, mitochondrial	FH	54633	0 (0)	0 (0)	10 (3)
UGGG1_HUMAN|Q9NYU2	UDP-glucose:glycoprotein glucosyltransferase 1	UGGT1	177180	0 (0)	4 (4)	0 (0)
PRP19_HUMAN|Q9UMS4	Pre-mRNA-processing factor 19	PRPF19	55177	0 (0)	1 (1)	5 (2)
RL17_HUMAN|P18621	60S ribosomal protein L17	RPL17	21395	0 (0)	9 (5)	0 (0)
CYHR1_HUMAN|Q6ZMK1	Cysteine and histidine-rich protein 1	CYHR1	40700	0 (0)	9 (8)	0 (0)
HECD4_HUMAN|Q9Y4D8	Probable E3 ubiquitin-protein ligase HECTD4	HECTD4	439320	0 (0)	9 (9)	0 (0)
TIM8B_HUMAN|Q9Y5J9	Mitochondrial import inner membrane translocase subunit Tim8 B	TIMM8B	9343	0 (0)	9 (3)	0 (0)
RD23B_HUMAN|P54727	UV excision repair protein RAD23 homolog B	RAD23B	43168	0 (0)	6 (5)	2 (1)
PSMD3_HUMAN|O43242	26S proteasome non-ATPase regulatory subunit 3	PSMD3	60974	0 (0)	8 (8)	0 (0)
VPRBP_HUMAN|Q9Y4B6	Protein VPRBP	VPRBP	168998	0 (0)	9 (9)	0 (0)
UCHL5_HUMAN|Q9Y5K5	Ubiquitin carboxyl-terminal hydrolase isozyme L5	UCHL5	37604	0 (0)	6 (6)	0 (0)
MCM2_HUMAN|P49736	DNA replication licensing factor MCM2	MCM2	101890	0 (0)	2 (2)	0 (0)
ACL6A_HUMAN|O96019	Actin-like protein 6A	ACTL6A	47458	0 (0)	1 (1)	0 (0)
EIF3M_HUMAN|Q7L2H7	Eukaryotic translation initiation factor 3 subunit M	EIF3M	42500	0 (0)	1 (1)	0 (0)
BT3L4_HUMAN|Q96K17	Transcription factor BTF3 homolog 4	BTF3L4	17269	0 (0)	0 (0)	2 (1)
KHDR1_HUMAN|Q07666	KH domain-containing, RNA-binding, signal transduction-associated protein 1	KHDRBS1	48224	0 (0)	0 (0)	2 (1)
COF1_HUMAN|P23528	Cofilin-1	CFL1	18501	0 (0)	1 (1)	5 (2)
SUMO2_HUMAN|P61956	Small ubiquitin-related modifier 2	SUMO2	10870	0 (0)	3 (2)	0 (0)
TCPW_HUMAN|Q92526	T-complex protein 1 subunit zeta-2	CCT6B	57818	0 (0)	0 (0)	3 (3)
RCC1_HUMAN|P18754	Regulator of chromosome condensation	RCC1	44966	0 (0)	0 (0)	8 (2)
RL3_HUMAN|P39023	60S ribosomal protein L3	RPL3	46106	0 (0)	2 (2)	4 (2)
CAZA1_HUMAN|P52907	F-actin-capping protein subunit alpha-1	CAPZA1	32921	0 (0)	1 (1)	2 (2)
PRP31_HUMAN|Q8WWY3	U4/U6 small nuclear ribonucleoprotein Prp31	PRPF31	55453	0 (0)	0 (0)	2 (1)
STAG1_HUMAN|Q8WVM7	Cohesin subunit SA-1	STAG1	144419	0 (0)	2 (2)	2 (1)
NUCL_HUMAN|P19338	Nucleolin	NCL	76610	0 (0)	2 (2)	5 (2)
CSN2_HUMAN|P61201	COP9 signalosome complex subunit 2	COPS2	51594	0 (0)	6 (5)	0 (0)
RSMB_HUMAN|P14678	Small nuclear ribonucleoprotein-associated proteins B and B'	SNRPB	24608	0 (0)	6 (4)	0 (0)
ADRM1_HUMAN|Q16186	Proteasomal ubiquitin receptor ADRM1	ADRM1	42150	0 (0)	8 (4)	0 (0)
SSRP1_HUMAN|Q08945	FACT complex subunit SSRP1	SSRP1	81070	0 (0)	1 (1)	0 (0)
ZRAB2_HUMAN|O95218	Zinc finger Ran-binding domain-containing protein 2	ZRANB2	37402	0 (0)	8 (5)	0 (0)
CSN5_HUMAN|Q92905	COP9 signalosome complex subunit 5	COPS5	37576	0 (0)	3 (3)	0 (0)
RMD5A_HUMAN|Q9H871	Protein RMD5 homolog A	RMND5A	43990	0 (0)	7 (6)	0 (0)
RL6_HUMAN|Q02878	60S ribosomal protein L6	RPL6	32726	0 (0)	8 (5)	0 (0)
AAMDC_HUMAN|Q9H7C9	Mth938 domain-containing protein	AAMDC	13331	0 (0)	0 (0)	8 (6)
ARHG1_HUMAN|Q92888	Rho guanine nucleotide exchange factor 1	ARHGEF1	102429	0 (0)	8 (6)	0 (0)
CSN6_HUMAN|Q7L5N1	COP9 signalosome complex subunit 6	COPS6	36161	0 (0)	4 (4)	0 (0)
6PGD_HUMAN|P52209	6-phosphogluconate dehydrogenase, decarboxylating	PGD	53137	0 (0)	0 (0)	6 (2)
UB2L3_HUMAN|P68036	Ubiquitin-conjugating enzyme E2 L3	UBE2L3	17860	0 (0)	0 (0)	6 (2)
BOLA2_HUMAN|Q9H3K6	BolA-like protein 2	BOLA2	10116	0 (0)	1 (1)	1 (1)
EF1B_HUMAN|P24534	Elongation factor 1-beta	EEF1B2	24762	0 (0)	0 (0)	4 (1)
GSTP1_HUMAN|P09211	Glutathione S-transferase P	GSTP1	23354	0 (0)	0 (0)	3 (3)
CALR_HUMAN|P27797	Calreticulin	CALR	48138	0 (0)	0 (0)	4 (1)
CBX3_HUMAN|Q13185	Chromobox protein homolog 3	CBX3	20810	0 (0)	0 (0)	3 (1)
ILF2_HUMAN|Q12905	Interleukin enhancer-binding factor 2	ILF2	43059	0 (0)	0 (0)	1 (1)
RL13_HUMAN|P26373	60S ribosomal protein L13	RPL13	24260	0 (0)	7 (4)	0 (0)
FKB15_HUMAN|Q5T1M5	FK506-binding protein 15	FKBP15	133622	0 (0)	1 (1)	0 (0)
ACTN4_HUMAN|O43707	Alpha-actinin-4	ACTN4	104848	0 (0)	0 (0)	3 (2)
SMN_HUMAN|Q16637	Survival motor neuron protein	SMN1	31846	0 (0)	7 (5)	0 (0)
SMTN_HUMAN|P53814	Smoothelin	SMTN	99053	0 (0)	7 (5)	0 (0)
ILK_HUMAN|Q13418	Integrin-linked protein kinase	ILK	51416	0 (0)	1 (1)	0 (0)
TCAL1_HUMAN|Q15170	Transcription elongation factor A protein-like 1	TCEAL1	18353	0 (0)	5 (5)	0 (0)
RL22_HUMAN|P35268	60S ribosomal protein L22	RPL22	14786	0 (0)	0 (0)	2 (1)
VPS16_HUMAN|Q9H269	Vacuolar protein sorting-associated protein 16 homolog	VPS16	94688	0 (0)	2 (2)	0 (0)
TAOK1_HUMAN|Q7L7X3	Serine/threonine-protein kinase TAO1	TAOK1	116064	0 (0)	1 (1)	0 (0)
KAP2_HUMAN|P13861	cAMP-dependent protein kinase type II-alpha regulatory subunit	PRKAR2A	45515	0 (0)	2 (2)	0 (0)
BTBDA_HUMAN|Q9BSF8	BTB/POZ domain-containing protein 10	BTBD10	53776	0 (0)	6 (5)	0 (0)
ODO2_HUMAN|P36957	Dihydrolipoyllysine-residue succinyltransferase component of 2-oxoglutarate dehydrogenase complex, mitochondrial	DLST	48752	0 (0)	6 (6)	0 (0)
FBX18_HUMAN|Q8NFZ0	F-box only protein 18	FBXO18	117680	0 (0)	6 (5)	0 (0)
RPB1_HUMAN|P24928	DNA-directed RNA polymerase II subunit RPB1	POLR2A	217164	0 (0)	6 (6)	0 (0)
BRCC3_HUMAN|P46736	Lys-63-specific deubiquitinase BRCC36	BRCC3	36070	0 (0)	5 (5)	0 (0)
ALMS1_HUMAN|Q8TCU4	Alstrom syndrome protein 1	ALMS1	460939	0 (0)	5 (4)	0 (0)
CHTOP_HUMAN|Q9Y3Y2	Chromatin target of PRMT1 protein	CHTOP	26395	0 (0)	6 (2)	0 (0)
DI3L1_HUMAN|Q8TF46	DIS3-like exonuclease 1	DIS3L	120781	0 (0)	4 (3)	0 (0)
CDC37_HUMAN|Q16543	Hsp90 co-chaperone Cdc37	CDC37	44466	0 (0)	2 (2)	1 (1)
BABA1_HUMAN|Q9NWV8	BRISC and BRCA1-A complex member 1	BABAM1	36558	0 (0)	3 (3)	0 (0)
PDIA1_HUMAN|P07237	Protein disulfide-isomerase	P4HB	57113	0 (0)	0 (0)	5 (2)
TRAF2_HUMAN|Q12933	TNF receptor-associated factor 2	TRAF2	55856	0 (0)	4 (3)	0 (0)
CSN1_HUMAN|Q13098	COP9 signalosome complex subunit 1	GPS1	55533	0 (0)	2 (2)	0 (0)
CTF8_HUMAN|P0CG13	Chromosome transmission fidelity protein 8 homolog	CHTF8	13312	0 (0)	4 (3)	0 (0)
RBP56_HUMAN|Q92804	TATA-binding protein-associated factor 2N	TAF15	61826	0 (0)	0 (0)	6 (1)
KT33B_HUMAN|Q14525	Keratin, type I cuticular Ha3-II	KRT33B	46211	0 (0)	0 (0)	2 (1)
RS14_HUMAN|P62263	40S ribosomal protein S14	RPS14	16271	0 (0)	2 (2)	0 (0)
ROA3_HUMAN|P51991	Heterogeneous nuclear ribonucleoprotein A3	HNRNPA3	39592	0 (0)	0 (0)	6 (1)
XRCC6_HUMAN|P12956	X-ray repair cross-complementing protein 6	XRCC6	69839	0 (0)	1 (1)	0 (0)
SYLC_HUMAN|Q9P2J5	Leucine--tRNA ligase, cytoplasmic	LARS	134459	0 (0)	1 (1)	0 (0)
CALU_HUMAN|O43852	Calumenin	CALU	37104	0 (0)	2 (2)	3 (2)
SUMO1_HUMAN|P63165	Small ubiquitin-related modifier 1	SUMO1	11556	0 (0)	1 (1)	0 (0)
DPOE2_HUMAN|P56282	DNA polymerase epsilon subunit 2	POLE2	59534	0 (0)	2 (2)	0 (0)
INT3_HUMAN|Q68E01	Integrator complex subunit 3	INTS3	118063	0 (0)	0 (0)	1 (1)
NJMU_HUMAN|Q9HAS0	Protein Njmu-R1	C17orf75	44619	0 (0)	2 (2)	0 (0)
SERPH_HUMAN|P50454	Serpin H1	SERPINH1	46438	0 (0)	2 (2)	3 (1)
SAMH1_HUMAN|Q9Y3Z3	Deoxynucleoside triphosphate triphosphohydrolase SAMHD1	SAMHD1	72196	0 (0)	2 (2)	0 (0)
KV302_HUMAN|P01620	Ig kappa chain V-III region SIE	--	11774	0 (0)	0 (0)	1 (1)
CRNN_HUMAN|Q9UBG3	Cornulin	CRNN	53530	0 (0)	2 (2)	0 (0)
IF4G1_HUMAN|Q04637	Eukaryotic translation initiation factor 4 gamma 1	EIF4G1	175481	0 (0)	1 (1)	0 (0)
SYMC_HUMAN|P56192	Methionine--tRNA ligase, cytoplasmic	MARS	101110	0 (0)	1 (1)	0 (0)
XRN2_HUMAN|Q9H0D6	5'-3' exoribonuclease 2	XRN2	108576	0 (0)	3 (3)	0 (0)
AIMP1_HUMAN|Q12904	Aminoacyl tRNA synthase complex-interacting multifunctional protein 1	AIMP1	34350	0 (0)	5 (4)	0 (0)
E9PJD7_HUMAN|E9PJD7	Cysteine and histidine-rich protein 1	CYHR1	43810	0 (0)	5 (3)	0 (0)
LRCH2_HUMAN|Q5VUJ6	Leucine-rich repeat and calponin homology domain-containing protein 2	LRCH2	84583	0 (0)	5 (5)	0 (0)
L0R819_HUMAN|L0R819	Alternative protein ASNSD1	ASNSD1	11249	0 (0)	5 (5)	0 (0)
KLH22_HUMAN|Q53GT1	Kelch-like protein 22	KLHL22	71662	0 (0)	5 (5)	0 (0)
GWL_HUMAN|Q96GX5	Serine/threonine-protein kinase greatwall	MASTL	97313	0 (0)	5 (5)	0 (0)
NCK5L_HUMAN|Q9HCH0	Nck-associated protein 5-like	NCKAP5L	139005	0 (0)	5 (4)	0 (0)
TOM22_HUMAN|Q9NS69	Mitochondrial import receptor subunit TOM22 homolog	TOMM22	15520	0 (0)	0 (0)	1 (1)
SNX3_HUMAN|O60493	Sorting nexin-3	SNX3	18761	0 (0)	1 (1)	0 (0)
SMHD1_HUMAN|A6NHR9	Structural maintenance of chromosomes flexible hinge domain-containing protein 1	SMCHD1	226361	0 (0)	0 (0)	1 (1)
RGPA1_HUMAN|Q6GYQ0	Ral GTPase-activating protein subunit alpha-1	RALGAPA1	229819	0 (0)	1 (1)	0 (0)
PIMT_HUMAN|P22061	Protein-L-isoaspartate(D-aspartate) O-methyltransferase	PCMT1	24635	0 (0)	0 (0)	5 (2)
ZBT10_HUMAN|Q96DT7	Zinc finger and BTB domain-containing protein 10	ZBTB10	94888	0 (0)	0 (0)	1 (1)
OSGEP_HUMAN|Q9NPF4	Probable tRNA N6-adenosine threonylcarbamoyltransferase	OSGEP	36424	0 (0)	4 (4)	0 (0)
TOIP1_HUMAN|Q5JTV8	Torsin-1A-interacting protein 1	TOR1AIP1	66244	0 (0)	5 (5)	0 (0)
ATPB_HUMAN|P06576	ATP synthase subunit beta, mitochondrial	ATP5B	56556	0 (0)	0 (0)	5 (1)
ZWINT_HUMAN|O95229	ZW10 interactor	ZWINT	31291	0 (0)	1 (1)	0 (0)
CBX1_HUMAN|P83916	Chromobox protein homolog 1	CBX1	21416	0 (0)	1 (1)	0 (0)
DAZP1_HUMAN|Q96EP5	DAZ-associated protein 1	DAZAP1	43380	0 (0)	0 (0)	2 (2)
TS101_HUMAN|Q99816	Tumor susceptibility gene 101 protein	TSG101	43941	0 (0)	1 (1)	0 (0)
INT8_HUMAN|Q75QN2	Integrator complex subunit 8	INTS8	113082	0 (0)	1 (1)	1 (1)
NLTP_HUMAN|P22307	Non-specific lipid-transfer protein	SCP2	58990	0 (0)	1 (1)	0 (0)
MA7D3_HUMAN|Q8IWC1	MAP7 domain-containing protein 3	MAP7D3	98424	0 (0)	1 (1)	0 (0)
RS7_HUMAN|P62081	40S ribosomal protein S7	RPS7	22125	0 (0)	0 (0)	4 (1)
PP6R1_HUMAN|Q9UPN7	Serine/threonine-protein phosphatase 6 regulatory subunit 1	PPP6R1	96718	0 (0)	1 (1)	0 (0)
SETD2_HUMAN|Q9BYW2	Histone-lysine N-methyltransferase SETD2	SETD2	287581	0 (0)	1 (1)	0 (0)
UBP15_HUMAN|Q9Y4E8	Ubiquitin carboxyl-terminal hydrolase 15	USP15	112413	0 (0)	1 (1)	2 (2)
PTN14_HUMAN|Q15678	Tyrosine-protein phosphatase non-receptor type 14	PTPN14	135253	0 (0)	4 (4)	0 (0)
RL30_HUMAN|P62888	60S ribosomal protein L30	RPL30	12783	0 (0)	4 (2)	0 (0)
TCF25_HUMAN|Q9BQ70	Transcription factor 25	TCF25	76662	0 (0)	4 (4)	0 (0)
TRI68_HUMAN|Q6AZZ1	E3 ubiquitin-protein ligase TRIM68	TRIM68	56256	0 (0)	4 (4)	0 (0)
PFD6_HUMAN|O15212	Prefoldin subunit 6	PFDN6	14581	0 (0)	4 (3)	0 (0)
PCNA_HUMAN|P12004	Proliferating cell nuclear antigen	PCNA	28767	0 (0)	4 (2)	0 (0)
ARMC8_HUMAN|Q8IUR7	Armadillo repeat-containing protein 8	ARMC8	75505	0 (0)	4 (4)	0 (0)
CTNB1_HUMAN|P35222	Catenin beta-1	CTNNB1	85491	0 (0)	4 (2)	0 (0)
CUL4A_HUMAN|Q13619	Cullin-4A	CUL4A	87675	0 (0)	4 (4)	0 (0)
GEMI6_HUMAN|Q8WXD5	Gem-associated protein 6	GEMIN6	18823	0 (0)	4 (3)	0 (0)
ASNA_HUMAN|O43681	ATPase ASNA1	ASNA1	38790	0 (0)	3 (3)	0 (0)
LSM4_HUMAN|Q9Y4Z0	U6 snRNA-associated Sm-like protein LSm4	LSM4	15348	0 (0)	2 (1)	0 (0)
DMBT1_HUMAN|Q9UGM3	Deleted in malignant brain tumors 1 protein	DMBT1	260721	0 (0)	0 (0)	1 (1)
HLTF_HUMAN|Q14527	Helicase-like transcription factor	HLTF	113922	0 (0)	2 (1)	0 (0)
FBW1A_HUMAN|Q9Y297	F-box/WD repeat-containing protein 1A	BTRC	68863	0 (0)	2 (2)	0 (0)
C1TC_HUMAN|P11586	C-1-tetrahydrofolate synthase, cytoplasmic	MTHFD1	101553	0 (0)	2 (2)	0 (0)
F10A1_HUMAN|P50502	Hsc70-interacting protein	ST13	41329	0 (0)	2 (2)	1 (1)
ANC2_HUMAN|Q9UJX6	Anaphase-promoting complex subunit 2	ANAPC2	93823	0 (0)	1 (1)	0 (0)
ATPA_HUMAN|P25705	ATP synthase subunit alpha, mitochondrial	ATP5A1	59747	0 (0)	1 (1)	2 (1)
LDH6B_HUMAN|Q9BYZ2	L-lactate dehydrogenase A-like 6B	LDHAL6B	41940	0 (0)	0 (0)	2 (1)
BACD3_HUMAN|Q9H3F6	BTB/POZ domain-containing adapter for CUL3-mediated RhoA degradation protein 3	KCTD10	35430	0 (0)	2 (2)	0 (0)
CDK9_HUMAN|P50750	Cyclin-dependent kinase 9	CDK9	42775	0 (0)	2 (2)	0 (0)
SETLP_HUMAN|P0DME0	Protein SETSIP	SETSIP	34880	0 (0)	3 (3)	1 (1)
ZW10_HUMAN|O43264	Centromere/kinetochore protein zw10 homolog	ZW10	88824	0 (0)	3 (3)	0 (0)
TAP26_HUMAN|Q9P031	Thyroid transcription factor 1-associated protein 26	CCDC59	28668	0 (0)	3 (3)	0 (0)
GEMI2_HUMAN|O14893	Gem-associated protein 2	GEMIN2	31583	0 (0)	3 (3)	0 (0)
AMY1_HUMAN|P04745	Alpha-amylase 1	AMY1A	57764	0 (0)	2 (2)	2 (2)
NOC4L_HUMAN|Q9BVI4	Nucleolar complex protein 4 homolog	NOC4L	58464	0 (0)	3 (3)	0 (0)
IMA1_HUMAN|P52292	Importin subunit alpha-1	KPNA2	57858	0 (0)	0 (0)	2 (2)
FUS_HUMAN|P35637	RNA-binding protein FUS	FUS	53422	0 (0)	0 (0)	3 (1)
SYAC_HUMAN|P49588	Alanine--tRNA ligase, cytoplasmic	AARS	106804	0 (0)	0 (0)	1 (1)
RS5_HUMAN|P46782	40S ribosomal protein S5	RPS5	22875	0 (0)	0 (0)	3 (1)
IF4H_HUMAN|Q15056	Eukaryotic translation initiation factor 4H	EIF4H	27383	0 (0)	0 (0)	2 (1)
APOD_HUMAN|P05090	Apolipoprotein D	APOD	21274	0 (0)	0 (0)	2 (2)
TCTP_HUMAN|P13693	Translationally-controlled tumor protein	TPT1	19594	0 (0)	0 (0)	3 (1)
PA2G4_HUMAN|Q9UQ80	Proliferation-associated protein 2G4	PA2G4	43784	0 (0)	0 (0)	3 (1)
NTF2_HUMAN|P61970	Nuclear transport factor 2	NUTF2	14477	0 (0)	0 (0)	3 (1)
IMA3_HUMAN|O00629	Importin subunit alpha-3	KPNA4	57883	0 (0)	0 (0)	3 (1)
TPM3_HUMAN|P06753-2	Tropomyosin alpha-3 chain (isoform 2)	TPM3	32948	0 (0)	0 (0)	3 (2)
DDX47_HUMAN|Q9H0S4	Probable ATP-dependent RNA helicase DDX47	DDX47	50643	0 (0)	0 (0)	1 (1)
A0A024RAC9_HUMAN|A0A024RAC9	Zinc finger, UBR1 type 1, isoform CRA_c	ZUBR1	289683	0 (0)	3 (2)	0 (0)
SQSTM_HUMAN|Q13501	Sequestosome-1	SQSTM1	47684	0 (0)	3 (3)	0 (0)
ZER1_HUMAN|Q7Z7L7	Protein zer-1 homolog	ZER1	88164	0 (0)	3 (3)	0 (0)
##RT21_HUMAN|##P82921	--	--	--	0 (0)	2 (1)	0 (0)
ATM_HUMAN|Q13315	Serine-protein kinase ATM	ATM	350669	0 (0)	2 (2)	0 (0)
RN123_HUMAN|Q5XPI4	E3 ubiquitin-protein ligase RNF123	RNF123	148506	0 (0)	3 (3)	0 (0)
RN115_HUMAN|Q9Y4L5	E3 ubiquitin-protein ligase RNF115	RNF115	33701	0 (0)	3 (3)	0 (0)
GASP2_HUMAN|Q96D09	G-protein coupled receptor-associated sorting protein 2	GPRASP2	93768	0 (0)	3 (3)	0 (0)
DZIP3_HUMAN|Q86Y13	E3 ubiquitin-protein ligase DZIP3	DZIP3	138596	0 (0)	3 (1)	0 (0)
MRP_HUMAN|P49006	MARCKS-related protein	MARCKSL1	19527	0 (0)	3 (1)	0 (0)
Q9HBB9_HUMAN|Q9HBB9	HC56	--	118748	0 (0)	3 (2)	0 (0)
R13P3_HUMAN|Q6NVV1	Putative 60S ribosomal protein L13a protein RPL13AP3	RPL13AP3	12133	0 (0)	3 (1)	0 (0)
CAN15_HUMAN|O75808	Calpain-15	CAPN15	117307	0 (0)	2 (1)	1 (1)
SAHH2_HUMAN|O43865	Putative adenosylhomocysteinase 2	AHCYL1	58948	0 (0)	3 (2)	0 (0)
AIMP2_HUMAN|Q13155	Aminoacyl tRNA synthase complex-interacting multifunctional protein 2	AIMP2	35346	0 (0)	1 (1)	0 (0)
2ABA_HUMAN|P63151	Serine/threonine-protein phosphatase 2A 55 kDa regulatory subunit B alpha isoform	PPP2R2A	51689	0 (0)	1 (1)	2 (1)
XRCC3_HUMAN|O43542	DNA repair protein XRCC3	XRCC3	37847	0 (0)	2 (2)	0 (0)
YPEL5_HUMAN|P62699	Protein yippee-like 5	YPEL5	13840	0 (0)	2 (2)	1 (1)
LAT4_HUMAN|Q8N370	Large neutral amino acids transporter small subunit 4	SLC43A2	62743	0 (0)	1 (1)	0 (0)
CNN2_HUMAN|Q99439	Calponin-2	CNN2	33695	0 (0)	1 (1)	0 (0)
PLAP_HUMAN|Q9Y263	Phospholipase A-2-activating protein	PLAA	87152	0 (0)	1 (1)	0 (0)
ML12A_HUMAN|P19105	Myosin regulatory light chain 12A	MYL12A	19793	0 (0)	1 (1)	0 (0)
OTUL_HUMAN|Q96BN8	Ubiquitin thioesterase otulin	OTULIN	40260	0 (0)	1 (1)	0 (0)
RIR1_HUMAN|P23921	Ribonucleoside-diphosphate reductase large subunit	RRM1	90065	0 (0)	1 (1)	0 (0)
RLA0_HUMAN|P05388	60S acidic ribosomal protein P0	RPLP0	34271	0 (0)	2 (1)	0 (0)
RPAC2_HUMAN|Q9Y2S0	DNA-directed RNA polymerases I and III subunit RPAC2	POLR1D	15236	0 (0)	2 (2)	0 (0)
MYL6B_HUMAN|P14649	Myosin light chain 6B	MYL6B	22762	0 (0)	1 (1)	0 (0)
RL12_HUMAN|P30050	60S ribosomal protein L12	RPL12	17817	0 (0)	2 (2)	0 (0)
RD23A_HUMAN|P54725	UV excision repair protein RAD23 homolog A	RAD23A	39607	0 (0)	2 (2)	0 (0)
RL23A_HUMAN|P62750	60S ribosomal protein L23a	RPL23A	17694	0 (0)	2 (2)	0 (0)
RL27_HUMAN|P61353	60S ribosomal protein L27	RPL27	15796	0 (0)	2 (2)	0 (0)
RS6_HUMAN|P62753	40S ribosomal protein S6	RPS6	28679	0 (0)	2 (2)	0 (0)
RL35A_HUMAN|P18077	60S ribosomal protein L35a	RPL35A	12537	0 (0)	2 (2)	0 (0)
P2R3C_HUMAN|Q969Q6	Serine/threonine-protein phosphatase 2A regulatory subunit B'' subunit gamma	PPP2R3C	53312	0 (0)	2 (2)	0 (0)
NRDC_HUMAN|O43847	Nardilysin	NRD1	131564	0 (0)	2 (2)	0 (0)
JIP2_HUMAN|Q13387	C-Jun-amino-terminal kinase-interacting protein 2	MAPK8IP2	87970	0 (0)	2 (2)	0 (0)
F1T0I1_HUMAN|F1T0I1	Protein transport protein Sec16A	SEC16A	249468	0 (0)	2 (2)	0 (0)
KAP1_HUMAN|P31321	cAMP-dependent protein kinase type I-beta regulatory subunit	PRKAR1B	43070	0 (0)	2 (2)	0 (0)
MIB1_HUMAN|Q86YT6	E3 ubiquitin-protein ligase MIB1	MIB1	110130	0 (0)	2 (2)	0 (0)
NKRF_HUMAN|O15226	NF-kappa-B-repressing factor	NKRF	77668	0 (0)	2 (2)	0 (0)
SOGA1_HUMAN|O94964	Protein SOGA1	SOGA1	159751	0 (0)	2 (2)	0 (0)
TCAL1_HUMAN|Q15170-2	Transcription elongation factor A protein-like 1 (isoform 2)	TCEAL1	18353	0 (0)	2 (2)	0 (0)
CDPF1_HUMAN|Q6NVV7	Cysteine-rich DPF motif domain-containing protein 1	CDPF1	13876	0 (0)	1 (1)	0 (0)
C2CD3_HUMAN|Q4AC94	C2 domain-containing protein 3	C2CD3	260374	0 (0)	1 (1)	0 (0)
FBW1B_HUMAN|Q9UKB1	F-box/WD repeat-containing protein 11	FBXW11	62087	0 (0)	1 (1)	0 (0)
BID_HUMAN|P55957	BH3-interacting domain death agonist	BID	21993	0 (0)	1 (1)	0 (0)
TSSC4_HUMAN|Q9Y5U2	Protein TSSC4	TSSC4	34323	0 (0)	2 (2)	0 (0)
TRI44_HUMAN|Q96DX7	Tripartite motif-containing protein 44	TRIM44	38470	0 (0)	2 (1)	0 (0)
ARI1_HUMAN|Q9Y4X5	E3 ubiquitin-protein ligase ARIH1	ARIH1	64114	0 (0)	1 (1)	0 (0)
B4E1Q1_HUMAN|B4E1Q1	cDNA FLJ55485, highly similar to Heat shock cognate 71 kDa protein	--	55018	0 (0)	1 (1)	0 (0)
DDIT4_HUMAN|Q9NX09	DNA damage-inducible transcript 4 protein	DDIT4	25369	0 (0)	2 (1)	0 (0)
CSN8_HUMAN|Q99627	COP9 signalosome complex subunit 8	COPS8	23224	0 (0)	2 (2)	0 (0)
A0A024R201_HUMAN|A0A024R201	Proteasome (Prosome, macropain) 26S subunit, non-ATPase, 13, isoform CRA_a	PSMD13	42916	0 (0)	2 (1)	0 (0)
A0A024QZE9_HUMAN|A0A024QZE9	Uncharacterized protein	FLJ20643	32429	0 (0)	2 (1)	0 (0)
ARMC5_HUMAN|Q96C12	Armadillo repeat-containing protein 5	ARMC5	97676	0 (0)	2 (2)	0 (0)
BRE_HUMAN|Q9NXR7	BRCA1-A complex subunit BRE	BRE	43549	0 (0)	2 (1)	0 (0)
4ET_HUMAN|Q9NRA8	Eukaryotic translation initiation factor 4E transporter	EIF4ENIF1	108194	0 (0)	2 (2)	0 (0)
TRFL_HUMAN|P02788	Lactotransferrin	LTF	78177	0 (0)	0 (0)	1 (1)
UXT_HUMAN|Q9UBK9	Protein UXT	UXT	18245	0 (0)	2 (2)	0 (0)
CLUS_HUMAN|P10909	Clusterin	CLU	52491	0 (0)	0 (0)	1 (1)
ASAH1_HUMAN|Q13510	Acid ceramidase	ASAH1	44657	0 (0)	0 (0)	2 (2)
CCD86_HUMAN|Q9H6F5	Coiled-coil domain-containing protein 86	CCDC86	40233	0 (0)	0 (0)	2 (1)
PEPL_HUMAN|O60437	Periplakin	PPL	204736	0 (0)	0 (0)	1 (1)
RLA1_HUMAN|P05386	60S acidic ribosomal protein P1	RPLP1	11513	0 (0)	1 (1)	1 (1)
HNRPD_HUMAN|Q14103	Heterogeneous nuclear ribonucleoprotein D0	HNRNPD	38432	0 (0)	0 (0)	1 (1)
NISCH_HUMAN|Q9Y2I1	Nischarin	NISCH	166619	0 (0)	1 (1)	0 (0)
CPSF7_HUMAN|Q8N684	Cleavage and polyadenylation specificity factor subunit 7	CPSF7	52047	0 (0)	0 (0)	1 (1)
MED12_HUMAN|Q93074	Mediator of RNA polymerase II transcription subunit 12	MED12	243068	0 (0)	1 (1)	0 (0)
AN32A_HUMAN|P39687	Acidic leucine-rich nuclear phosphoprotein 32 family member A	ANP32A	28583	0 (0)	0 (0)	2 (1)
SERC_HUMAN|Q9Y617	Phosphoserine aminotransferase	PSAT1	40420	0 (0)	0 (0)	2 (2)
GLCM_HUMAN|P04062	Glucosylceramidase	GBA	59713	0 (0)	0 (0)	2 (2)
DUT_HUMAN|P33316	Deoxyuridine 5'-triphosphate nucleotidohydrolase, mitochondrial	DUT	26561	0 (0)	0 (0)	2 (1)
PGAM1_HUMAN|P18669	Phosphoglycerate mutase 1	PGAM1	28802	0 (0)	0 (0)	2 (1)
LMNB1_HUMAN|P20700	Lamin-B1	LMNB1	66404	0 (0)	0 (0)	2 (1)
CMBL_HUMAN|Q96DG6	Carboxymethylenebutenolidase homolog	CMBL	28046	0 (0)	0 (0)	2 (2)
SYG_HUMAN|P41250	Glycine--tRNA ligase	GARS	83161	0 (0)	0 (0)	2 (1)
MK01_HUMAN|P28482	Mitogen-activated protein kinase 1	MAPK1	41387	0 (0)	0 (0)	2 (1)
NDE1_HUMAN|Q9NXR1	Nuclear distribution protein nudE homolog 1	NDE1	38805	0 (0)	1 (1)	0 (0)
MYO6_HUMAN|Q9UM54	Unconventional myosin-VI	MYO6	149683	0 (0)	1 (1)	0 (0)
MOV10_HUMAN|Q9HCE1	Putative helicase MOV-10	MOV10	113665	0 (0)	1 (1)	0 (0)
MELK_HUMAN|Q14680-3	Maternal embryonic leucine zipper kinase (isoform 3)	MELK	74638	0 (0)	1 (1)	0 (0)
NDUA8_HUMAN|P51970	NADH dehydrogenase [ubiquinone] 1 alpha subcomplex subunit 8	NDUFA8	20104	0 (0)	1 (1)	0 (0)
NP1L4_HUMAN|Q99733	Nucleosome assembly protein 1-like 4	NAP1L4	42821	0 (0)	1 (1)	0 (0)
PLOD1_HUMAN|Q02809	Procollagen-lysine,2-oxoglutarate 5-dioxygenase 1	PLOD1	83545	0 (0)	1 (1)	0 (0)
PABP1_HUMAN|P11940	Polyadenylate-binding protein 1	PABPC1	70667	0 (0)	1 (1)	0 (0)
OBSL1_HUMAN|O75147	Obscurin-like protein 1	OBSL1	206935	0 (0)	1 (1)	0 (0)
NUDC3_HUMAN|Q8IVD9	NudC domain-containing protein 3	NUDCD3	40819	0 (0)	1 (1)	0 (0)
M0QYS1_HUMAN|M0QYS1	60S ribosomal protein L13a	RPL13A	0	0 (0)	1 (1)	0 (0)
LONF3_HUMAN|Q496Y0	LON peptidase N-terminal domain and RING finger protein 3	LONRF3	84485	0 (0)	1 (1)	0 (0)
GEMI7_HUMAN|Q9H840	Gem-associated protein 7	GEMIN7	14535	0 (0)	1 (1)	0 (0)
FXL15_HUMAN|Q9H469	F-box/LRR-repeat protein 15	FBXL15	32996	0 (0)	1 (1)	0 (0)
FBX6_HUMAN|Q9NRD1	F-box only protein 6	FBXO6	33930	0 (0)	1 (1)	0 (0)
CSRP3_HUMAN|P50461	Cysteine and glycine-rich protein 3	CSRP3	20967	0 (0)	1 (1)	0 (0)
H3BM86_HUMAN|H3BM86	Protein FAM219B	FAM219B	17953	0 (0)	1 (1)	0 (0)
HECD4_HUMAN|Q9Y4D8-5	Probable E3 ubiquitin-protein ligase HECTD4 (isoform 5)	HECTD4	439320	0 (0)	1 (1)	0 (0)
LDOC1_HUMAN|O95751	Protein LDOC1	LDOC1	16967	0 (0)	1 (1)	0 (0)
L2GL1_HUMAN|Q15334	Lethal(2) giant larvae protein homolog 1	LLGL1	115411	0 (0)	1 (1)	0 (0)
KLD10_HUMAN|Q6PID8	Kelch domain-containing protein 10	KLHDC10	49095	0 (0)	1 (1)	0 (0)
KBTB7_HUMAN|Q8WVZ9	Kelch repeat and BTB domain-containing protein 7	KBTBD7	77159	0 (0)	1 (1)	0 (0)
PPP6_HUMAN|O00743	Serine/threonine-protein phosphatase 6 catalytic subunit	PPP6C	35142	0 (0)	1 (1)	0 (0)
PRAME_HUMAN|P78395	Melanoma antigen preferentially expressed in tumors	PRAME	57886	0 (0)	1 (1)	0 (0)
PPM1F_HUMAN|P49593	Protein phosphatase 1F	PPM1F	49828	0 (0)	0 (0)	1 (1)
PEBP1_HUMAN|P30086	Phosphatidylethanolamine-binding protein 1	PEBP1	21055	0 (0)	0 (0)	1 (1)
PARK7_HUMAN|Q99497	Protein deglycase DJ-1	PARK7	19889	0 (0)	0 (0)	1 (1)
MUSC_HUMAN|O60682	Musculin	MSC	22066	0 (0)	0 (0)	1 (1)
Q9H8N6_HUMAN|Q9H8N6	cDNA FLJ13369 fis, clone PLACE1000610, weakly similar to MSN5 PROTEIN	--	71022	0 (0)	0 (0)	1 (1)
QCR1_HUMAN|P31930	Cytochrome b-c1 complex subunit 1, mitochondrial	UQCRC1	52642	0 (0)	0 (0)	1 (1)
SPIN3_HUMAN|Q5JUX0	Spindlin-3	SPIN3	29205	0 (0)	0 (0)	1 (1)
S36A4_HUMAN|Q6YBV0	Proton-coupled amino acid transporter 4	SLC36A4	56154	0 (0)	0 (0)	1 (1)
RTN4_HUMAN|Q9NQC3	Reticulon-4	RTN4	129924	0 (0)	0 (0)	1 (1)
ROA1_HUMAN|P09651-2	Heterogeneous nuclear ribonucleoprotein A1 (isoform 2)	HNRNPA1	38744	0 (0)	0 (0)	1 (1)
L8E7X8_HUMAN|L8E7X8	Alternative protein CD84	CD84	5087	0 (0)	0 (0)	1 (1)
L8E6X1_HUMAN|L8E6X1	Alternative protein NOS1	NOS1	6487	0 (0)	0 (0)	1 (1)
RS27L_HUMAN|Q71UM5	40S ribosomal protein S27-like	RPS27L	9476	0 (0)	1 (1)	0 (0)
RPB11_HUMAN|P52435	DNA-directed RNA polymerase II subunit RPB11-a	POLR2J	13292	0 (0)	1 (1)	0 (0)
RL14_HUMAN|P50914	60S ribosomal protein L14	RPL14	23430	0 (0)	1 (1)	0 (0)
Q5VWC4_HUMAN|Q5VWC4	26S proteasome non-ATPase regulatory subunit 4	PSMD4	41076	0 (0)	1 (1)	0 (0)
SSA27_HUMAN|O60232	Sjoegren syndrome/scleroderma autoantigen 1	SSSCA1	21473	0 (0)	1 (1)	0 (0)
CP045_HUMAN|Q96MC5-2	Uncharacterized protein C16orf45 (isoform 2)	C16orf45	23730	0 (0)	0 (0)	1 (1)
KCD11_HUMAN|Q693B1	BTB/POZ domain-containing protein KCTD11	KCTD11	25885	0 (0)	0 (0)	1 (1)
HNRPC_HUMAN|P07910-2	Heterogeneous nuclear ribonucleoproteins C1/C2 (isoform 2)	HNRNPC	33668	0 (0)	0 (0)	1 (1)
GUAA_HUMAN|P49915-2	GMP synthase [glutamine-hydrolyzing] (isoform 2)	GMPS	76711	0 (0)	0 (0)	1 (1)
CUTA_HUMAN|O60888	Protein CutA	CUTA	19115	0 (0)	0 (0)	1 (1)
BMP7_HUMAN|P18075	Bone morphogenetic protein 7	BMP7	49310	0 (0)	1 (1)	0 (0)
B3KX32_HUMAN|B3KX32	cDNA FLJ44601 fis, clone BLADE2007799, highly similar to U3 small nucleolar RNA-associated protein 6 homolog	--	48063	0 (0)	1 (1)	0 (0)
##EIF3J_HUMAN|##O75822	--	--	--	0 (0)	1 (1)	0 (0)
##H0YLB1_HUMAN|##H0YLB1	--	--	--	0 (0)	1 (1)	0 (0)
A8K7N0_HUMAN|A8K7N0	cDNA FLJ75556, highly similar to Homo sapiens ribosomal protein L14, mRNA	--	23644	0 (0)	1 (1)	0 (0)
AROS_HUMAN|Q86WX3	Active regulator of SIRT1	RPS19BP1	15432	0 (0)	1 (1)	0 (0)
ANM1_HUMAN|Q99873	Protein arginine N-methyltransferase 1	PRMT1	41513	0 (0)	1 (1)	0 (0)
ABT1_HUMAN|Q9ULW3	Activator of basal transcription 1	ABT1	31077	0 (0)	1 (1)	0 (0)
ABR_HUMAN|Q12979	Active breakpoint cluster region-related protein	ABR	97592	0 (0)	1 (1)	0 (0)
